# Supplementary material for: Mapping the cell-membrane proteome of the SKBR3/HER2+ cell line to the cancer hallmarks
Source: PLoS One. 2022 Aug 1;17(8):e0272384. doi: 10.1371/journal.pone.0272384 (PMC9342750; doi:10.1371/journal.pone.0272384)
Supplement: S2 File — (XLSX) [file pone.0272384.s002.xlsx]

## Sheet: Hallmark assoc cell memb (6258)
UniProt ID	Gene name	Description	CD Antigen	Chromosome	Ensemble ID	Chromosome start (Ensemble)	Chromosome end (Ensemble)	Sustained proliferative signaling (Cell communication, signaling)	Tissue invasion and metastasis (Cell adhesion, motility, migration)	Evasion of immune destruction (Immune response processes)	Insensitivity to anti-growth signals (Cell cycle, division, growth, proliferation)	Genome instability (DNA damage response, mutations)	Evasion of apoptosis (Cell death, apoptosis, senescence, necrosis, aging, autophagy)	Inflammation (Inflammatory response, pathways)	Sustained angiogenesis (Angiogenesis)	Deregulated energetics (Reprogramming cellular metabolism)	Limitless replicative potential (DNA replication, chromosome organization, telomere maitenance)
O75575	CRCP	RPC9_HUMAN DNA-directed RNA polymerase III subunit RPC9 OS=Homo sapiens OX=9606 GN=CRCP PE=1 SV=1		7q11.21	ENSG00000241258	66114604	66154568	X	0	X	0	0	0	0	0	0	0
Q96AT9	RPE	RPE_HUMAN Ribulose-phosphate 3-epimerase OS=Homo sapiens OX=9606 GN=RPE PE=1 SV=1		2q34	ENSG00000197713	210002565	210022260	0	0	0	0	0	0	0	0	X	0
P18077	RPL35A	RL35A_HUMAN 60S ribosomal protein L35a OS=Homo sapiens OX=9606 GN=RPL35A PE=1 SV=2		3q29	ENSG00000182899	197950190	197956610	0	0	0	X	X	0	0	0	0	0
Q9NSD7	RXFP3	RL3R1_HUMAN Relaxin-3 receptor 1 OS=Homo sapiens OX=9606 GN=RXFP3 PE=1 SV=1		5p13.2	ENSG00000182631	33936386	33938918	X	0	0	X	0	0	0	0	0	0
Q8TDU9	RXFP4	RL3R2_HUMAN Relaxin-3 receptor 2 OS=Homo sapiens OX=9606 GN=RXFP4 PE=1 SV=1		1q22	ENSG00000173080	155941638	155943087	X	0	0	0	0	0	0	0	0	0
Q9H9J2	MRPL44	RM44_HUMAN 39S ribosomal protein L44, mitochondrial OS=Homo sapiens OX=9606 GN=MRPL44 PE=1 SV=1		2q36.1	ENSG00000135900	223957463	223967714	0	0	0	0	X	0	0	0	0	0
P83881	RPL36A	RL36A_HUMAN 60S ribosomal protein L36a OS=Homo sapiens OX=9606 GN=RPL36A PE=1 SV=2		Xq22.1	ENSG00000241343	101390824	101396155	0	0	0	X	0	0	0	0	0	0
P46779	RPL28	RL28_HUMAN 60S ribosomal protein L28 OS=Homo sapiens OX=9606 GN=RPL28 PE=1 SV=3		19q13.4	ENSG00000108107	55385932	55403250	0	0	0	X	0	0	0	0	0	0
Q16518	RPE65	RPE65_HUMAN Retinoid isomerohydrolase OS=Homo sapiens OX=9606 GN=RPE65 PE=1 SV=3		1p31.3	ENSG00000116745	68428822	68449954	X	0	0	0	X	0	0	0	X	0
Q2QD12	RPEL1	RPEL1_HUMAN Ribulose-phosphate 3-epimerase-like protein 1 OS=Homo sapiens OX=9606 GN=RPEL1 PE=2 SV=1		10q24.33	ENSG00000235376	103245887	103248016	0	0	0	0	0	0	0	0	X	0
P61513	RPL37A	RL37A_HUMAN 60S ribosomal protein L37a OS=Homo sapiens OX=9606 GN=RPL37A PE=1 SV=2		2q35	ENSG00000197756	216498825	216579180	0	0	0	X	0	0	0	0	0	0
P39023	RPL3	RL3_HUMAN 60S ribosomal protein L3 OS=Homo sapiens OX=9606 GN=RPL3 PE=1 SV=2		22q13.1	ENSG00000100316	39312882	39320389	0	0	0	X	0	0	X	0	0	0
P62987	UBA52	RL40_HUMAN Ubiquitin-60S ribosomal protein L40 OS=Homo sapiens OX=9606 GN=UBA52 PE=1 SV=2		19p13.1-p12	ENSG00000221983	18571730	18577550	X	0	X	X	X	X	X	0	X	X
P05387	RPLP2	RLA2_HUMAN 60S acidic ribosomal protein P2 OS=Homo sapiens OX=9606 GN=RPLP2 PE=1 SV=1		11p15.5	ENSG00000177600	809965	812880	0	0	0	X	0	0	0	0	0	0
Q8IWN7	RP1L1	RP1L1_HUMAN Retinitis pigmentosa 1-like 1 protein OS=Homo sapiens OX=9606 GN=RP1L1 PE=1 SV=5		8p23.1	ENSG00000183638	10606349	10712187	X	0	0	0	X	0	0	0	0	0
A6NIZ1		RP1BL_HUMAN Ras-related protein Rap-1b-like protein OS=Homo sapiens OX=9606 PE=2 SV=1		0		0	0	X	0	0	0	0	0	0	0	0	0
P47736	RAP1GAP	RPGP1_HUMAN Rap1 GTPase-activating protein 1 OS=Homo sapiens OX=9606 GN=RAP1GAP PE=1 SV=2		1p36.12	ENSG00000076864	21596215	21669363	X	0	X	0	0	0	0	0	0	0
Q8NC42	RNF149	RN149_HUMAN E3 ubiquitin-protein ligase RNF149 OS=Homo sapiens OX=9606 GN=RNF149 PE=2 SV=2		2q11.2	ENSG00000163162	101271219	101308701	X	0	0	X	0	0	X	0	0	0
P61587	RND3	RND3_HUMAN Rho-related GTP-binding protein RhoE OS=Homo sapiens OX=9606 GN=RND3 PE=1 SV=1		2q23.3	ENSG00000115963	150468195	150539011	X	X	0	0	0	0	0	0	0	0
Q96EP0	RNF31	RNF31_HUMAN E3 ubiquitin-protein ligase RNF31 OS=Homo sapiens OX=9606 GN=RNF31 PE=1 SV=1		14q12	ENSG00000092098	24146683	24160660	X	0	X	X	0	0	X	0	0	0
O94763	URI1	RMP_HUMAN Unconventional prefoldin RPB5 interactor 1 OS=Homo sapiens OX=9606 GN=URI1 PE=1 SV=3		19q12	ENSG00000105176	29923644	30016612	X	0	0	X	0	X	0	0	0	0
Q9NTX7	RNF146	RN146_HUMAN E3 ubiquitin-protein ligase RNF146 OS=Homo sapiens OX=9606 GN=RNF146 PE=1 SV=1		6q22.33	ENSG00000118518	127266726	127288567	X	0	0	X	0	0	0	0	0	0
Q969K3	RNF34	RNF34_HUMAN E3 ubiquitin-protein ligase RNF34 OS=Homo sapiens OX=9606 GN=RNF34 PE=1 SV=1		12q24.31	ENSG00000170633	121400041	121430623	X	0	0	X	0	X	0	0	0	X
Q9ULK6	RNF150	RN150_HUMAN RING finger protein 150 OS=Homo sapiens OX=9606 GN=RNF150 PE=2 SV=2		4q31.21	ENSG00000170153	140859807	141212877	0	0	0	X	0	0	0	0	0	0
Q9ULX5	RNF112	RN112_HUMAN RING finger protein 112 OS=Homo sapiens OX=9606 GN=RNF112 PE=1 SV=2		17p11.2	ENSG00000128482	19411125	19417276	0	0	0	X	0	X	0	0	0	0
Q6ZSG1	RNF165	RN165_HUMAN E3 ubiquitin-protein ligase RNF165 OS=Homo sapiens OX=9606 GN=RNF165 PE=1 SV=1		18q21.1	ENSG00000141622	46326809	46463140	X	0	X	X	0	0	0	0	0	0
Q96A37	RNF166	RN166_HUMAN RING finger protein 166 OS=Homo sapiens OX=9606 GN=RNF166 PE=1 SV=1		16q24.2-q24.3	ENSG00000158717	88696499	88706408	0	0	X	X	0	X	0	0	0	0
O43567	RNF13	RNF13_HUMAN E3 ubiquitin-protein ligase RNF13 OS=Homo sapiens OX=9606 GN=RNF13 PE=1 SV=1		3q25.1	ENSG00000082996	149812770	149962139	X	0	0	X	X	0	0	0	0	0
Q5M7Z0	RNFT1	RNFT1_HUMAN E3 ubiquitin-protein ligase RNFT1 OS=Homo sapiens OX=9606 GN=RNFT1 PE=1 SV=2		17q23.1	ENSG00000189050	59952240	59964761	0	0	0	X	0	0	0	0	0	0
Q01974	ROR2	ROR2_HUMAN Tyrosine-protein kinase transmembrane receptor ROR2 OS=Homo sapiens OX=9606 GN=ROR2 PE=1 SV=2		9q22.31	ENSG00000169071	91563091	91950228	X	X	X	X	X	0	X	0	0	0
P32969	RPL9	RL9_HUMAN 60S ribosomal protein L9 OS=Homo sapiens OX=9606 GN=RPL9 PE=1 SV=1		4p14	ENSG00000163682	39452587	39458931	0	0	0	X	0	0	0	0	0	0
Q9Y508	RNF114	RN114_HUMAN E3 ubiquitin-protein ligase RNF114 OS=Homo sapiens OX=9606 GN=RNF114 PE=1 SV=1		20q13.13	ENSG00000124226	49936336	49953885	0	0	0	X	0	0	0	0	0	0
P08922	ROS1	ROS1_HUMAN Proto-oncogene tyrosine-protein kinase ROS OS=Homo sapiens OX=9606 GN=ROS1 PE=1 SV=3		6q22.1	ENSG00000047936	117287353	117425942	X	0	0	X	0	0	X	0	0	0
Q9H6Y7	RNF167	RN167_HUMAN E3 ubiquitin-protein ligase RNF167 OS=Homo sapiens OX=9606 GN=RNF167 PE=1 SV=1		17p13.2	ENSG00000108523	4940008	4945222	0	0	0	X	0	0	0	0	0	0
Q68DV7	RNF43	RNF43_HUMAN E3 ubiquitin-protein ligase RNF43 OS=Homo sapiens OX=9606 GN=RNF43 PE=1 SV=1		17q23.2	ENSG00000108375	58353676	58417595	X	0	0	X	0	0	0	0	0	0
Q9H2S5	RNF39	RNF39_HUMAN RING finger protein 39 OS=Homo sapiens OX=9606 GN=RNF39 PE=2 SV=2		6p22.1	ENSG00000204618	30070266	30075849	0	0	X	0	0	0	0	0	0	0
Q92730	RND1	RND1_HUMAN Rho-related GTP-binding protein Rho6 OS=Homo sapiens OX=9606 GN=RND1 PE=1 SV=1		12q13.12	ENSG00000172602	48857145	48865870	X	X	0	0	0	0	0	0	0	0
Q9Y2J0	RPH3A	RP3A_HUMAN Rabphilin-3A OS=Homo sapiens OX=9606 GN=RPH3A PE=1 SV=1		12q24.13	ENSG00000089169	112570380	112898881	X	X	0	0	0	0	0	0	0	0
P46776	RPL27A	RL27A_HUMAN 60S ribosomal protein L27a OS=Homo sapiens OX=9606 GN=RPL27A PE=1 SV=2		11p15	ENSG00000166441	8682788	8714759	0	0	0	X	0	0	0	0	0	0
P18621	RPL17	RL17_HUMAN 60S ribosomal protein L17 OS=Homo sapiens OX=9606 GN=RPL17 PE=1 SV=3		18q21.1	ENSG00000265681	49488453	49492508	0	0	0	X	0	0	0	0	0	0
Q01973	ROR1	ROR1_HUMAN Inactive tyrosine-protein kinase transmembrane receptor ROR1 OS=Homo sapiens OX=9606 GN=ROR1 PE=1 SV=2		1p31.3	ENSG00000185483	63774017	64181498	X	0	0	X	X	0	X	0	0	0
P46778	RPL21	RL21_HUMAN 60S ribosomal protein L21 OS=Homo sapiens OX=9606 GN=RPL21 PE=1 SV=2		13q12.2	ENSG00000122026	27251362	27256691	0	0	0	X	X	0	0	0	0	0
Q03395	ROM1	ROM1_HUMAN Rod outer segment membrane protein 1 OS=Homo sapiens OX=9606 GN=ROM1 PE=1 SV=2		11q13	ENSG00000149489	62611722	62615116	0	X	0	0	X	0	0	0	0	0
P84098	RPL19	RL19_HUMAN 60S ribosomal protein L19 OS=Homo sapiens OX=9606 GN=RPL19 PE=1 SV=1		17q12	ENSG00000108298	39200283	39204840	0	0	0	X	0	0	0	0	0	0
O43665	RGS10	RGS10_HUMAN Regulator of G-protein signaling 10 OS=Homo sapiens OX=9606 GN=RGS10 PE=1 SV=3		10q26.11	ENSG00000148908	119499817	119542719	X	0	0	0	0	0	0	0	0	0
Q15669	RHOH	RHOH_HUMAN Rho-related GTP-binding protein RhoH OS=Homo sapiens OX=9606 GN=RHOH PE=1 SV=1		4p14	ENSG00000168421	40191053	40246967	X	X	X	0	X	0	X	0	0	0
Q86UR5	RIMS1	RIMS1_HUMAN Regulating synaptic membrane exocytosis protein 1 OS=Homo sapiens OX=9606 GN=RIMS1 PE=1 SV=1		6q13	ENSG00000079841	71886703	72403143	X	X	0	X	X	0	0	0	0	0
Q07020	RPL18	RL18_HUMAN 60S ribosomal protein L18 OS=Homo sapiens OX=9606 GN=RPL18 PE=1 SV=2		19q13.33	ENSG00000063177	48615328	48619184	0	0	0	X	X	0	0	0	0	0
P61313	RPL15	RL15_HUMAN 60S ribosomal protein L15 OS=Homo sapiens OX=9606 GN=RPL15 PE=1 SV=2		3p24.2	ENSG00000174748	23916591	23924374	0	0	0	X	0	0	0	0	0	0
O76021	RSL1D1	RL1D1_HUMAN Ribosomal L1 domain-containing protein 1 OS=Homo sapiens OX=9606 GN=RSL1D1 PE=1 SV=3		16p13.13	ENSG00000171490	11833850	11851580	0	0	0	0	0	X	0	0	0	0
Q04912	MST1R	RON_HUMAN Macrophage-stimulating protein receptor OS=Homo sapiens OX=9606 GN=MST1R PE=1 SV=3	CD136	3p21.31	ENSG00000164078	49887002	49903873	X	X	X	X	X	0	X	0	0	0
P56715	RP1	RP1_HUMAN Oxygen-regulated protein 1 OS=Homo sapiens OX=9606 GN=RP1 PE=1 SV=1		8q11.23-q12.1	ENSG00000104237	54509422	54871720	X	0	0	0	X	0	0	0	0	0
P62910	RPL32	RL32_HUMAN 60S ribosomal protein L32 OS=Homo sapiens OX=9606 GN=RPL32 PE=1 SV=2		3p25.2	ENSG00000144713	12834485	12841582	0	0	0	X	0	0	0	0	0	0
P42766	RPL35	RL35_HUMAN 60S ribosomal protein L35 OS=Homo sapiens OX=9606 GN=RPL35 PE=1 SV=2		9q33.3	ENSG00000136942	124857880	124861981	0	0	0	X	X	0	0	0	0	0
O75116	ROCK2	ROCK2_HUMAN Rho-associated protein kinase 2 OS=Homo sapiens OX=9606 GN=ROCK2 PE=1 SV=4		2p25.1	ENSG00000134318	11179759	11348330	X	X	X	X	0	0	X	X	X	0
Q8WZA2	RAPGEF4	RPGF4_HUMAN Rap guanine nucleotide exchange factor 4 OS=Homo sapiens OX=9606 GN=RAPGEF4 PE=1 SV=1		2q31.1	ENSG00000091428	172735274	173052893	X	X	X	0	0	0	0	0	0	0
Q92834	RPGR	RPGR_HUMAN X-linked retinitis pigmentosa GTPase regulator OS=Homo sapiens OX=9606 GN=RPGR PE=1 SV=2		Xp11.4	ENSG00000156313	38269163	38327544	0	0	0	0	X	0	0	0	0	0
P49247	RPIA	RPIA_HUMAN Ribose-5-phosphate isomerase OS=Homo sapiens OX=9606 GN=RPIA PE=1 SV=3		2p11.2	ENSG00000153574	88691673	88750929	0	0	0	0	X	0	0	0	X	0
P62070	RRAS2	RRAS2_HUMAN Ras-related protein R-Ras2 OS=Homo sapiens OX=9606 GN=RRAS2 PE=1 SV=1		11p15.2	ENSG00000133818	14277922	14364506	X	X	0	0	X	X	0	0	0	0
P10301	RRAS	RRAS_HUMAN Ras-related protein R-Ras OS=Homo sapiens OX=9606 GN=RRAS PE=1 SV=1		19q13.33	ENSG00000126458	49635292	49640143	X	X	X	0	0	0	X	X	0	0
Q8WXG1	RSAD2	RSAD2_HUMAN Radical S-adenosyl methionine domain-containing protein 2 OS=Homo sapiens OX=9606 GN=RSAD2 PE=1 SV=1		2p25.2	ENSG00000134321	6865557	6898239	X	0	X	0	0	0	X	0	0	0
Q92737	RASL10A	RSLAA_HUMAN Ras-like protein family member 10A OS=Homo sapiens OX=9606 GN=RASL10A PE=1 SV=1		22q12.2	ENSG00000100276	29312933	29319679	X	0	0	0	0	0	0	0	0	0
Q96S79	RASL10B	RSLAB_HUMAN Ras-like protein family member 10B OS=Homo sapiens OX=9606 GN=RASL10B PE=2 SV=1		17q12	ENSG00000270885	35731639	35743521	X	0	0	0	0	0	0	0	0	0
Q9H1X1	RSPH9	RSPH9_HUMAN Radial spoke head protein 9 homolog OS=Homo sapiens OX=9606 GN=RSPH9 PE=1 SV=1		6p21.1	ENSG00000172426	43645036	43672600	0	X	0	0	X	0	0	0	0	0
P08865	RPSA	RSSA_HUMAN 40S ribosomal protein SA OS=Homo sapiens OX=9606 GN=RPSA PE=1 SV=4		3p22.1	ENSG00000168028	39406716	39412542	0	X	0	X	X	0	0	0	0	0
P0DPB3	SCHIP1	SCHI1_HUMAN Schwannomin-interacting protein 1 OS=Homo sapiens OX=9606 GN=SCHIP1 PE=1 SV=1		3q25.33	ENSG00000151967	159839861	159897360	X	0	0	0	0	0	0	0	0	0
P21453	S1PR1	S1PR1_HUMAN Sphingosine 1-phosphate receptor 1 OS=Homo sapiens OX=9606 GN=S1PR1 PE=1 SV=2	CD363	1p21.2	ENSG00000170989	101236865	101243713	X	X	X	X	0	0	X	X	0	0
P60903	S100A10	S10AA_HUMAN Protein S100-A10 OS=Homo sapiens OX=9606 GN=S100A10 PE=1 SV=2		1q21.3	ENSG00000197747	151982915	151993859	0	X	0	0	0	0	0	0	0	0
Q8IWY4	SCUBE1	SCUB1_HUMAN Signal peptide, CUB and EGF-like domain-containing protein 1 OS=Homo sapiens OX=9606 GN=SCUBE1 PE=1 SV=3		22q13.2	ENSG00000159307	43197280	43343372	X	X	0	0	0	0	X	0	0	0
Q9H228	S1PR5	S1PR5_HUMAN Sphingosine 1-phosphate receptor 5 OS=Homo sapiens OX=9606 GN=S1PR5 PE=2 SV=1		19p13.2	ENSG00000180739	10512742	10517931	X	0	0	0	0	0	0	0	0	0
P51170	SCNN1G	SCNNG_HUMAN Amiloride-sensitive sodium channel subunit gamma OS=Homo sapiens OX=9606 GN=SCNN1G PE=1 SV=4		16p12.2	ENSG00000166828	23182745	23216883	0	0	0	0	X	0	0	0	0	0
Q9BY07	SLC4A5	S4A5_HUMAN Electrogenic sodium bicarbonate cotransporter 4 OS=Homo sapiens OX=9606 GN=SLC4A5 PE=2 SV=2		2p13.1	ENSG00000188687	74216242	74343414	0	X	0	0	0	0	0	0	0	0
O43865	AHCYL1	SAHH2_HUMAN S-adenosylhomocysteine hydrolase-like protein 1 OS=Homo sapiens OX=9606 GN=AHCYL1 PE=1 SV=2		1p13.3	ENSG00000168710	109984765	110023742	X	0	0	0	0	X	0	0	X	0
Q8WWT9	SLC13A3	S13A3_HUMAN Solute carrier family 13 member 3 OS=Homo sapiens OX=9606 GN=SLC13A3 PE=1 SV=1		20q13.12	ENSG00000158296	46557823	46684467	0	0	0	0	X	0	0	0	0	0
Q9HAB3	SLC52A2	S52A2_HUMAN Solute carrier family 52, riboflavin transporter, member 2 OS=Homo sapiens OX=9606 GN=SLC52A2 PE=1 SV=1		8q24.3	ENSG00000185803	144333957	144361286	X	0	0	0	X	0	0	0	0	0
P07602	PSAP	SAP_HUMAN Prosaposin OS=Homo sapiens OX=9606 GN=PSAP PE=1 SV=2		10q22.1	ENSG00000197746	71816298	71851325	X	X	X	0	X	X	0	0	X	0
O15027	SEC16A	SC16A_HUMAN Protein transport protein Sec16A OS=Homo sapiens OX=9606 GN=SEC16A PE=1 SV=4		9q34.3	ENSG00000148396	136440096	136483759	0	0	X	0	0	X	0	0	0	0
Q9Y2P4	SLC27A6	S27A6_HUMAN Long-chain fatty acid transport protein 6 OS=Homo sapiens OX=9606 GN=SLC27A6 PE=2 SV=1		5q23.3	ENSG00000113396	128538013	129033642	0	0	0	0	0	0	0	0	X	0
P25815	S100P	S100P_HUMAN Protein S100-P OS=Homo sapiens OX=9606 GN=S100P PE=1 SV=2		4p16.1	ENSG00000163993	6693878	6697170	0	X	X	0	0	0	0	0	0	0
Q01959	SLC6A3	SC6A3_HUMAN Sodium-dependent dopamine transporter OS=Homo sapiens OX=9606 GN=SLC6A3 PE=1 SV=1		5p15.33	ENSG00000142319	1392794	1445440	X	X	0	0	X	0	0	0	0	0
P30531	SLC6A1	SC6A1_HUMAN Sodium- and chloride-dependent GABA transporter 1 OS=Homo sapiens OX=9606 GN=SLC6A1 PE=1 SV=2		3p25.3	ENSG00000157103	10992186	11039247	X	0	0	0	X	0	0	0	0	0
P13866	SLC5A1	SC5A1_HUMAN Sodium/glucose cotransporter 1 OS=Homo sapiens OX=9606 GN=SLC5A1 PE=1 SV=1		22q12.3	ENSG00000100170	32043261	32113029	0	0	0	0	X	0	0	0	0	0
Q9NY46	SCN3A	SCN3A_HUMAN Sodium channel protein type 3 subunit alpha OS=Homo sapiens OX=9606 GN=SCN3A PE=1 SV=2		2q24.3	ENSG00000153253	165087526	165204050	X	0	0	0	X	0	0	0	0	0
Q8NBW4	SLC38A9	S38A9_HUMAN Sodium-coupled neutral amino acid transporter 9 OS=Homo sapiens OX=9606 GN=SLC38A9 PE=1 SV=2		5q11.2	ENSG00000177058	55625845	55773194	X	0	X	X	0	X	0	0	0	0
O95487	SEC24B	SC24B_HUMAN Protein transport protein Sec24B OS=Homo sapiens OX=9606 GN=SEC24B PE=1 SV=2		4q25	ENSG00000138802	109433772	109540896	0	0	X	0	0	0	0	0	0	0
P53794	SLC5A3	SC5A3_HUMAN Sodium/myo-inositol cotransporter OS=Homo sapiens OX=9606 GN=SLC5A3 PE=1 SV=2		21q22.11	ENSG00000198743	34073578	34106260	0	0	0	0	0	0	0	0	X	0
Q9H190	SDCBP2	SDCB2_HUMAN Syntenin-2 OS=Homo sapiens OX=9606 GN=SDCBP2 PE=1 SV=2		20p13	ENSG00000125775	1309909	1329139	X	0	0	X	0	0	0	0	0	0
Q9NSI8	SAMSN1	SAMN1_HUMAN SAM domain-containing protein SAMSN-1 OS=Homo sapiens OX=9606 GN=SAMSN1 PE=1 SV=1		21q11.2	ENSG00000155307	14485228	14658821	0	0	X	0	0	0	0	0	0	0
O60939	SCN2B	SCN2B_HUMAN Sodium channel subunit beta-2 OS=Homo sapiens OX=9606 GN=SCN2B PE=1 SV=1		11q23.3	ENSG00000149575	118162806	118176639	X	0	0	0	X	0	0	0	0	0
Q01118	SCN7A	SCN7A_HUMAN Sodium channel protein type 7 subunit alpha OS=Homo sapiens OX=9606 GN=SCN7A PE=1 SV=2		2q24.3	ENSG00000136546	166403573	166611482	X	0	0	0	0	0	0	0	0	0
Q9H2K8	TAOK3	TAOK3_HUMAN Serine/threonine-protein kinase TAO3 OS=Homo sapiens OX=9606 GN=TAOK3 PE=1 SV=2		12q	ENSG00000135090	118149801	118372907	X	0	0	X	X	0	X	0	0	0
P55735	SEC13	SEC13_HUMAN Protein SEC13 homolog OS=Homo sapiens OX=9606 GN=SEC13 PE=1 SV=3		3p25.3	ENSG00000157020	10293131	10321112	X	0	X	X	0	0	0	0	X	0
Q8WUM9	SLC20A1	S20A1_HUMAN Sodium-dependent phosphate transporter 1 OS=Homo sapiens OX=9606 GN=SLC20A1 PE=1 SV=1		2q14.1	ENSG00000144136	112645939	112663825	X	0	0	0	0	0	X	0	0	0
Q9H0E2	TOLLIP	TOLIP_HUMAN Toll-interacting protein OS=Homo sapiens OX=9606 GN=TOLLIP PE=1 SV=1		11p15.5	ENSG00000078902	1274371	1309654	X	X	X	X	0	X	X	0	0	0
Q63HR2	TNS2	TNS2_HUMAN Tensin-2 OS=Homo sapiens OX=9606 GN=TNS2 PE=1 SV=2		12q13.13	ENSG00000111077	53046969	53064379	X	0	0	X	0	0	0	0	0	0
O75509	TNFRSF21	TNR21_HUMAN Tumor necrosis factor receptor superfamily member 21 OS=Homo sapiens OX=9606 GN=TNFRSF21 PE=1 SV=1	CD358	6p12.3	ENSG00000146072	47231532	47309905	X	X	X	X	0	X	X	0	0	0
Q12816	TRO	TROP_HUMAN Trophinin OS=Homo sapiens OX=9606 GN=TRO PE=1 SV=3		Xp11.21	ENSG00000067445	54920462	54931431	0	X	0	0	0	0	0	0	0	0
Q7RTX0	TAS1R3	TS1R3_HUMAN Taste receptor type 1 member 3 OS=Homo sapiens OX=9606 GN=TAS1R3 PE=1 SV=2		1p36.33	ENSG00000169962	1331280	1335314	X	0	0	0	0	0	0	0	0	0
Q969E8	TSR2	TSR2_HUMAN Pre-rRNA-processing protein TSR2 homolog OS=Homo sapiens OX=9606 GN=TSR2 PE=1 SV=1		Xp11.22	ENSG00000158526	54440404	54448032	0	0	0	0	X	0	0	0	0	0
Q3SXZ7	TTLL9	TTLL9_HUMAN Probable tubulin polyglutamylase TTLL9 OS=Homo sapiens OX=9606 GN=TTLL9 PE=2 SV=3		20q11	ENSG00000131044	31870702	31944963	0	X	0	0	0	0	0	0	0	0
Q9BXA7	TSSK1B	TSSK1_HUMAN Testis-specific serine/threonine-protein kinase 1 OS=Homo sapiens OX=9606 GN=TSSK1B PE=1 SV=1		5q22.2	ENSG00000212122	113432553	113434989	X	0	0	0	0	0	0	0	0	0
Q9Y320	TMX2	TMX2_HUMAN Thioredoxin-related transmembrane protein 2 OS=Homo sapiens OX=9606 GN=TMX2 PE=1 SV=1		11q12.1	ENSG00000213593	57712593	57740973	0	0	0	0	X	0	0	0	0	0
Q9NX61	TMEM161A	T161A_HUMAN Transmembrane protein 161A OS=Homo sapiens OX=9606 GN=TMEM161A PE=1 SV=1		19p13.11	ENSG00000064545	19119169	19138513	X	0	0	0	X	X	0	0	0	0
P59544	TAS2R50	T2R50_HUMAN Taste receptor type 2 member 50 OS=Homo sapiens OX=9606 GN=TAS2R50 PE=2 SV=2		12p13.2	ENSG00000212126	10985913	10986912	X	0	0	0	0	0	0	0	0	0
Q9NS68	TNFRSF19	TNR19_HUMAN Tumor necrosis factor receptor superfamily member 19 OS=Homo sapiens OX=9606 GN=TNFRSF19 PE=1 SV=1		13q12.12	ENSG00000127863	23570370	23676104	X	0	0	0	0	X	X	0	0	0
P36941	LTBR	TNR3_HUMAN Tumor necrosis factor receptor superfamily member 3 OS=Homo sapiens OX=9606 GN=LTBR PE=1 SV=1		12p13	ENSG00000111321	6375045	6391571	X	0	X	0	0	X	X	0	0	0
P23510	TNFSF4	TNFL4_HUMAN Tumor necrosis factor ligand superfamily member 4 OS=Homo sapiens OX=9606 GN=TNFSF4 PE=1 SV=1	CD252	1q25.1	ENSG00000117586	173183731	173207331	X	X	X	X	0	0	X	0	0	0
P01375	TNF	TNFA_HUMAN Tumor necrosis factor OS=Homo sapiens OX=9606 GN=TNF PE=1 SV=1		6p21.33	ENSG00000204490	31562973	31565742	X	X	X	X	X	X	X	X	X	0
Q9Y6Q6	TNFRSF11A	TNR11_HUMAN Tumor necrosis factor receptor superfamily member 11A OS=Homo sapiens OX=9606 GN=TNFRSF11A PE=1 SV=1	CD265	18q21.33	ENSG00000141655	62325287	62391288	X	X	X	X	X	X	X	0	0	0
Q93038	TNFRSF25	TNR25_HUMAN Tumor necrosis factor receptor superfamily member 25 OS=Homo sapiens OX=9606 GN=TNFRSF25 PE=1 SV=2		1p36.31	ENSG00000215788	6460786	6466175	X	X	0	0	0	X	X	0	0	0
O95271	TNKS	TNKS1_HUMAN Poly [ADP-ribose] polymerase tankyrase-1 OS=Homo sapiens OX=9606 GN=TNKS PE=1 SV=2		8p23.1	ENSG00000173273	9555912	9782346	X	0	0	X	0	0	0	0	0	X
O43508	TNFSF12	TNF12_HUMAN Tumor necrosis factor ligand superfamily member 12 OS=Homo sapiens OX=9606 GN=TNFSF12 PE=1 SV=1		17p13.1	ENSG00000239697	7549058	7557890	X	X	X	X	0	X	X	X	0	0
O14657	TOR1B	TOR1B_HUMAN Torsin-1B OS=Homo sapiens OX=9606 GN=TOR1B PE=1 SV=2		9q34.11	ENSG00000136816	129803157	129811281	0	0	0	X	0	0	0	0	0	0
O95858	TSPAN15	TSN15_HUMAN Tetraspanin-15 OS=Homo sapiens OX=9606 GN=TSPAN15 PE=1 SV=1		10q22.1	ENSG00000099282	69451465	69507666	X	0	0	0	0	0	0	0	0	0
O94759	TRPM2	TRPM2_HUMAN Transient receptor potential cation channel subfamily M member 2 OS=Homo sapiens OX=9606 GN=TRPM2 PE=1 SV=2		21q22.3	ENSG00000142185	44350163	44443081	X	X	X	0	0	0	0	0	0	0
Q9NZQ8	TRPM5	TRPM5_HUMAN Transient receptor potential cation channel subfamily M member 5 OS=Homo sapiens OX=9606 GN=TRPM5 PE=2 SV=1		11p15.5	ENSG00000070985	2404515	2423045	X	0	0	0	0	0	0	0	0	0
Q96QS1	TSPAN32	TSN32_HUMAN Tetraspanin-32 OS=Homo sapiens OX=9606 GN=TSPAN32 PE=2 SV=1		11p15.5	ENSG00000064201	2301997	2318204	X	X	X	X	0	0	0	0	0	0
O43657	TSPAN6	TSN6_HUMAN Tetraspanin-6 OS=Homo sapiens OX=9606 GN=TSPAN6 PE=1 SV=1		Xq22.1	ENSG00000000003	100627108	100639991	X	0	X	0	0	0	X	0	0	0
Q6SA08	TSSK4	TSSK4_HUMAN Testis-specific serine/threonine-protein kinase 4 OS=Homo sapiens OX=9606 GN=TSSK4 PE=1 SV=1		14q12	ENSG00000139908	24205696	24208362	X	X	0	0	0	0	0	0	0	0
Q8NA56	TTC29	TTC29_HUMAN Tetratricopeptide repeat protein 29 OS=Homo sapiens OX=9606 GN=TTC29 PE=2 SV=2		4q31.22	ENSG00000137473	146706617	146945882	0	0	0	0	X	0	0	0	0	0
P32971	TNFSF8	TNFL8_HUMAN Tumor necrosis factor ligand superfamily member 8 OS=Homo sapiens OX=9606 GN=TNFSF8 PE=2 SV=1	CD153	9q32-q33.1	ENSG00000106952	114893343	114930595	X	0	X	X	0	0	X	0	0	0
Q9UKE5	TNIK	TNIK_HUMAN TRAF2 and NCK-interacting protein kinase OS=Homo sapiens OX=9606 GN=TNIK PE=1 SV=1		3q26.2-q26.31	ENSG00000154310	171058414	171460408	X	0	0	X	0	0	X	0	0	0
O43557	TNFSF14	TNF14_HUMAN Tumor necrosis factor ligand superfamily member 14 OS=Homo sapiens OX=9606 GN=TNFSF14 PE=1 SV=2	CD258	19p13.3	ENSG00000125735	6661253	6670588	X	X	X	X	0	X	X	0	0	0
P25445	FAS	TNR6_HUMAN Tumor necrosis factor receptor superfamily member 6 OS=Homo sapiens OX=9606 GN=FAS PE=1 SV=1	CD95	10q23.31	ENSG00000026103	88990531	89017059	X	X	X	0	X	X	X	0	0	0
P0DSE1	TRA	TRAR1_HUMAN M1-specific T cell receptor alpha chain OS=Homo sapiens OX=9606 GN=TRA PE=1 SV=1		14q11.2		0	0	0	0	X	0	0	0	0	0	0	0
Q6PIZ9	TRAT1	TRAT1_HUMAN T-cell receptor-associated transmembrane adapter 1 OS=Homo sapiens OX=9606 GN=TRAT1 PE=1 SV=1		3q13.13	ENSG00000163519	108822770	108855005	X	0	X	0	0	0	0	0	0	0
P01850	TRBC1	TRBC1_HUMAN T cell receptor beta constant 1 OS=Homo sapiens OX=9606 GN=TRBC1 PE=1 SV=4		7q34		0	0	X	0	X	0	0	0	0	0	0	0
Q13507	TRPC3	TRPC3_HUMAN Short transient receptor potential channel 3 OS=Homo sapiens OX=9606 GN=TRPC3 PE=1 SV=3		4q27	ENSG00000138741	121874481	121952060	X	0	0	0	X	0	0	0	0	0
Q7Z7N9	TMEM179B	T179B_HUMAN Transmembrane protein 179B OS=Homo sapiens OX=9606 GN=TMEM179B PE=1 SV=1		11q12.3	ENSG00000185475	62787402	62790400	0	X	X	0	0	0	0	0	0	0
A2VDJ0	TMEM131L	T131L_HUMAN Transmembrane protein 131-like OS=Homo sapiens OX=9606 GN=TMEM131L PE=1 SV=2		4q31.3	ENSG00000121210	153466346	153636711	X	X	X	X	0	0	0	0	0	0
Q9NYW5	TAS2R4	TA2R4_HUMAN Taste receptor type 2 member 4 OS=Homo sapiens OX=9606 GN=TAS2R4 PE=1 SV=1		7q34	ENSG00000127364	141776674	141781691	X	0	0	0	0	0	0	0	0	0
P35269	GTF2F1	T2FA_HUMAN General transcription factor IIF subunit 1 OS=Homo sapiens OX=9606 GN=GTF2F1 PE=1 SV=2		19p13.3	ENSG00000125651	6379572	6393981	X	0	0	0	0	0	0	0	0	0
P59537	TAS2R43	T2R43_HUMAN Taste receptor type 2 member 43 OS=Homo sapiens OX=9606 GN=TAS2R43 PE=2 SV=2		12p13.2	ENSG00000255374	11091287	11092313	X	0	0	0	0	0	0	0	0	0
O95359	TACC2	TACC2_HUMAN Transforming acidic coiled-coil-containing protein 2 OS=Homo sapiens OX=9606 GN=TACC2 PE=1 SV=3		10q26.13	ENSG00000138162	121989163	122254545	0	0	0	X	0	0	0	0	0	0
Q9P1P4	TAAR3P	TAAR3_HUMAN Putative trace amine-associated receptor 3 OS=Homo sapiens OX=9606 GN=TAAR3P PE=5 SV=1		6q23.2		0	0	X	0	0	0	0	0	0	0	0	0
O95150	TNFSF15	TNF15_HUMAN Tumor necrosis factor ligand superfamily member 15 OS=Homo sapiens OX=9606 GN=TNFSF15 PE=1 SV=2		9q32	ENSG00000181634	114784652	114806039	X	X	X	0	0	X	X	0	0	0
Q9UNG2	TNFSF18	TNF18_HUMAN Tumor necrosis factor ligand superfamily member 18 OS=Homo sapiens OX=9606 GN=TNFSF18 PE=1 SV=2		1q25.1	ENSG00000120337	173039202	173050941	X	X	X	X	0	X	X	0	0	0
Q9HBA0	TRPV4	TRPV4_HUMAN Transient receptor potential cation channel subfamily V member 4 OS=Homo sapiens OX=9606 GN=TRPV4 PE=1 SV=2		12q24.11	ENSG00000111199	109783087	109833406	X	X	0	0	X	0	0	0	X	0
O95407	TNFRSF6B	TNF6B_HUMAN Tumor necrosis factor receptor superfamily member 6B OS=Homo sapiens OX=9606 GN=TNFRSF6B PE=1 SV=1		20q13.33	ENSG00000243509	63696652	63698684	X	X	0	0	0	X	X	0	0	0
Q5GJ75	TNFAIP8L3	TP8L3_HUMAN Tumor necrosis factor alpha-induced protein 8-like protein 3 OS=Homo sapiens OX=9606 GN=TNFAIP8L3 PE=1 SV=1		15q21.2	ENSG00000183578	51056598	51105276	X	0	0	0	0	X	X	0	X	0
A0A5B9	TRBC2	TRBC2_HUMAN T cell receptor beta constant 2 OS=Homo sapiens OX=9606 GN=TRBC2 PE=1 SV=2		7q34		0	0	X	0	X	0	0	0	0	0	0	0
B7Z8K6	TRDC	TRDC_HUMAN T cell receptor delta constant OS=Homo sapiens OX=9606 GN=TRDC PE=1 SV=2		14q11.2		0	0	X	0	X	0	0	0	0	0	0	0
A0A075B706	TRDJ1	TRDJ1_HUMAN T cell receptor delta joining 1 OS=Homo sapiens OX=9606 GN=TRDJ1 PE=1 SV=2		14q11.2	ENSG00000211825	22450089	22450139	0	0	X	0	0	0	0	0	0	0
P09758	TACSTD2	TACD2_HUMAN Tumor-associated calcium signal transducer 2 OS=Homo sapiens OX=9606 GN=TACSTD2 PE=1 SV=3		1p32.1	ENSG00000184292	58575433	58577252	0	X	0	X	0	0	0	0	0	0
P37802	TAGLN2	TAGL2_HUMAN Transgelin-2 OS=Homo sapiens OX=9606 GN=TAGLN2 PE=1 SV=3		1q23.2	ENSG00000158710	159918107	159925507	0	X	0	0	0	0	0	0	0	0
O60603	TLR2	TLR2_HUMAN Toll-like receptor 2 OS=Homo sapiens OX=9606 GN=TLR2 PE=1 SV=1	CD282	4q31.3	ENSG00000137462	153684070	153706260	X	X	X	X	0	X	X	0	0	0
Q96IK0	TMEM101	TM101_HUMAN Transmembrane protein 101 OS=Homo sapiens OX=9606 GN=TMEM101 PE=1 SV=1		17q21.31	ENSG00000091947	44011188	44023946	X	0	0	0	0	0	X	0	0	0
Q6UX40	TMEM107	TM107_HUMAN Transmembrane protein 107 OS=Homo sapiens OX=9606 GN=TMEM107 PE=1 SV=1		17p13.1	ENSG00000179029	8172457	8176399	0	0	0	0	X	0	0	0	0	0
Q13445	TMED1	TMED1_HUMAN Transmembrane emp24 domain-containing protein 1 OS=Homo sapiens OX=9606 GN=TMED1 PE=1 SV=1		19p13.2	ENSG00000099203	10832067	10836318	X	0	0	0	0	0	0	0	0	0
P25942	CD40	TNR5_HUMAN Tumor necrosis factor receptor superfamily member 5 OS=Homo sapiens OX=9606 GN=CD40 PE=1 SV=1	CD40	20q13.12	ENSG00000101017	46118278	46129863	X	X	X	X	X	X	X	X	0	0
Q9Y210	TRPC6	TRPC6_HUMAN Short transient receptor potential channel 6 OS=Homo sapiens OX=9606 GN=TRPC6 PE=1 SV=1		11q22.1	ENSG00000137672	101451564	101872562	0	0	X	0	X	0	0	0	X	0
Q9NYW6	TAS2R3	TA2R3_HUMAN Taste receptor type 2 member 3 OS=Homo sapiens OX=9606 GN=TAS2R3 PE=2 SV=3		7q34	ENSG00000127362	141764097	141765197	X	0	0	0	0	0	0	0	0	0
P59533	TAS2R38	T2R38_HUMAN Taste receptor type 2 member 38 OS=Homo sapiens OX=9606 GN=TAS2R38 PE=2 SV=3		7q34	ENSG00000257138	141972631	141973773	X	0	0	0	0	0	0	0	0	0
P21731	TBXA2R	TA2R_HUMAN Thromboxane A2 receptor OS=Homo sapiens OX=9606 GN=TBXA2R PE=1 SV=3		19p13.3	ENSG00000006638	3594507	3606875	X	X	0	0	X	0	X	X	0	0
Q96RI8	TAAR6	TAAR6_HUMAN Trace amine-associated receptor 6 OS=Homo sapiens OX=9606 GN=TAAR6 PE=2 SV=1		6q23.2	ENSG00000146383	132570322	132571359	X	0	0	0	0	0	0	0	0	0
Q969N4	TAAR8	TAAR8_HUMAN Trace amine-associated receptor 8 OS=Homo sapiens OX=9606 GN=TAAR8 PE=2 SV=1		6q23.2	ENSG00000146385	132552693	132553721	X	0	0	0	0	0	0	0	0	0
Q96RI9	TAAR9	TAAR9_HUMAN Trace amine-associated receptor 9 OS=Homo sapiens OX=9606 GN=TAAR9 PE=2 SV=1		6q23.2	ENSG00000237110	132538290	132539336	X	0	0	0	0	0	0	0	0	0
Q07011	TNFRSF9	TNR9_HUMAN Tumor necrosis factor receptor superfamily member 9 OS=Homo sapiens OX=9606 GN=TNFRSF9 PE=1 SV=1	CD137	1p36.23	ENSG00000049249	7915871	7943165	X	0	0	X	0	X	X	0	0	0
Q03169	TNFAIP2	TNAP2_HUMAN Tumor necrosis factor alpha-induced protein 2 OS=Homo sapiens OX=9606 GN=TNFAIP2 PE=2 SV=2		14q32	ENSG00000185215	103121476	103137439	0	X	0	0	0	0	0	X	0	0
Q13470	TNK1	TNK1_HUMAN Non-receptor tyrosine-protein kinase TNK1 OS=Homo sapiens OX=9606 GN=TNK1 PE=1 SV=3		17p13.1	ENSG00000174292	7380534	7389774	X	0	X	X	0	0	0	0	0	0
Q86TG1	TMEM150A	T150A_HUMAN Transmembrane protein 150A OS=Homo sapiens OX=9606 GN=TMEM150A PE=1 SV=1		2p11.2	ENSG00000168890	85598547	85603196	0	0	X	0	0	X	0	0	X	0
P59541	TAS2R30	T2R30_HUMAN Taste receptor type 2 member 30 OS=Homo sapiens OX=9606 GN=TAS2R30 PE=2 SV=3		12p13.2	ENSG00000256188	11132958	11134644	X	0	0	0	0	0	0	0	0	0
Q96RJ0	TAAR1	TAAR1_HUMAN Trace amine-associated receptor 1 OS=Homo sapiens OX=9606 GN=TAAR1 PE=2 SV=1		6q23.2	ENSG00000146399	132643312	132659182	X	0	X	0	0	0	X	0	0	0
O14894	TM4SF5	T4S5_HUMAN Transmembrane 4 L6 family member 5 OS=Homo sapiens OX=9606 GN=TM4SF5 PE=2 SV=2		17p13.2	ENSG00000142484	4771884	4783213	0	0	0	X	0	0	0	0	0	0
Q02223	TNFRSF17	TNR17_HUMAN Tumor necrosis factor receptor superfamily member 17 OS=Homo sapiens OX=9606 GN=TNFRSF17 PE=1 SV=2	CD269	16p13.13	ENSG00000048462	11965210	11968068	X	0	X	0	0	0	X	0	0	0
Q9Y5U5	TNFRSF18	TNR18_HUMAN Tumor necrosis factor receptor superfamily member 18 OS=Homo sapiens OX=9606 GN=TNFRSF18 PE=1 SV=1	CD357	1p36.33	ENSG00000186891	1203508	1206592	X	X	X	0	0	X	X	0	0	0
Q15785	TOMM34	TOM34_HUMAN Mitochondrial import receptor subunit TOM34 OS=Homo sapiens OX=9606 GN=TOMM34 PE=1 SV=2		20q13.12	ENSG00000025772	44942130	44960397	0	0	0	X	0	0	0	0	0	0
Q9UL62	TRPC5	TRPC5_HUMAN Short transient receptor potential channel 5 OS=Homo sapiens OX=9606 GN=TRPC5 PE=1 SV=1		Xq23	ENSG00000072315	111768011	112082776	0	0	0	X	0	X	0	0	0	0
A1L157	TSPAN11	TSN11_HUMAN Tetraspanin-11 OS=Homo sapiens OX=9606 GN=TSPAN11 PE=2 SV=2		12p11.21	ENSG00000110900	30926428	30996602	0	X	0	0	0	0	0	0	0	0
Q12999	TSPAN31	TSN31_HUMAN Tetraspanin-31 OS=Homo sapiens OX=9606 GN=TSPAN31 PE=2 SV=1		12q14.1	ENSG00000135452	57738013	57750219	0	0	0	X	0	0	0	0	0	0
P28908	TNFRSF8	TNR8_HUMAN Tumor necrosis factor receptor superfamily member 8 OS=Homo sapiens OX=9606 GN=TNFRSF8 PE=1 SV=1	CD30	1p36.22	ENSG00000120949	12063303	12144207	X	0	0	X	0	X	X	0	0	0
P48788	TNNI2	TNNI2_HUMAN Troponin I, fast skeletal muscle OS=Homo sapiens OX=9606 GN=TNNI2 PE=1 SV=2		11p15.5	ENSG00000130598	1838981	1841680	0	0	0	0	X	0	0	0	0	0
Q9HAV5	EDA2R	TNR27_HUMAN Tumor necrosis factor receptor superfamily member 27 OS=Homo sapiens OX=9606 GN=EDA2R PE=1 SV=2		Xq12	ENSG00000131080	66595637	66639298	X	0	0	X	0	X	X	0	0	X
O14788	TNFSF11	TNF11_HUMAN Tumor necrosis factor ligand superfamily member 11 OS=Homo sapiens OX=9606 GN=TNFSF11 PE=1 SV=1	CD254	13q14	ENSG00000120659	42562736	42608013	X	X	X	X	X	0	X	0	0	0
O75365	PTP4A3	TP4A3_HUMAN Protein tyrosine phosphatase type IVA 3 OS=Homo sapiens OX=9606 GN=PTP4A3 PE=1 SV=2		8q24.3	ENSG00000184489	141391995	141432454	X	X	0	0	0	0	X	0	0	0
Q8NHX9	TPCN2	TPC2_HUMAN Two pore calcium channel protein 2 OS=Homo sapiens OX=9606 GN=TPCN2 PE=1 SV=2		11q13.3	ENSG00000162341	69048932	69136316	X	0	X	0	0	X	0	0	0	0
Q9ULQ1	TPCN1	TPC1_HUMAN Two pore calcium channel protein 1 OS=Homo sapiens OX=9606 GN=TPCN1 PE=1 SV=3		12q24.13	ENSG00000186815	113221050	113298585	X	0	X	0	0	X	0	0	0	0
P00750	PLAT	TPA_HUMAN Tissue-type plasminogen activator OS=Homo sapiens OX=9606 GN=PLAT PE=1 SV=1		8p11.21	ENSG00000104368	42174718	42207709	X	X	0	0	0	0	0	0	0	0
P60174	TPI1	TPIS_HUMAN Triosephosphate isomerase OS=Homo sapiens OX=9606 GN=TPI1 PE=1 SV=3		12p13.31	ENSG00000111669	6867119	6870948	0	0	0	0	X	0	0	0	X	0
P0DPR3	TRDD1	TRDD1_HUMAN T cell receptor delta diversity 1 OS=Homo sapiens OX=9606 GN=TRDD1 PE=1 SV=1		14q11.2	ENSG00000223997	22438547	22438554	0	0	X	0	0	0	0	0	0	0
Q9NV29	TMEM100	TM100_HUMAN Transmembrane protein 100 OS=Homo sapiens OX=9606 GN=TMEM100 PE=1 SV=2		17q23.1	ENSG00000166292	55719627	55732121	X	0	0	0	0	0	0	X	0	0
Q9H0C3	TMEM117	TM117_HUMAN Transmembrane protein 117 OS=Homo sapiens OX=9606 GN=TMEM117 PE=1 SV=1		12q12	ENSG00000139173	43835967	44389762	X	0	0	0	0	X	0	0	0	0
Q8N9M5	TMEM102	TM102_HUMAN Transmembrane protein 102 OS=Homo sapiens OX=9606 GN=TMEM102 PE=1 SV=1		17p13.1	ENSG00000181284	7435435	7437679	X	X	X	0	0	X	0	0	0	0
Q4V9L6	TMEM119	TM119_HUMAN Transmembrane protein 119 OS=Homo sapiens OX=9606 GN=TMEM119 PE=1 SV=1		12q23.3	ENSG00000183160	108589851	108598320	0	0	0	X	0	0	0	0	0	0
Q6UXZ0	TMIGD1	TMIG1_HUMAN Transmembrane and immunoglobulin domain-containing protein 1 OS=Homo sapiens OX=9606 GN=TMIGD1 PE=1 SV=1		17q11.2	ENSG00000182271	30316333	30334059	0	X	0	X	0	X	0	0	0	0
Q9BXS4	TMEM59	TMM59_HUMAN Transmembrane protein 59 OS=Homo sapiens OX=9606 GN=TMEM59 PE=1 SV=1		1p32.3	ENSG00000116209	54026681	54053504	0	0	X	0	0	X	0	0	0	0
Q86YD3	TMEM25	TMM25_HUMAN Transmembrane protein 25 OS=Homo sapiens OX=9606 GN=TMEM25 PE=1 SV=1		11q23.3	ENSG00000149582	118531041	118547280	X	X	0	0	0	0	0	0	0	0
Q9NRS4	TMPRSS4	TMPS4_HUMAN Transmembrane protease serine 4 OS=Homo sapiens OX=9606 GN=TMPRSS4 PE=1 SV=2		11q23.3	ENSG00000137648	118077012	118121890	0	X	0	0	0	0	0	0	0	0
Q8IU80	TMPRSS6	TMPS6_HUMAN Transmembrane protease serine 6 OS=Homo sapiens OX=9606 GN=TMPRSS6 PE=1 SV=3		22q12.3	ENSG00000187045	37065436	37109713	X	0	0	0	X	0	0	0	0	0
O60784	TOM1	TOM1_HUMAN Target of Myb protein 1 OS=Homo sapiens OX=9606 GN=TOM1 PE=1 SV=2		22q12.3	ENSG00000100284	35299275	35347992	X	X	X	0	0	0	0	0	0	0
Q9NP84	TNFRSF12A	TNR12_HUMAN Tumor necrosis factor receptor superfamily member 12A OS=Homo sapiens OX=9606 GN=TNFRSF12A PE=1 SV=1	CD266	16p13.3	ENSG00000006327	3018445	3022383	X	X	0	0	0	X	X	X	0	0
Q93096	PTP4A1	TP4A1_HUMAN Protein tyrosine phosphatase type IVA 1 OS=Homo sapiens OX=9606 GN=PTP4A1 PE=1 SV=2		6q12	ENSG00000112245	63521746	63583588	0	X	0	X	0	0	0	0	0	0
Q16890	TPD52L1	TPD53_HUMAN Tumor protein D53 OS=Homo sapiens OX=9606 GN=TPD52L1 PE=1 SV=1		6q22-q23	ENSG00000111907	125119049	125264407	X	0	0	X	0	X	X	0	0	0
P48023	FASLG	TNFL6_HUMAN Tumor necrosis factor ligand superfamily member 6 OS=Homo sapiens OX=9606 GN=FASLG PE=1 SV=1	CD178	1q24.3	ENSG00000117560	172659103	172666876	X	X	X	X	0	X	X	X	0	0
Q8NBL3	TMEM178A	T178A_HUMAN Transmembrane protein 178A OS=Homo sapiens OX=9606 GN=TMEM178A PE=2 SV=1		2p22.1	ENSG00000152154	39664982	39717963	0	0	X	0	0	0	0	0	0	0
Q9NYW3	TAS2R7	TA2R7_HUMAN Taste receptor type 2 member 7 OS=Homo sapiens OX=9606 GN=TAS2R7 PE=1 SV=1		12p13.2	ENSG00000121377	10801532	10802627	X	0	0	0	0	0	0	0	0	0
Q15750	TAB1	TAB1_HUMAN TGF-beta-activated kinase 1 and MAP3K7-binding protein 1 OS=Homo sapiens OX=9606 GN=TAB1 PE=1 SV=1		22q13.1	ENSG00000100324	39399778	39437060	X	0	X	0	0	0	X	0	0	0
Q9BVV6	KIAA0586	TALD3_HUMAN Protein TALPID3 OS=Homo sapiens OX=9606 GN=KIAA0586 PE=1 SV=4		14q23.1	ENSG00000100578	58427385	58551297	X	0	0	0	X	0	0	0	0	0
Q9HCD6	TANC2	TANC2_HUMAN Protein TANC2 OS=Homo sapiens OX=9606 GN=TANC2 PE=1 SV=3		17q23.2-q23.3	ENSG00000170921	63009556	63427699	0	0	0	0	X	0	0	0	0	0
Q9BXR5	TLR10	TLR10_HUMAN Toll-like receptor 10 OS=Homo sapiens OX=9606 GN=TLR10 PE=1 SV=2	CD290	4p14	ENSG00000174123	38772238	38782990	X	0	X	0	0	0	X	0	0	0
Q9NPI0	TMEM138	TM138_HUMAN Transmembrane protein 138 OS=Homo sapiens OX=9606 GN=TMEM138 PE=1 SV=1		11q12.2	ENSG00000149483	61362344	61369509	0	0	0	0	X	0	0	0	0	0
Q9NR96	TLR9	TLR9_HUMAN Toll-like receptor 9 OS=Homo sapiens OX=9606 GN=TLR9 PE=1 SV=2	CD289	3p21.2	ENSG00000239732	52221080	52225645	X	0	X	X	0	0	X	0	0	0
Q96A57	TMEM230	TM230_HUMAN Transmembrane protein 230 OS=Homo sapiens OX=9606 GN=TMEM230 PE=1 SV=1		20p13-p12.3	ENSG00000089063	5068232	5113103	0	0	0	0	X	0	0	0	0	0
Q92544	TM9SF4	TM9S4_HUMAN Transmembrane 9 superfamily member 4 OS=Homo sapiens OX=9606 GN=TM9SF4 PE=1 SV=2		20q11.21	ENSG00000101337	32109714	32167258	0	X	0	0	0	0	0	0	0	0
Q9Y5J6	TIMM10B	T10B_HUMAN Mitochondrial import inner membrane translocase subunit Tim10 B OS=Homo sapiens OX=9606 GN=TIMM10B PE=1 SV=1		11p15.4	ENSG00000132286	6481501	6484681	0	X	0	X	0	0	0	0	0	0
Q15399	TLR1	TLR1_HUMAN Toll-like receptor 1 OS=Homo sapiens OX=9606 GN=TLR1 PE=1 SV=3	CD281	4p14	ENSG00000174125	38790677	38856817	X	0	X	0	0	0	X	0	0	0
Q8NBT3	TMEM145	TM145_HUMAN Transmembrane protein 145 OS=Homo sapiens OX=9606 GN=TMEM145 PE=2 SV=2		19q13.2	ENSG00000167619	42313309	42325064	X	0	0	0	0	0	0	0	0	0
O00206	TLR4	TLR4_HUMAN Toll-like receptor 4 OS=Homo sapiens OX=9606 GN=TLR4 PE=1 SV=2	CD284	9q33.1	ENSG00000136869	117704175	117724735	X	0	X	X	0	X	X	0	0	0
O60602	TLR5	TLR5_HUMAN Toll-like receptor 5 OS=Homo sapiens OX=9606 GN=TLR5 PE=1 SV=4		1q41	ENSG00000187554	223109404	223143248	X	0	X	0	0	0	X	0	0	0
Q9Y2C9	TLR6	TLR6_HUMAN Toll-like receptor 6 OS=Homo sapiens OX=9606 GN=TLR6 PE=1 SV=2	CD286	4p14	ENSG00000174130	38823715	38856817	X	0	X	0	0	X	X	0	0	0
Q9NYK1	TLR7	TLR7_HUMAN Toll-like receptor 7 OS=Homo sapiens OX=9606 GN=TLR7 PE=2 SV=1		Xp22.2	ENSG00000196664	12867072	12890361	X	0	X	0	X	0	X	0	0	0
Q9NR97	TLR8	TLR8_HUMAN Toll-like receptor 8 OS=Homo sapiens OX=9606 GN=TLR8 PE=1 SV=1	CD288	Xp22.2	ENSG00000101916	12906620	12923169	X	0	X	0	0	0	X	0	0	0
Q5SV17	TMEM240	TM240_HUMAN Transmembrane protein 240 OS=Homo sapiens OX=9606 GN=TMEM240 PE=1 SV=2		1p36.33	ENSG00000205090	1534778	1540624	0	0	0	0	X	0	0	0	0	0
P49755	TMED10	TMEDA_HUMAN Transmembrane emp24 domain-containing protein 10 OS=Homo sapiens OX=9606 GN=TMED10 PE=1 SV=2		14q24.3	ENSG00000170348	75131469	75176612	0	X	0	0	0	0	0	0	0	0
Q9NYW0	TAS2R10	T2R10_HUMAN Taste receptor type 2 member 10 OS=Homo sapiens OX=9606 GN=TAS2R10 PE=1 SV=3		12p13.2	ENSG00000121318	10825317	10826358	X	0	0	0	0	0	0	0	0	0
Q9NYJ8	TAB2	TAB2_HUMAN TGF-beta-activated kinase 1 and MAP3K7-binding protein 2 OS=Homo sapiens OX=9606 GN=TAB2 PE=1 SV=1		6q25.1	ENSG00000055208	149218641	149411613	X	0	X	0	X	X	X	0	0	0
Q9H6L2	TMEM231	TM231_HUMAN Transmembrane protein 231 OS=Homo sapiens OX=9606 GN=TMEM231 PE=1 SV=1		16q23.1	ENSG00000205084	75536741	75556268	X	0	0	0	X	0	0	0	0	0
Q9P0N5	TMEM216	TM216_HUMAN Transmembrane protein 216 OS=Homo sapiens OX=9606 GN=TMEM216 PE=1 SV=3		11q13.1	ENSG00000187049	61392360	61398863	0	0	0	0	X	0	0	0	0	0
Q7Z7H5	TMED4	TMED4_HUMAN Transmembrane emp24 domain-containing protein 4 OS=Homo sapiens OX=9606 GN=TMED4 PE=1 SV=1		7p13	ENSG00000158604	44577894	44582287	X	0	0	0	0	0	X	0	0	0
P41273	TNFSF9	TNFL9_HUMAN Tumor necrosis factor ligand superfamily member 9 OS=Homo sapiens OX=9606 GN=TNFSF9 PE=1 SV=1		19p13.3	ENSG00000125657	6531026	6535924	X	X	X	X	0	X	X	0	0	0
Q13641	TPBG	TPBG_HUMAN Trophoblast glycoprotein OS=Homo sapiens OX=9606 GN=TPBG PE=1 SV=1		6q14.1	ENSG00000146242	82363206	82367420	X	X	X	X	0	0	X	0	0	0
Q5T4T1	TMEM170B	T170B_HUMAN Transmembrane protein 170B OS=Homo sapiens OX=9606 GN=TMEM170B PE=1 SV=1		6p24.2	ENSG00000205269	11537749	11583524	X	0	0	X	0	0	0	0	0	0
Q9NYV7	TAS2R16	T2R16_HUMAN Taste receptor type 2 member 16 OS=Homo sapiens OX=9606 GN=TAS2R16 PE=1 SV=1		7q31.32	ENSG00000128519	122994704	122995700	X	0	0	0	0	0	0	0	0	0
P59536	TAS2R41	T2R41_HUMAN Taste receptor type 2 member 41 OS=Homo sapiens OX=9606 GN=TAS2R41 PE=2 SV=2		7q35	ENSG00000221855	143477873	143478796	X	0	0	0	0	0	0	0	0	0
P59538	TAS2R31	T2R31_HUMAN Taste receptor type 2 member 31 OS=Homo sapiens OX=9606 GN=TAS2R31 PE=2 SV=2		12p13.2	ENSG00000256436	11030387	11031407	X	0	0	0	0	0	0	0	0	0
Q9NYW2	TAS2R8	TA2R8_HUMAN Taste receptor type 2 member 8 OS=Homo sapiens OX=9606 GN=TAS2R8 PE=1 SV=1		12p13.2	ENSG00000121314	10806051	10807286	X	0	0	0	0	0	0	0	0	0
P59540	TAS2R46	T2R46_HUMAN Taste receptor type 2 member 46 OS=Homo sapiens OX=9606 GN=TAS2R46 PE=2 SV=2		12p13.2	ENSG00000226761	11061365	11062294	X	0	0	0	0	0	0	0	0	0
Q9P0T7	TMEM9	TMEM9_HUMAN Transmembrane protein 9 OS=Homo sapiens OX=9606 GN=TMEM9 PE=1 SV=1		1q32.1	ENSG00000116857	201134772	201171574	X	0	0	X	0	0	0	0	0	0
Q8TDI8	TMC1	TMC1_HUMAN Transmembrane channel-like protein 1 OS=Homo sapiens OX=9606 GN=TMC1 PE=1 SV=2		9q21.13	ENSG00000165091	72521608	72838297	0	0	0	0	X	0	0	0	0	0
Q96BF3	TMIGD2	TMIG2_HUMAN Transmembrane and immunoglobulin domain-containing protein 2 OS=Homo sapiens OX=9606 GN=TMIGD2 PE=1 SV=2		19p13.3	ENSG00000167664	4292232	4302431	X	X	X	X	0	0	0	X	0	0
Q9BQJ4	TMEM47	TMM47_HUMAN Transmembrane protein 47 OS=Homo sapiens OX=9606 GN=TMEM47 PE=1 SV=1		Xp21.1	ENSG00000147027	34627075	34657285	0	X	0	0	0	0	0	0	0	0
Q86X19	TMEM17	TMM17_HUMAN Transmembrane protein 17 OS=Homo sapiens OX=9606 GN=TMEM17 PE=1 SV=2		2p15	ENSG00000186889	62500218	62511894	X	0	0	0	X	0	0	0	0	0
Q9BVT8	TMUB1	TMUB1_HUMAN Transmembrane and ubiquitin-like domain-containing protein 1 OS=Homo sapiens OX=9606 GN=TMUB1 PE=1 SV=1		7q36.1	ENSG00000164897	151081085	151083493	0	0	0	X	0	0	0	0	0	0
Q96A25	TMEM106A	T106A_HUMAN Transmembrane protein 106A OS=Homo sapiens OX=9606 GN=TMEM106A PE=1 SV=1		17q21.31	ENSG00000184988	43211835	43220041	X	X	X	0	0	0	X	0	0	0
Q92956	TNFRSF14	TNR14_HUMAN Tumor necrosis factor receptor superfamily member 14 OS=Homo sapiens OX=9606 GN=TNFRSF14 PE=1 SV=3	CD270	1p36.32	ENSG00000157873	2555639	2565382	X	X	X	X	0	X	X	0	0	0
Q9H2K2	TNKS2	TNKS2_HUMAN Poly [ADP-ribose] polymerase tankyrase-2 OS=Homo sapiens OX=9606 GN=TNKS2 PE=1 SV=1		10q23.32	ENSG00000107854	91798426	91865475	X	0	0	X	0	0	0	0	0	X
P07204	THBD	TRBM_HUMAN Thrombomodulin OS=Homo sapiens OX=9606 GN=THBD PE=1 SV=2	CD141	20p11.21	ENSG00000178726	23045633	23049672	X	X	X	0	X	0	0	0	0	0
P0DSE2	TRB	TRBR1_HUMAN M1-specific T cell receptor beta chain OS=Homo sapiens OX=9606 GN=TRB PE=1 SV=1		7q34		0	0	0	0	X	0	0	0	0	0	0	0
Q8IWT1	SCN4B	SCN4B_HUMAN Sodium channel subunit beta-4 OS=Homo sapiens OX=9606 GN=SCN4B PE=1 SV=1		11q23.3	ENSG00000177098	118133377	118152888	X	0	0	0	X	0	0	0	0	0
Q6UWF3	SCIMP	SCIMP_HUMAN SLP adapter and CSK-interacting membrane protein OS=Homo sapiens OX=9606 GN=SCIMP PE=1 SV=1		17p13.2	ENSG00000161929	5208920	5234860	X	0	X	0	0	0	X	0	0	0
Q14242	SELPLG	SELPL_HUMAN P-selectin glycoprotein ligand 1 OS=Homo sapiens OX=9606 GN=SELPLG PE=1 SV=1	CD162	12q24.11	ENSG00000110876	108621895	108633894	0	X	X	0	0	0	X	0	0	0
Q14563	SEMA3A	SEM3A_HUMAN Semaphorin-3A OS=Homo sapiens OX=9606 GN=SEMA3A PE=1 SV=1		7q21.11	ENSG00000075213	83955777	84492724	X	X	X	X	X	X	X	0	0	0
Q9H3S1	SEMA4A	SEM4A_HUMAN Semaphorin-4A OS=Homo sapiens OX=9606 GN=SEMA4A PE=1 SV=2		1q22	ENSG00000196189	156147366	156177752	X	X	X	X	X	0	0	X	0	0
P35499	SCN4A	SCN4A_HUMAN Sodium channel protein type 4 subunit alpha OS=Homo sapiens OX=9606 GN=SCN4A PE=1 SV=4		17q23.3	ENSG00000007314	63938554	63972918	X	0	0	0	X	0	0	0	0	0
O75056	SDC3	SDC3_HUMAN Syndecan-3 OS=Homo sapiens OX=9606 GN=SDC3 PE=1 SV=2		1p35.2	ENSG00000162512	30869466	30908758	0	X	X	0	0	0	0	0	X	0
Q9H3T2	SEMA6C	SEM6C_HUMAN Semaphorin-6C OS=Homo sapiens OX=9606 GN=SEMA6C PE=2 SV=4		1q21.3	ENSG00000143434	151131685	151146664	X	X	X	X	0	0	0	0	0	0
Q99985	SEMA3C	SEM3C_HUMAN Semaphorin-3C OS=Homo sapiens OX=9606 GN=SEMA3C PE=2 SV=2		7q21.11	ENSG00000075223	80742538	80922359	X	X	X	X	0	0	0	0	0	0
Q9H6P5	TASP1	TASP1_HUMAN Threonine aspartase 1 OS=Homo sapiens OX=9606 GN=TASP1 PE=1 SV=1		20p12.1	ENSG00000089123	13389392	13638932	0	0	0	0	X	0	0	0	0	0
P53992	SEC24C	SC24C_HUMAN Protein transport protein Sec24C OS=Homo sapiens OX=9606 GN=SEC24C PE=1 SV=3		10q22.2	ENSG00000176986	73744372	73772161	0	0	X	0	0	0	0	0	0	0
O15126	SCAMP1	SCAM1_HUMAN Secretory carrier-associated membrane protein 1 OS=Homo sapiens OX=9606 GN=SCAMP1 PE=1 SV=2		5q14.1	ENSG00000085365	78360611	78480739	0	X	X	0	0	0	0	0	0	0
O00560	SDCBP	SDCB1_HUMAN Syntenin-1 OS=Homo sapiens OX=9606 GN=SDCBP PE=1 SV=1		8q12.1	ENSG00000137575	58552924	58582859	X	X	X	X	0	0	X	0	0	0
Q9P283	SEMA5B	SEM5B_HUMAN Semaphorin-5B OS=Homo sapiens OX=9606 GN=SEMA5B PE=2 SV=4		3q21.1	ENSG00000082684	122909082	123028605	X	X	X	X	0	0	0	0	0	0
Q8NFY4	SEMA6D	SEM6D_HUMAN Semaphorin-6D OS=Homo sapiens OX=9606 GN=SEMA6D PE=1 SV=1		15q21.1	ENSG00000137872	47184101	47774228	X	X	X	X	0	0	0	0	0	0
O75326	SEMA7A	SEM7A_HUMAN Semaphorin-7A OS=Homo sapiens OX=9606 GN=SEMA7A PE=1 SV=1	CD108	15q24.1	ENSG00000138623	74409289	74433958	X	X	X	X	0	0	X	0	0	0
P23396	RPS3	RS3_HUMAN 40S ribosomal protein S3 OS=Homo sapiens OX=9606 GN=RPS3 PE=1 SV=2		11q13.4	ENSG00000149273	75399515	75422280	X	X	X	X	X	X	X	0	0	0
Q8WYR4	RSPH1	RSPH1_HUMAN Radial spoke head 1 homolog OS=Homo sapiens OX=9606 GN=RSPH1 PE=1 SV=1		21q22.3	ENSG00000160188	42472486	42496246	0	0	0	X	X	0	0	0	0	0
Q6UXX9	RSPO2	RSPO2_HUMAN R-spondin-2 OS=Homo sapiens OX=9606 GN=RSPO2 PE=1 SV=2		8q23.1	ENSG00000147655	107899316	108083642	X	X	0	X	X	0	0	0	0	0
Q9NQC3	RTN4	RTN4_HUMAN Reticulon-4 OS=Homo sapiens OX=9606 GN=RTN4 PE=1 SV=2		2p16.1	ENSG00000115310	54972187	55112621	X	X	X	X	0	X	X	X	X	0
Q5QGT7	RTP2	RTP2_HUMAN Receptor-transporting protein 2 OS=Homo sapiens OX=9606 GN=RTP2 PE=1 SV=1		3q27.3	ENSG00000198471	187698259	187702557	0	0	0	X	0	0	0	0	0	0
Q7L099	RUFY3	RUFY3_HUMAN Protein RUFY3 OS=Homo sapiens OX=9606 GN=RUFY3 PE=1 SV=1		4q13.3	ENSG00000018189	70704204	70808619	0	X	0	X	0	0	0	0	0	0
Q86VV8	RTTN	RTTN_HUMAN Rotatin OS=Homo sapiens OX=9606 GN=RTTN PE=1 SV=3		18q22.1	ENSG00000176225	70003031	70205726	0	0	0	X	X	0	0	0	0	0
Q8WZ75	ROBO4	ROBO4_HUMAN Roundabout homolog 4 OS=Homo sapiens OX=9606 GN=ROBO4 PE=1 SV=1		11q24.2	ENSG00000154133	124883691	124898500	X	X	X	0	X	0	0	X	0	0
Q13905	RAPGEF1	RPGF1_HUMAN Rap guanine nucleotide exchange factor 1 OS=Homo sapiens OX=9606 GN=RAPGEF1 PE=1 SV=3		9q34.13	ENSG00000107263	131576770	131740076	X	X	X	X	0	0	X	0	0	0
Q9UIL1	SCOC	SCOC_HUMAN Short coiled-coil protein OS=Homo sapiens OX=9606 GN=SCOC PE=1 SV=2		4q31.1	ENSG00000153130	140257286	140385728	0	0	X	0	0	X	0	0	0	0
Q15858	SCN9A	SCN9A_HUMAN Sodium channel protein type 9 subunit alpha OS=Homo sapiens OX=9606 GN=SCN9A PE=1 SV=3		2q24.3	ENSG00000169432	166195185	166376001	X	0	0	0	X	0	X	0	0	0
P54920	NAPA	SNAA_HUMAN Alpha-soluble NSF attachment protein OS=Homo sapiens OX=9606 GN=NAPA PE=1 SV=3		19q13.33	ENSG00000105402	47487637	47515091	X	X	0	0	0	0	0	0	0	0
O95295	SNAPIN	SNAPN_HUMAN SNARE-associated protein Snapin OS=Homo sapiens OX=9606 GN=SNAPIN PE=1 SV=1		1q21.3	ENSG00000143553	153658703	153661852	X	X	X	0	0	X	0	0	0	0
O43759	SYNGR1	SNG1_HUMAN Synaptogyrin-1 OS=Homo sapiens OX=9606 GN=SYNGR1 PE=1 SV=2		22q13.1	ENSG00000100321	39349925	39385575	X	X	X	X	0	0	X	0	0	0
O43760	SYNGR2	SNG2_HUMAN Synaptogyrin-2 OS=Homo sapiens OX=9606 GN=SYNGR2 PE=1 SV=1		17q25.3	ENSG00000108639	78168581	78173527	0	X	0	0	0	0	0	0	0	0
Q9Y5X0	SNX10	SNX10_HUMAN Sorting nexin-10 OS=Homo sapiens OX=9606 GN=SNX10 PE=1 SV=2		7p15.2	ENSG00000086300	26291862	26374383	0	X	X	0	X	0	X	0	0	0
O95219	SNX4	SNX4_HUMAN Sorting nexin-4 OS=Homo sapiens OX=9606 GN=SNX4 PE=1 SV=1		3q21.2	ENSG00000114520	125446650	125520202	X	0	X	0	0	0	X	0	0	0
Q15036	SNX17	SNX17_HUMAN Sorting nexin-17 OS=Homo sapiens OX=9606 GN=SNX17 PE=1 SV=1		2p23.3	ENSG00000115234	27370496	27377535	X	0	0	0	0	0	0	0	X	0
Q92959	SLCO2A1	SO2A1_HUMAN Solute carrier organic anion transporter family member 2A1 OS=Homo sapiens OX=9606 GN=SLCO2A1 PE=1 SV=2		3q22.1-q22.2	ENSG00000174640	133932701	134052184	0	0	0	0	X	0	0	0	0	0
O60493	SNX3	SNX3_HUMAN Sorting nexin-3 OS=Homo sapiens OX=9606 GN=SNX3 PE=1 SV=3		6q21	ENSG00000112335	108211222	108261246	X	0	0	X	0	0	0	0	0	0
Q8WY21	SORCS1	SORC1_HUMAN VPS10 domain-containing receptor SorCS1 OS=Homo sapiens OX=9606 GN=SORCS1 PE=1 SV=3		10q25.1	ENSG00000108018	106573663	107164706	X	0	0	0	0	0	0	0	0	0
Q9UPU3	SORCS3	SORC3_HUMAN VPS10 domain-containing receptor SorCS3 OS=Homo sapiens OX=9606 GN=SORCS3 PE=2 SV=2		10q25.1	ENSG00000156395	104641290	105265242	X	0	0	0	0	0	0	0	0	0
P30626	SRI	SORCN_HUMAN Sorcin OS=Homo sapiens OX=9606 GN=SRI PE=1 SV=1		7q21.12	ENSG00000075142	88205115	88226993	X	0	0	0	0	0	0	0	0	0
Q07889	SOS1	SOS1_HUMAN Son of sevenless homolog 1 OS=Homo sapiens OX=9606 GN=SOS1 PE=1 SV=1		2p22.1	ENSG00000115904	38981549	39124345	X	X	X	X	X	X	X	0	0	0
Q2MV58	TCTN1	TECT1_HUMAN Tectonic-1 OS=Homo sapiens OX=9606 GN=TCTN1 PE=2 SV=2		12q24.11	ENSG00000204852	110614027	110663431	X	X	0	0	0	0	0	0	0	0
Q86SX3	TEDC1	TEDC1_HUMAN Tubulin epsilon and delta complex protein 1 OS=Homo sapiens OX=9606 GN=TEDC1 PE=1 SV=2		14q32.33	ENSG00000185347	105489855	105499575	X	0	0	0	0	0	0	0	0	0
Q96M29	TEKT5	TEKT5_HUMAN Tektin-5 OS=Homo sapiens OX=9606 GN=TEKT5 PE=1 SV=1		16p13.13	ENSG00000153060	10627501	10694930	0	X	0	0	0	0	0	0	0	0
Q9C093	SPEF2	SPEF2_HUMAN Sperm flagellar protein 2 OS=Homo sapiens OX=9606 GN=SPEF2 PE=1 SV=2		5p13.2	ENSG00000152582	35617844	35814611	0	X	0	0	X	0	0	0	0	0
P22105	TNXB	TENX_HUMAN Tenascin-X OS=Homo sapiens OX=9606 GN=TNXB PE=1 SV=5		6p21.33-p21.32	ENSG00000168477	32041153	32115334	0	X	0	0	X	0	0	0	0	0
Q9NYA1	SPHK1	SPHK1_HUMAN Sphingosine kinase 1 OS=Homo sapiens OX=9606 GN=SPHK1 PE=1 SV=1		17q25.2	ENSG00000176170	76376584	76387860	X	X	X	X	0	X	X	X	X	0
Q8WWL2	SPIRE2	SPIR2_HUMAN Protein spire homolog 2 OS=Homo sapiens OX=9606 GN=SPIRE2 PE=1 SV=3		16q24	ENSG00000204991	89818179	89871319	0	0	0	X	X	0	0	0	0	0
O43291	SPINT2	SPIT2_HUMAN Kunitz-type protease inhibitor 2 OS=Homo sapiens OX=9606 GN=SPINT2 PE=1 SV=2		19q13.2	ENSG00000167642	38244035	38292615	0	X	0	X	X	0	0	0	0	0
Q7Z699	SPRED1	SPRE1_HUMAN Sprouty-related, EVH1 domain-containing protein 1 OS=Homo sapiens OX=9606 GN=SPRED1 PE=1 SV=2		15q14	ENSG00000166068	38252836	38357249	X	X	0	X	X	0	X	X	0	X
Q96JI7	SPG11	SPTCS_HUMAN Spatacsin OS=Homo sapiens OX=9606 GN=SPG11 PE=1 SV=3		15q21.1	ENSG00000104133	44554818	44663688	X	0	0	X	0	0	0	0	0	0
P48307	TFPI2	TFPI2_HUMAN Tissue factor pathway inhibitor 2 OS=Homo sapiens OX=9606 GN=TFPI2 PE=1 SV=1		7q21.3	ENSG00000105825	93885396	93890753	0	X	0	0	0	0	0	0	0	0
P12931	SRC	SRC_HUMAN Proto-oncogene tyrosine-protein kinase Src OS=Homo sapiens OX=9606 GN=SRC PE=1 SV=3		20q11.23	ENSG00000197122	37344685	37406050	X	X	X	X	X	X	X	0	X	X
Q14162	SCARF1	SREC_HUMAN Scavenger receptor class F member 1 OS=Homo sapiens OX=9606 GN=SCARF1 PE=1 SV=3		17p13.3	ENSG00000074660	1633858	1645744	X	X	0	0	0	0	0	0	X	0
Q9Y5M8	SRPRB	SRPRB_HUMAN Signal recognition particle receptor subunit beta OS=Homo sapiens OX=9606 GN=SRPRB PE=1 SV=3		3q22.1	ENSG00000144867	133784023	133825772	X	0	0	X	0	0	0	0	0	0
O43294	TGFB1I1	TGFI1_HUMAN Transforming growth factor beta-1-induced transcript 1 protein OS=Homo sapiens OX=9606 GN=TGFB1I1 PE=1 SV=2		16p11.2	ENSG00000140682	31471585	31477960	X	X	0	X	0	0	0	0	0	0
O94768	STK17B	ST17B_HUMAN Serine/threonine-protein kinase 17B OS=Homo sapiens OX=9606 GN=STK17B PE=1 SV=1		2q32.3	ENSG00000081320	196133583	196176503	X	0	0	0	0	X	0	0	0	0
Q8WWQ8	STAB2	STAB2_HUMAN Stabilin-2 OS=Homo sapiens OX=9606 GN=STAB2 PE=1 SV=3		12q23.3	ENSG00000136011	103587273	103766719	0	X	0	0	0	0	0	X	0	0
Q99469	STAC	STAC_HUMAN SH3 and cysteine-rich domain-containing protein OS=Homo sapiens OX=9606 GN=STAC PE=1 SV=1		3p22.3-p22.2	ENSG00000144681	36380503	36548007	X	0	0	0	0	0	0	0	0	0
P52630	STAT2	STAT2_HUMAN Signal transducer and activator of transcription 2 OS=Homo sapiens OX=9606 GN=STAT2 PE=1 SV=1		12q13.2	ENSG00000170581	56341597	56360167	X	0	X	X	X	0	X	0	0	0
O95210	STBD1	STBD1_HUMAN Starch-binding domain-containing protein 1 OS=Homo sapiens OX=9606 GN=STBD1 PE=1 SV=1		4q21.1	ENSG00000118804	76306733	76311130	0	X	X	0	0	X	0	0	X	0
Q8NFT2	STEAP2	STEA2_HUMAN Metalloreductase STEAP2 OS=Homo sapiens OX=9606 GN=STEAP2 PE=1 SV=3		7q21.13	ENSG00000157214	90167590	90238137	0	X	0	0	0	0	0	0	0	0
Q9UJZ1	STOML2	STML2_HUMAN Stomatin-like protein 2, mitochondrial OS=Homo sapiens OX=9606 GN=STOML2 PE=1 SV=1		9p13.3	ENSG00000165283	35099776	35103195	X	0	X	0	0	0	0	0	X	X
Q9UEW8	STK39	STK39_HUMAN STE20/SPS1-related proline-alanine-rich protein kinase OS=Homo sapiens OX=9606 GN=STK39 PE=1 SV=3		2q24.3	ENSG00000198648	167954020	168247595	X	X	X	0	0	0	X	0	0	0
Q9BX79	STRA6	STRA6_HUMAN Receptor for retinol uptake STRA6 OS=Homo sapiens OX=9606 GN=STRA6 PE=1 SV=1		15q24.1	ENSG00000137868	74179466	74212267	X	0	0	0	X	0	0	0	X	0
O75558	STX11	STX11_HUMAN Syntaxin-11 OS=Homo sapiens OX=9606 GN=STX11 PE=1 SV=1		6q24.2	ENSG00000135604	144150517	144191939	X	X	0	0	0	0	0	0	0	0
Q13277	STX3	STX3_HUMAN Syntaxin-3 OS=Homo sapiens OX=9606 GN=STX3 PE=1 SV=3		11q12.1	ENSG00000166900	59713456	59805882	X	X	X	X	0	0	X	0	0	0
Q9UNK0	STX8	STX8_HUMAN Syntaxin-8 OS=Homo sapiens OX=9606 GN=STX8 PE=1 SV=2		17p13.1	ENSG00000170310	9250471	9576591	0	0	X	0	0	0	X	0	0	0
P61764	STXBP1	STXB1_HUMAN Syntaxin-binding protein 1 OS=Homo sapiens OX=9606 GN=STXBP1 PE=1 SV=1		9q34.11	ENSG00000136854	127579370	127696027	X	X	X	0	X	X	X	0	0	0
Q6ZWJ1	STXBP4	STXB4_HUMAN Syntaxin-binding protein 4 OS=Homo sapiens OX=9606 GN=STXBP4 PE=1 SV=2		17q22	ENSG00000166263	54968727	55173632	X	0	X	X	X	0	X	0	0	0
Q5T5C0	STXBP5	STXB5_HUMAN Syntaxin-binding protein 5 OS=Homo sapiens OX=9606 GN=STXBP5 PE=1 SV=1		6q24.3	ENSG00000164506	147204425	147390476	X	X	0	0	0	0	0	0	0	0
Q9BXA5	SUCNR1	SUCR1_HUMAN Succinate receptor 1 OS=Homo sapiens OX=9606 GN=SUCNR1 PE=1 SV=2		3q25.1	ENSG00000198829	151873643	151884619	X	X	X	0	0	0	X	0	0	0
Q6N022	TENM4	TEN4_HUMAN Teneurin-4 OS=Homo sapiens OX=9606 GN=TENM4 PE=1 SV=2		11q14.1	ENSG00000149256	78652829	79441030	X	X	0	X	X	0	0	0	0	0
Q9UQP3	TNN	TENN_HUMAN Tenascin-N OS=Homo sapiens OX=9606 GN=TNN PE=1 SV=2		1q25.1	ENSG00000120332	175067833	175148075	X	X	0	X	0	0	0	0	0	0
Q8N0X2	SPAG16	SPG16_HUMAN Sperm-associated antigen 16 protein OS=Homo sapiens OX=9606 GN=SPAG16 PE=2 SV=2		2q34	ENSG00000144451	213284379	214410501	0	X	0	0	0	0	0	0	0	0
Q9Y4P9	SPEF1	SPEF1_HUMAN Sperm flagellar protein 1 OS=Homo sapiens OX=9606 GN=SPEF1 PE=1 SV=3		20p13	ENSG00000101222	3777504	3781448	X	X	0	X	0	X	0	0	0	0
Q8TCT6	SPPL3	SPPL3_HUMAN Signal peptide peptidase-like 3 OS=Homo sapiens OX=9606 GN=SPPL3 PE=1 SV=2		12q24.31	ENSG00000157837	120762510	120904358	X	0	X	0	0	0	0	0	0	0
Q8TCT7	SPPL2B	SPP2B_HUMAN Signal peptide peptidase-like 2B OS=Homo sapiens OX=9606 GN=SPPL2B PE=1 SV=2		19p13.3	ENSG00000005206	2328615	2355095	X	0	X	0	0	0	X	0	0	0
Q8NCJ5	SPRYD3	SPRY3_HUMAN SPRY domain-containing protein 3 OS=Homo sapiens OX=9606 GN=SPRYD3 PE=1 SV=2		12q13.13	ENSG00000167778	53064316	53079404	X	0	0	0	0	0	0	0	0	0
P11277	SPTB	SPTB1_HUMAN Spectrin beta chain, erythrocytic OS=Homo sapiens OX=9606 GN=SPTB PE=1 SV=5		14q23.3	ENSG00000070182	64746283	64879907	X	0	X	0	X	0	X	0	0	0
O43597	SPRY2	SPY2_HUMAN Protein sprouty homolog 2 OS=Homo sapiens OX=9606 GN=SPRY2 PE=1 SV=1		13q31.1	ENSG00000136158	80335976	80341126	X	X	0	X	X	X	X	X	0	0
Q14247	CTTN	SRC8_HUMAN Src substrate cortactin OS=Homo sapiens OX=9606 GN=CTTN PE=1 SV=2		11q13.3	ENSG00000085733	70398404	70436584	X	X	X	X	0	X	0	0	0	0
P13726	F3	TF_HUMAN Tissue factor OS=Homo sapiens OX=9606 GN=F3 PE=1 SV=1	CD142	1p21.3	ENSG00000117525	94529173	94541759	X	X	X	X	0	0	X	X	0	0
Q8WYL5	SSH1	SSH1_HUMAN Protein phosphatase Slingshot homolog 1 OS=Homo sapiens OX=9606 GN=SSH1 PE=1 SV=2		12q24.11	ENSG00000084112	108778191	108857590	X	X	0	0	0	X	0	0	0	0
P22735	TGM1	TGM1_HUMAN Protein-glutamine gamma-glutamyltransferase K OS=Homo sapiens OX=9606 GN=TGM1 PE=1 SV=4		14q12	ENSG00000092295	24249114	24264432	0	0	0	X	X	X	0	0	0	0
P21980	TGM2	TGM2_HUMAN Protein-glutamine gamma-glutamyltransferase 2 OS=Homo sapiens OX=9606 GN=TGM2 PE=1 SV=2		20q11.23	ENSG00000198959	38127385	38166578	X	X	0	X	0	X	X	0	0	0
P32745	SSTR3	SSR3_HUMAN Somatostatin receptor type 3 OS=Homo sapiens OX=9606 GN=SSTR3 PE=1 SV=1		22q13.1	ENSG00000278195	37204237	37212477	X	0	0	X	0	X	0	0	0	0
P43307	SSR1	SSRA_HUMAN Translocon-associated protein subunit alpha OS=Homo sapiens OX=9606 GN=SSR1 PE=1 SV=3		6p24.3	ENSG00000124783	7268306	7347446	X	0	0	X	0	0	0	0	0	0
P43308	SSR2	SSRB_HUMAN Translocon-associated protein subunit beta OS=Homo sapiens OX=9606 GN=SSR2 PE=1 SV=1		1q22	ENSG00000163479	156009048	156020951	0	0	0	X	0	0	0	0	0	0
H3BV60	TGFBR3L	TGR3L_HUMAN Transforming growth factor-beta receptor type 3-like protein OS=Homo sapiens OX=9606 GN=TGFBR3L PE=2 SV=1		19p13.2	ENSG00000260001	7914830	7919097	X	X	0	0	0	0	0	X	0	0
Q9UEE5	STK17A	ST17A_HUMAN Serine/threonine-protein kinase 17A OS=Homo sapiens OX=9606 GN=STK17A PE=1 SV=2		7p13	ENSG00000164543	43582758	43650713	X	0	0	0	0	X	0	0	0	0
Q8WU08	STK32A	ST32A_HUMAN Serine/threonine-protein kinase 32A OS=Homo sapiens OX=9606 GN=STK32A PE=1 SV=2		5q32	ENSG00000169302	147234963	147387855	X	0	0	0	0	0	0	0	0	0
Q9Y365	STARD10	STA10_HUMAN START domain-containing protein 10 OS=Homo sapiens OX=9606 GN=STARD10 PE=1 SV=2		11q13	ENSG00000214530	72754729	72794047	X	X	0	0	0	0	0	0	X	0
Q6ZMT1	STAC2	STAC2_HUMAN SH3 and cysteine-rich domain-containing protein 2 OS=Homo sapiens OX=9606 GN=STAC2 PE=1 SV=1		17q12	ENSG00000141750	39210541	39225945	X	0	0	0	0	0	0	0	0	0
P40763	STAT3	STAT3_HUMAN Signal transducer and activator of transcription 3 OS=Homo sapiens OX=9606 GN=STAT3 PE=1 SV=2		17q21.2	ENSG00000168610	42313324	42388540	X	X	X	X	X	X	X	0	X	0
Q9Y2K9	STXBP5L	STB5L_HUMAN Syntaxin-binding protein 5-like OS=Homo sapiens OX=9606 GN=STXBP5L PE=1 SV=2		3q13.33	ENSG00000145087	120908072	121424761	X	X	0	0	X	0	0	0	0	0
Q658P3	STEAP3	STEA3_HUMAN Metalloreductase STEAP3 OS=Homo sapiens OX=9606 GN=STEAP3 PE=1 SV=2		2q14.2	ENSG00000115107	119223831	119265652	0	X	0	X	0	X	0	0	0	0
Q687X5	STEAP4	STEA4_HUMAN Metalloreductase STEAP4 OS=Homo sapiens OX=9606 GN=STEAP4 PE=1 SV=1		7q21.12	ENSG00000127954	88270892	88306894	0	0	0	0	0	0	0	0	X	0
O94804	STK10	STK10_HUMAN Serine/threonine-protein kinase 10 OS=Homo sapiens OX=9606 GN=STK10 PE=1 SV=1		5q35.1	ENSG00000072786	172042079	172188224	0	X	X	X	0	0	0	0	0	0
Q15468	STIL	STIL_HUMAN SCL-interrupting locus protein OS=Homo sapiens OX=9606 GN=STIL PE=1 SV=2		1p33	ENSG00000123473	47250139	47314892	X	0	0	X	X	X	0	0	0	0
Q13586	STIM1	STIM1_HUMAN Stromal interaction molecule 1 OS=Homo sapiens OX=9606 GN=STIM1 PE=1 SV=3		11p15.4	ENSG00000167323	3854527	4093210	X	0	0	0	X	0	0	X	0	0
A0A075B6N3	TRBV24-1	TVBX1_HUMAN T cell receptor beta variable 24-1 OS=Homo sapiens OX=9606 GN=TRBV24-1 PE=3 SV=1		7q34	ENSG00000211750	142656701	142657213	X	0	X	0	0	0	0	0	0	0
A0A1B0GX68	TRBV2	TVB2_HUMAN T cell receptor beta variable 2 OS=Homo sapiens OX=9606 GN=TRBV2 PE=3 SV=1		7q34	ENSG00000226660	142300924	142301432	X	0	X	0	0	0	0	0	0	0
A0A577	TRBV4-1	TVB41_HUMAN T cell receptor beta variable 4-1 OS=Homo sapiens OX=9606 GN=TRBV4-1 PE=3 SV=1		7q34	ENSG00000211710	142313184	142313666	X	0	X	0	0	0	0	0	0	0
A0A075B6N1	TRBV19	TVB19_HUMAN T cell receptor beta variable 19 OS=Homo sapiens OX=9606 GN=TRBV19 PE=1 SV=2		7q34	ENSG00000211746	142618849	142619532	X	0	X	0	0	0	0	0	0	0
Q9UPX0	IGSF9B	TUTLB_HUMAN Protein turtle homolog B OS=Homo sapiens OX=9606 GN=IGSF9B PE=2 SV=2		11q25	ENSG00000080854	133896438	133956968	X	X	0	0	0	0	0	0	0	0
Q8TBC4	UBA3	UBA3_HUMAN NEDD8-activating enzyme E1 catalytic subunit OS=Homo sapiens OX=9606 GN=UBA3 PE=1 SV=2		3p14.1	ENSG00000144744	69054730	69080408	0	0	0	X	0	0	0	0	0	0
A0A589	TRBV4-3	TVB43_HUMAN T cell receptor beta variable 4-3 OS=Homo sapiens OX=9606 GN=TRBV4-3 PE=3 SV=1		7q34 alternate reference locus		0	0	X	0	X	0	0	0	0	0	0	0
Q9H3M7	TXNIP	TXNIP_HUMAN Thioredoxin-interacting protein OS=Homo sapiens OX=9606 GN=TXNIP PE=1 SV=1		1q21.1	ENSG00000265972	145992435	145996579	X	0	0	X	0	X	0	0	0	0
P0DPF7	TRBV6-3	TVB63_HUMAN T cell receptor beta variable 6-3 OS=Homo sapiens OX=9606 GN=TRBV6-3 PE=3 SV=1		7q34 alternate reference locus		0	0	X	0	X	0	0	0	0	0	0	0
A0A5B6	TRBV28	TVB28_HUMAN T cell receptor beta variable 28 OS=Homo sapiens OX=9606 GN=TRBV28 PE=1 SV=1		7q34	ENSG00000211753	142720660	142721160	X	0	X	0	0	0	0	0	0	0
A0A0K0K1B3	TRBV30	TVB30_HUMAN T cell receptor beta variable 30 OS=Homo sapiens OX=9606 GN=TRBV30 PE=3 SV=3		7q34	ENSG00000237254	142812586	142813399	X	0	X	0	0	0	0	0	0	0
P49459	UBE2A	UBE2A_HUMAN Ubiquitin-conjugating enzyme E2 A OS=Homo sapiens OX=9606 GN=UBE2A PE=1 SV=2		Xq24	ENSG00000077721	119574536	119591083	0	0	0	X	X	0	0	0	0	X
O43914	TYROBP	TYOBP_HUMAN TYRO protein tyrosine kinase-binding protein OS=Homo sapiens OX=9606 GN=TYROBP PE=1 SV=1		19q13.12	ENSG00000011600	35904401	35908295	X	X	X	X	0	X	X	0	0	0
A0A0J9YXY3	TRBV6-2	TVB62_HUMAN T cell receptor beta variable 6-2 OS=Homo sapiens OX=9606 GN=TRBV6-2 PE=3 SV=3		7q34	ENSG00000282719	142349215	142349695	X	0	X	0	0	0	0	0	0	0
A0A0B4J273	TRAV34	TVA34_HUMAN T cell receptor alpha variable 34 OS=Homo sapiens OX=9606 GN=TRAV34 PE=3 SV=1		14q11.2	ENSG00000211813	22207522	22208129	0	0	X	0	0	0	0	0	0	0
Q8NBM4	UBAC2	UBAC2_HUMAN Ubiquitin-associated domain-containing protein 2 OS=Homo sapiens OX=9606 GN=UBAC2 PE=1 SV=1		13q32.3	ENSG00000134882	99200774	99386504	X	0	0	X	0	0	0	0	0	0
P63146	UBE2B	UBE2B_HUMAN Ubiquitin-conjugating enzyme E2 B OS=Homo sapiens OX=9606 GN=UBE2B PE=1 SV=1		5q31.1	ENSG00000119048	134371469	134392108	X	X	0	X	X	X	0	0	0	X
A0A075B6W5	TRAV23DV6	TVA23_HUMAN T cell receptor alpha variable 23/delta variable 6 OS=Homo sapiens OX=9606 GN=TRAV23DV6 PE=3 SV=1		14q11.2	ENSG00000211803	22086407	22086961	0	0	X	0	0	0	0	0	0	0
A0A5A2	TRBV5-8	TVB58_HUMAN T cell receptor beta variable 5-8 OS=Homo sapiens OX=9606 GN=TRBV5-8 PE=3 SV=1		7q34 alternate reference locus		0	0	X	0	X	0	0	0	0	0	0	0
A0A0B4J234	TRAV2	TVA2_HUMAN T cell receptor alpha variable 2 OS=Homo sapiens OX=9606 GN=TRAV2 PE=3 SV=1		14q11.2	ENSG00000211776	21712321	21712843	0	0	X	0	0	0	0	0	0	0
Q9NPG3	UBN1	UBN1_HUMAN Ubinuclein-1 OS=Homo sapiens OX=9606 GN=UBN1 PE=1 SV=2		16p13.3	ENSG00000118900	4846665	4882401	0	0	0	0	0	0	0	0	0	X
P40818	USP8	UBP8_HUMAN Ubiquitin carboxyl-terminal hydrolase 8 OS=Homo sapiens OX=9606 GN=USP8 PE=1 SV=1		15q21.2	ENSG00000138592	50424380	50514421	X	0	0	X	X	0	0	0	0	0
Q9NZ09	UBAP1	UBAP1_HUMAN Ubiquitin-associated protein 1 OS=Homo sapiens OX=9606 GN=UBAP1 PE=1 SV=1		9p13.3	ENSG00000165006	34179005	34252523	0	0	0	X	X	0	0	0	0	0
A0A087WT02	TRAV9-2	TVA92_HUMAN T cell receptor alpha variable 9-2 OS=Homo sapiens OX=9606 GN=TRAV9-2 PE=3 SV=1		14q11.2	ENSG00000211793	21941128	21941657	0	0	X	0	0	0	0	0	0	0
P01733	TRBV12-3	TVBL3_HUMAN T cell receptor beta variable 12-3 OS=Homo sapiens OX=9606 GN=TRBV12-3 PE=1 SV=2		7q34	ENSG00000274752	142560423	142560931	X	0	X	0	0	0	0	0	0	0
P14679	TYR	TYRO_HUMAN Tyrosinase OS=Homo sapiens OX=9606 GN=TYR PE=1 SV=3		11q14.3	ENSG00000077498	89177875	89295759	0	0	X	X	X	0	0	0	0	0
A0A0B4J268	TRAV4	TVA4_HUMAN T cell receptor alpha variable 4 OS=Homo sapiens OX=9606 GN=TRAV4 PE=1 SV=1		14q11.2	ENSG00000211778	21736152	21736982	0	0	X	0	0	0	0	0	0	0
A0A075B6U4	TRAV7	TVA7_HUMAN T cell receptor alpha variable 7 OS=Homo sapiens OX=9606 GN=TRAV7 PE=3 SV=1		14q11.2	ENSG00000211781	21782993	21783503	0	0	X	0	0	0	0	0	0	0
A0A0A6YYJ7	TRAV8-3	TVA83_HUMAN T cell receptor alpha variable 8-3 OS=Homo sapiens OX=9606 GN=TRAV8-3 PE=3 SV=5		14q11.2	ENSG00000211787	21852558	21853006	0	0	X	0	0	0	0	0	0	0
Q6IBS0	TWF2	TWF2_HUMAN Twinfilin-2 OS=Homo sapiens OX=9606 GN=TWF2 PE=1 SV=2		3p21.2	ENSG00000247596	52228612	52246788	0	0	0	X	0	0	0	0	0	0
A0A0B4J249	TRAV5	TVA5_HUMAN T cell receptor alpha variable 5 OS=Homo sapiens OX=9606 GN=TRAV5 PE=3 SV=1		14q11.2	ENSG00000211779	21749178	21749705	0	0	X	0	0	0	0	0	0	0
A0A0K0K1G8	TRBV10-2	TVBJ2_HUMAN T cell receptor beta variable 10-2 OS=Homo sapiens OX=9606 GN=TRBV10-2 PE=3 SV=3		7q34	ENSG00000229769	142424965	142425465	X	0	X	0	0	0	0	0	0	0
O14907	TAX1BP3	TX1B3_HUMAN Tax1-binding protein 3 OS=Homo sapiens OX=9606 GN=TAX1BP3 PE=1 SV=2		17p13.2	ENSG00000213977	3662895	3668679	X	0	0	X	0	0	0	0	0	0
P62837	UBE2D2	UB2D2_HUMAN Ubiquitin-conjugating enzyme E2 D2 OS=Homo sapiens OX=9606 GN=UBE2D2 PE=1 SV=1		5q31.2	ENSG00000131508	139526431	139628434	X	0	0	X	0	0	0	0	0	0
A0A0C4DH59	TRBV5-4	TVB54_HUMAN T cell receptor beta variable 5-4 OS=Homo sapiens OX=9606 GN=TRBV5-4 PE=3 SV=1		7q34	ENSG00000230099	142462916	142463581	X	0	X	0	0	0	0	0	0	0
Q7Z7E8	UBE2Q1	UB2Q1_HUMAN Ubiquitin-conjugating enzyme E2 Q1 OS=Homo sapiens OX=9606 GN=UBE2Q1 PE=1 SV=1		1q21.3	ENSG00000160714	154548577	154559028	X	X	0	0	0	0	0	0	0	0
A0A0B4J240	TRAV10	TVA10_HUMAN T cell receptor alpha variable 10 OS=Homo sapiens OX=9606 GN=TRAV10 PE=3 SV=1		14q11.2	ENSG00000211784	21825472	21826075	0	0	X	0	0	0	0	0	0	0
P17643	TYRP1	TYRP1_HUMAN 5,6-dihydroxyindole-2-carboxylic acid oxidase OS=Homo sapiens OX=9606 GN=TYRP1 PE=1 SV=2		9p23	ENSG00000107165	12685439	12710285	0	0	0	0	X	0	0	0	X	0
A0A0K0K1D8	TRBV6-1	TVB61_HUMAN T cell receptor beta variable 6-1 OS=Homo sapiens OX=9606 GN=TRBV6-1 PE=3 SV=3		7q34	ENSG00000211706	142328297	142328786	X	0	X	0	0	0	0	0	0	0
A0A0K0K1A5	TRBV6-5	TVB65_HUMAN T cell receptor beta variable 6-5 OS=Homo sapiens OX=9606 GN=TRBV6-5 PE=1 SV=3		7q34	ENSG00000211721	142450947	142451448	X	0	X	0	0	0	0	0	0	0
Q9Y2K6	USP20	UBP20_HUMAN Ubiquitin carboxyl-terminal hydrolase 20 OS=Homo sapiens OX=9606 GN=USP20 PE=1 SV=2		9q34.2	ENSG00000136878	129834698	129881828	X	0	0	X	0	0	0	0	0	0
P40126	DCT	TYRP2_HUMAN L-dopachrome tautomerase OS=Homo sapiens OX=9606 GN=DCT PE=1 SV=1		13q32.1	ENSG00000080166	94436811	94479682	0	0	0	X	0	0	0	0	0	0
P61086	UBE2K	UBE2K_HUMAN Ubiquitin-conjugating enzyme E2 K OS=Homo sapiens OX=9606 GN=UBE2K PE=1 SV=3		4p14	ENSG00000078140	39698109	39782792	X	0	X	X	0	X	X	0	0	0
Q70EK8	USP53	UBP53_HUMAN Inactive ubiquitin carboxyl-terminal hydrolase 53 OS=Homo sapiens OX=9606 GN=USP53 PE=1 SV=2		4q26	ENSG00000145390	119212587	119295517	0	0	0	0	0	X	0	0	0	0
A0A087WT01	TRAV27	TVA27_HUMAN T cell receptor alpha variable 27 OS=Homo sapiens OX=9606 GN=TRAV27 PE=1 SV=1		14q11.2	ENSG00000211809	22147995	22148633	0	0	X	0	0	0	0	0	0	0
Q8TF42	UBASH3B	UBS3B_HUMAN Ubiquitin-associated and SH3 domain-containing protein B OS=Homo sapiens OX=9606 GN=UBASH3B PE=1 SV=2		11q24.1	ENSG00000154127	122655722	122814473	X	X	X	0	0	0	0	0	0	0
A0A1B0GX49	TRBV6-4	TVB64_HUMAN T cell receptor beta variable 6-4 OS=Homo sapiens OX=9606 GN=TRBV6-4 PE=3 SV=1		7q34	ENSG00000211713	142380806	142381261	X	0	X	0	0	0	0	0	0	0
Q8TEB7	RNF128	RN128_HUMAN E3 ubiquitin-protein ligase RNF128 OS=Homo sapiens OX=9606 GN=RNF128 PE=1 SV=1		Xq22.3	ENSG00000133135	106693794	106797016	0	0	0	X	0	0	0	0	0	0
Q9Y252	RNF6	RNF6_HUMAN E3 ubiquitin-protein ligase RNF6 OS=Homo sapiens OX=9606 GN=RNF6 PE=1 SV=1		13q12.13	ENSG00000127870	26132115	26222314	X	0	0	X	0	0	0	0	0	0
Q13464	ROCK1	ROCK1_HUMAN Rho-associated protein kinase 1 OS=Homo sapiens OX=9606 GN=ROCK1 PE=1 SV=1		18q11.1	ENSG00000067900	20946906	21111813	X	X	X	X	0	X	X	X	0	0
Q9Y4G8	RAPGEF2	RPGF2_HUMAN Rap guanine nucleotide exchange factor 2 OS=Homo sapiens OX=9606 GN=RAPGEF2 PE=1 SV=1		4q32.1	ENSG00000109756	159103013	159360174	X	X	0	X	0	X	X	0	0	0
Q8TEU7	RAPGEF6	RPGF6_HUMAN Rap guanine nucleotide exchange factor 6 OS=Homo sapiens OX=9606 GN=RAPGEF6 PE=1 SV=2		5q31.1	ENSG00000158987	131423921	131635231	X	0	0	0	0	0	0	0	0	0
Q684P5	RAP1GAP2	RPGP2_HUMAN Rap1 GTPase-activating protein 2 OS=Homo sapiens OX=9606 GN=RAP1GAP2 PE=1 SV=2		17p13.3	ENSG00000132359	2755705	3037741	X	0	X	0	0	0	0	0	0	0
O43159	RRP8	RRP8_HUMAN Ribosomal RNA-processing protein 8 OS=Homo sapiens OX=9606 GN=RRP8 PE=1 SV=2		11p15.4	ENSG00000132275	6595072	6603616	X	0	0	X	0	X	0	0	0	X
Q9GZN7	ROGDI	ROGDI_HUMAN Protein rogdi homolog OS=Homo sapiens OX=9606 GN=ROGDI PE=1 SV=1		16p13.3	ENSG00000067836	4796968	4802880	0	0	X	X	0	0	0	0	0	0
Q9NS64	RPRM	RPRM_HUMAN Protein reprimo OS=Homo sapiens OX=9606 GN=RPRM PE=1 SV=1		2q23.3	ENSG00000177519	153477338	153478762	0	0	0	X	0	0	0	0	0	0
Q96KN7	RPGRIP1	RPGR1_HUMAN X-linked retinitis pigmentosa GTPase regulator-interacting protein 1 OS=Homo sapiens OX=9606 GN=RPGRIP1 PE=1 SV=2		14q11.2	ENSG00000092200	21280083	21351301	0	0	0	X	X	0	0	0	0	0
Q9Y6N7	ROBO1	ROBO1_HUMAN Roundabout homolog 1 OS=Homo sapiens OX=9606 GN=ROBO1 PE=1 SV=1		3p12.3	ENSG00000169855	78597239	79767998	X	X	X	X	0	0	X	X	0	0
Q9HCK4	ROBO2	ROBO2_HUMAN Roundabout homolog 2 OS=Homo sapiens OX=9606 GN=ROBO2 PE=1 SV=2		3p12.3	ENSG00000185008	75906695	77649964	X	X	X	0	X	X	0	0	0	0
Q96MS0	ROBO3	ROBO3_HUMAN Roundabout homolog 3 OS=Homo sapiens OX=9606 GN=ROBO3 PE=1 SV=2		11q24.2	ENSG00000154134	124865432	124881471	0	X	X	0	X	0	0	0	0	0
O95980	RECK	RECK_HUMAN Reversion-inducing cysteine-rich protein with Kazal motifs OS=Homo sapiens OX=9606 GN=RECK PE=1 SV=1		9p13.3	ENSG00000122707	36036913	36124455	X	X	0	X	0	0	0	X	0	0
Q9P258	RCC2	RCC2_HUMAN Protein RCC2 OS=Homo sapiens OX=9606 GN=RCC2 PE=1 SV=2		1p36.13	ENSG00000179051	17406760	17439677	X	X	0	X	0	0	0	0	0	0
Q68EM7	ARHGAP17	RHG17_HUMAN Rho GTPase-activating protein 17 OS=Homo sapiens OX=9606 GN=ARHGAP17 PE=1 SV=1		16p12.1	ENSG00000140750	24919389	25015666	X	X	0	0	0	0	0	0	0	0
Q9UJD0	RIMS3	RIMS3_HUMAN Regulating synaptic membrane exocytosis protein 3 OS=Homo sapiens OX=9606 GN=RIMS3 PE=1 SV=1		1p34.2	ENSG00000117016	40620680	40665682	X	X	0	0	0	0	0	0	0	0
Q5EBL4	RILPL1	RIPL1_HUMAN RILP-like protein 1 OS=Homo sapiens OX=9606 GN=RILPL1 PE=1 SV=1		12q24.31	ENSG00000188026	123470054	123533719	0	0	0	0	0	X	0	0	0	0
Q6ZVN8	HJV	RGMC_HUMAN Hemojuvelin OS=Homo sapiens OX=9606 GN=HJV PE=1 SV=1		1q21.1	ENSG00000168509	146017468	146036746	X	0	0	0	X	0	0	0	0	0
Q96QB1	DLC1	RHG07_HUMAN Rho GTPase-activating protein 7 OS=Homo sapiens OX=9606 GN=DLC1 PE=1 SV=4		8p22	ENSG00000164741	13083361	13604610	X	X	0	X	0	X	0	0	0	0
A7KAX9	ARHGAP32	RHG32_HUMAN Rho GTPase-activating protein 32 OS=Homo sapiens OX=9606 GN=ARHGAP32 PE=1 SV=1		11q24.3	ENSG00000134909	128965060	129279324	X	0	0	0	0	0	0	0	0	0
Q9HBH0	RHOF	RHOF_HUMAN Rho-related GTP-binding protein RhoF OS=Homo sapiens OX=9606 GN=RHOF PE=1 SV=1		12q24.31	ENSG00000139725	121777754	121803403	X	X	X	0	0	0	0	0	0	0
Q9NPQ8	RIC8A	RIC8A_HUMAN Synembryn-A OS=Homo sapiens OX=9606 GN=RIC8A PE=1 SV=3		11p15.5	ENSG00000177963	207708	215113	X	X	0	0	0	0	0	0	0	0
Q9Y572	RIPK3	RIPK3_HUMAN Receptor-interacting serine/threonine-protein kinase 3 OS=Homo sapiens OX=9606 GN=RIPK3 PE=1 SV=2		14q12	ENSG00000129465	24336025	24340022	X	X	X	X	0	X	X	0	0	0
Q14CB8	ARHGAP19	RHG19_HUMAN Rho GTPase-activating protein 19 OS=Homo sapiens OX=9606 GN=ARHGAP19 PE=1 SV=1		10q24.1	ENSG00000213390	97222173	97292673	X	0	0	0	0	0	0	0	0	0
Q6ZUM4	ARHGAP27	RHG27_HUMAN Rho GTPase-activating protein 27 OS=Homo sapiens OX=9606 GN=ARHGAP27 PE=1 SV=3		17q21.31	ENSG00000159314	45393902	45434421	X	0	0	0	0	0	0	0	0	0
Q5UIP0	RIF1	RIF1_HUMAN Telomere-associated protein RIF1 OS=Homo sapiens OX=9606 GN=RIF1 PE=1 SV=2		2q23.3	ENSG00000080345	151409883	151508013	0	0	X	X	X	0	X	0	0	X
Q96B86	RGMA	RGMA_HUMAN Repulsive guidance molecule A OS=Homo sapiens OX=9606 GN=RGMA PE=1 SV=3		15q26.1	ENSG00000182175	93035273	93089204	X	0	0	0	0	0	0	0	0	0
Q7Z5H3	ARHGAP22	RHG22_HUMAN Rho GTPase-activating protein 22 OS=Homo sapiens OX=9606 GN=ARHGAP22 PE=1 SV=1		10q11.22-q11.23	ENSG00000128805	48446036	48656265	X	0	0	0	0	0	0	X	0	0
Q9P227	ARHGAP23	RHG23_HUMAN Rho GTPase-activating protein 23 OS=Homo sapiens OX=9606 GN=ARHGAP23 PE=1 SV=2		17q12	ENSG00000273780	38229196	38313162	X	0	0	0	0	0	0	0	0	0
Q5TG30	ARHGAP40	RHG40_HUMAN Rho GTPase-activating protein 40 OS=Homo sapiens OX=9606 GN=ARHGAP40 PE=3 SV=3		20q11.23	ENSG00000124143	38601934	38651035	X	0	0	0	0	0	0	0	0	0
Q6ZWK4	RHEX	RHEX_HUMAN Regulator of hemoglobinization and erythroid cell expansion protein OS=Homo sapiens OX=9606 GN=RHEX PE=1 SV=1		1q32.1	ENSG00000263961	206053173	206102449	X	0	X	0	0	0	X	0	0	0
Q8N264	ARHGAP24	RHG24_HUMAN Rho GTPase-activating protein 24 OS=Homo sapiens OX=9606 GN=ARHGAP24 PE=1 SV=2		4q21.23-q21.3	ENSG00000138639	85475150	86002668	X	X	0	0	0	0	0	X	0	0
Q52LW3	ARHGAP29	RHG29_HUMAN Rho GTPase-activating protein 29 OS=Homo sapiens OX=9606 GN=ARHGAP29 PE=1 SV=2		1p22.1	ENSG00000137962	94148988	94275068	X	0	0	0	0	0	0	0	0	0
P17081	RHOQ	RHOQ_HUMAN Rho-related GTP-binding protein RhoQ OS=Homo sapiens OX=9606 GN=RHOQ PE=1 SV=2		2p21	ENSG00000119729	46541806	46584688	X	X	0	0	0	0	0	0	0	0
Q86X27	RALGPS2	RGPS2_HUMAN Ras-specific guanine nucleotide-releasing factor RalGPS2 OS=Homo sapiens OX=9606 GN=RALGPS2 PE=1 SV=1		1q25.2	ENSG00000116191	178725147	178921841	X	0	0	0	0	0	0	0	0	0
O14924	RGS12	RGS12_HUMAN Regulator of G-protein signaling 12 OS=Homo sapiens OX=9606 GN=RGS12 PE=1 SV=1		4p16.3	ENSG00000159788	3293028	3439913	X	0	0	0	0	0	0	0	0	0
Q9UNA1	ARHGAP26	RHG26_HUMAN Rho GTPase-activating protein 26 OS=Homo sapiens OX=9606 GN=ARHGAP26 PE=1 SV=1		5q31.3	ENSG00000145819	142770377	143229011	X	0	0	0	X	0	0	0	0	0
Q9P2N2	ARHGAP28	RHG28_HUMAN Rho GTPase-activating protein 28 OS=Homo sapiens OX=9606 GN=ARHGAP28 PE=1 SV=3		18p11.31	ENSG00000088756	6729716	6915716	X	0	0	0	0	0	0	0	0	0
Q9Y4F9	RIPOR2	RIPR2_HUMAN Rho family-interacting cell polarization regulator 2 OS=Homo sapiens OX=9606 GN=RIPOR2 PE=1 SV=4		6p22.3	ENSG00000111913	24804282	25042170	X	X	X	X	0	0	X	0	0	0
Q6NUQ1	RINT1	RINT1_HUMAN RAD50-interacting protein 1 OS=Homo sapiens OX=9606 GN=RINT1 PE=1 SV=1		7q22.3	ENSG00000135249	105532169	105567677	X	0	0	X	X	0	0	0	0	0
Q96L33	RHOV	RHOV_HUMAN Rho-related GTP-binding protein RhoV OS=Homo sapiens OX=9606 GN=RHOV PE=1 SV=1		15q15.1	ENSG00000104140	40872214	40874234	X	X	0	0	0	0	0	0	0	0
Q7L804	RAB11FIP2	RFIP2_HUMAN Rab11 family-interacting protein 2 OS=Homo sapiens OX=9606 GN=RAB11FIP2 PE=1 SV=1		10q26.11	ENSG00000107560	118004916	118046941	X	X	0	0	0	0	0	0	0	0
P49796	RGS3	RGS3_HUMAN Regulator of G-protein signaling 3 OS=Homo sapiens OX=9606 GN=RGS3 PE=1 SV=2		9q32	ENSG00000138835	113444731	113597743	X	0	0	0	0	0	X	0	0	0
P61586	RHOA	RHOA_HUMAN Transforming protein RhoA OS=Homo sapiens OX=9606 GN=RHOA PE=1 SV=1		3p21.31	ENSG00000067560	49359139	49412998	X	X	X	X	X	0	X	0	0	0
P84095	RHOG	RHOG_HUMAN Rho-related GTP-binding protein RhoG OS=Homo sapiens OX=9606 GN=RHOG PE=1 SV=1		11p15.4	ENSG00000177105	3826978	3840959	X	X	X	X	0	0	0	0	0	0
Q9H4E5	RHOJ	RHOJ_HUMAN Rho-related GTP-binding protein RhoJ OS=Homo sapiens OX=9606 GN=RHOJ PE=1 SV=1		14q23.2	ENSG00000126785	63204114	63293508	X	X	0	0	0	0	0	X	0	0
Q9UQ26	RIMS2	RIMS2_HUMAN Regulating synaptic membrane exocytosis protein 2 OS=Homo sapiens OX=9606 GN=RIMS2 PE=1 SV=2		8q22.3	ENSG00000176406	103500696	104256094	X	X	0	X	X	0	0	0	0	0
Q6PJF5	RHBDF2	RHDF2_HUMAN Inactive rhomboid protein 2 OS=Homo sapiens OX=9606 GN=RHBDF2 PE=1 SV=2		17q25.3	ENSG00000129667	76470891	76501790	X	0	X	0	X	0	X	0	0	0
O43566	RGS14	RGS14_HUMAN Regulator of G-protein signaling 14 OS=Homo sapiens OX=9606 GN=RGS14 PE=1 SV=4		5q35.3	ENSG00000169220	177357924	177372596	X	0	0	X	0	0	X	0	0	0
Q9H426	RIMS4	RIMS4_HUMAN Regulating synaptic membrane exocytosis protein 4 OS=Homo sapiens OX=9606 GN=RIMS4 PE=1 SV=3		20q13.12	ENSG00000101098	44751808	44810546	X	X	0	0	0	0	0	0	0	0
Q7Z7A4	PXK	PXK_HUMAN PX domain-containing protein kinase-like protein OS=Homo sapiens OX=9606 GN=PXK PE=1 SV=1		3p14.3	ENSG00000168297	58332880	58426127	X	0	0	0	0	0	X	0	0	0
Q9H0J4	QRICH2	QRIC2_HUMAN Glutamine-rich protein 2 OS=Homo sapiens OX=9606 GN=QRICH2 PE=1 SV=1		17q25.1	ENSG00000129646	76274049	76308276	0	X	0	X	X	0	0	0	0	0
Q96S59	RANBP9	RANB9_HUMAN Ran-binding protein 9 OS=Homo sapiens OX=9606 GN=RANBP9 PE=1 SV=1		6p23	ENSG00000010017	13621498	13711835	X	0	X	0	0	0	X	0	0	0
Q9UL25	RAB21	RAB21_HUMAN Ras-related protein Rab-21 OS=Homo sapiens OX=9606 GN=RAB21 PE=1 SV=3		12q21.1	ENSG00000080371	71754863	71800286	X	0	0	X	0	0	0	0	0	0
P57729	RAB38	RAB38_HUMAN Ras-related protein Rab-38 OS=Homo sapiens OX=9606 GN=RAB38 PE=1 SV=1		11q14.2	ENSG00000123892	88113251	88175443	X	0	0	0	0	0	0	0	X	0
Q6ZRP7	QSOX2	QSOX2_HUMAN Sulfhydryl oxidase 2 OS=Homo sapiens OX=9606 GN=QSOX2 PE=1 SV=3		9q34.3	ENSG00000165661	136206333	136245812	0	X	0	X	0	0	0	0	0	0
Q15286	RAB35	RAB35_HUMAN Ras-related protein Rab-35 OS=Homo sapiens OX=9606 GN=RAB35 PE=1 SV=1		12q24.23	ENSG00000111737	120095099	120117502	X	0	X	X	0	0	0	0	0	0
P51153	RAB13	RAB13_HUMAN Ras-related protein Rab-13 OS=Homo sapiens OX=9606 GN=RAB13 PE=1 SV=1		1q21.3	ENSG00000143545	153981617	153986358	X	X	X	0	0	0	0	0	0	0
Q12908	SLC10A2	NTCP2_HUMAN Ileal sodium/bile acid cotransporter OS=Homo sapiens OX=9606 GN=SLC10A2 PE=1 SV=2		13q33.1	ENSG00000125255	103043998	103066417	0	0	0	0	X	0	0	0	0	0
Q9Y5J5	PHLDA3	PHLA3_HUMAN Pleckstrin homology-like domain family A member 3 OS=Homo sapiens OX=9606 GN=PHLDA3 PE=1 SV=1		1q32.1	ENSG00000174307	201464278	201469237	X	0	0	X	X	X	0	0	0	X
Q8NFJ6	PROKR2	PKR2_HUMAN Prokineticin receptor 2 OS=Homo sapiens OX=9606 GN=PROKR2 PE=1 SV=1		20p12.3	ENSG00000101292	5299218	5316954	X	0	0	0	X	0	0	0	0	0
P14923	JUP	PLAK_HUMAN Junction plakoglobin OS=Homo sapiens OX=9606 GN=JUP PE=1 SV=3		17q21.2	ENSG00000173801	41754604	41786931	X	X	X	X	X	X	0	X	0	0
Q9Y263	PLAA	PLAP_HUMAN Phospholipase A-2-activating protein OS=Homo sapiens OX=9606 GN=PLAA PE=1 SV=2		9p21.2	ENSG00000137055	26903372	26947242	X	X	X	X	X	X	X	0	X	0
Q6P4A8	PLBD1	PLBL1_HUMAN Phospholipase B-like 1 OS=Homo sapiens OX=9606 GN=PLBD1 PE=1 SV=2		12p13.1	ENSG00000121316	14503661	14567883	0	0	0	0	0	0	0	0	X	0
O00168	FXYD1	PLM_HUMAN Phospholemman OS=Homo sapiens OX=9606 GN=FXYD1 PE=1 SV=2		19q13.12	ENSG00000266964	35138824	35143109	X	0	0	0	0	0	0	0	0	0
Q02809	PLOD1	PLOD1_HUMAN Procollagen-lysine,2-oxoglutarate 5-dioxygenase 1 OS=Homo sapiens OX=9606 GN=PLOD1 PE=1 SV=2		1p36.22	ENSG00000083444	11934205	11975538	0	0	0	0	X	0	0	0	0	0
O00469	PLOD2	PLOD2_HUMAN Procollagen-lysine,2-oxoglutarate 5-dioxygenase 2 OS=Homo sapiens OX=9606 GN=PLOD2 PE=1 SV=2		3q24	ENSG00000152952	146069440	146163653	0	0	0	0	X	0	0	0	0	0
O60568	PLOD3	PLOD3_HUMAN Multifunctional procollagen lysine hydroxylase and glycosyltransferase LH3 OS=Homo sapiens OX=9606 GN=PLOD3 PE=1 SV=1		7q22.1	ENSG00000106397	101205977	101218420	0	X	0	0	X	0	0	0	0	0
Q04941	PLP2	PLP2_HUMAN Proteolipid protein 2 OS=Homo sapiens OX=9606 GN=PLP2 PE=1 SV=1		Xp11.23	ENSG00000102007	49171898	49175235	X	0	X	0	0	0	X	0	0	0
O14494	PLPP1	PLPP1_HUMAN Phospholipid phosphatase 1 OS=Homo sapiens OX=9606 GN=PLPP1 PE=1 SV=1		5q11.2	ENSG00000067113	55424854	55534969	X	0	0	X	0	0	0	0	X	0
O43688	PLPP2	PLPP2_HUMAN Phospholipid phosphatase 2 OS=Homo sapiens OX=9606 GN=PLPP2 PE=1 SV=1		19p13.3	ENSG00000141934	281040	291403	X	0	0	X	0	0	0	0	X	0
O14495	PLPP3	PLPP3_HUMAN Phospholipid phosphatase 3 OS=Homo sapiens OX=9606 GN=PLPP3 PE=1 SV=1		1p32.2	ENSG00000162407	56494761	56645301	X	X	0	X	0	0	0	0	X	0
Q8NEB5	PLPP5	PLPP5_HUMAN Phospholipid phosphatase 5 OS=Homo sapiens OX=9606 GN=PLPP5 PE=1 SV=2		8p11.23	ENSG00000147535	38263130	38269243	0	0	0	0	0	0	0	0	X	0
Q96GD0	PDXP	PLPP_HUMAN Pyridoxal phosphate phosphatase OS=Homo sapiens OX=9606 GN=PDXP PE=1 SV=2		22q13.1	ENSG00000241360	37658723	37666932	0	0	0	X	0	0	0	0	X	0
Q8TBJ4	PLPPR1	PLPR1_HUMAN Phospholipid phosphatase-related protein type 1 OS=Homo sapiens OX=9606 GN=PLPPR1 PE=2 SV=1		9q31.1	ENSG00000148123	101028727	101325135	X	0	0	0	0	0	0	0	X	0
Q32ZL2	PLPPR5	PLPR5_HUMAN Phospholipid phosphatase-related protein type 5 OS=Homo sapiens OX=9606 GN=PLPPR5 PE=2 SV=2		1p21.3	ENSG00000117598	98890245	99005032	X	0	0	0	0	0	0	0	X	0
Q9HBL7	PLGRKT	PLRKT_HUMAN Plasminogen receptor (KT) OS=Homo sapiens OX=9606 GN=PLGRKT PE=1 SV=1		9p24.1	ENSG00000107020	5357971	5437925	0	0	X	0	0	0	X	0	0	0
O15162	PLSCR1	PLS1_HUMAN Phospholipid scramblase 1 OS=Homo sapiens OX=9606 GN=PLSCR1 PE=1 SV=1		3q24	ENSG00000188313	146515180	146544856	X	0	X	X	0	X	X	0	X	0
Q9NRY6	PLSCR3	PLS3_HUMAN Phospholipid scramblase 3 OS=Homo sapiens OX=9606 GN=PLSCR3 PE=1 SV=2		17p13.1	ENSG00000187838	7389727	7394842	0	0	0	0	0	X	0	0	X	0
O60890	OPHN1	OPHN1_HUMAN Oligophrenin-1 OS=Homo sapiens OX=9606 GN=OPHN1 PE=1 SV=1		Xq12	ENSG00000079482	67949349	68433913	X	X	X	X	X	0	0	0	0	0
Q6U736	OPN5	OPN5_HUMAN Opsin-5 OS=Homo sapiens OX=9606 GN=OPN5 PE=1 SV=3		6p12.3	ENSG00000124818	47781982	47832780	X	0	0	0	0	0	0	0	0	0
P41143	OPRD1	OPRD_HUMAN Delta-type opioid receptor OS=Homo sapiens OX=9606 GN=OPRD1 PE=1 SV=4		1p35.3	ENSG00000116329	28812142	28871267	X	0	X	0	0	0	X	0	X	0
P41145	OPRK1	OPRK_HUMAN Kappa-type opioid receptor OS=Homo sapiens OX=9606 GN=OPRK1 PE=1 SV=2		8q11.23	ENSG00000082556	53225724	53251637	X	0	X	0	0	0	0	0	0	0
P13797	PLS3	PLST_HUMAN Plastin-3 OS=Homo sapiens OX=9606 GN=PLS3 PE=1 SV=4		Xq23	ENSG00000102024	115561174	115650861	0	0	0	0	X	0	0	0	0	0
P41146	OPRL1	OPRX_HUMAN Nociceptin receptor OS=Homo sapiens OX=9606 GN=OPRL1 PE=1 SV=1		20q13.33	ENSG00000125510	64080082	64100643	X	0	0	0	0	0	0	0	0	0
P0DN77	OPN1MW2	OPSG2_HUMAN Medium-wave-sensitive opsin 2 OS=Homo sapiens OX=9606 GN=OPN1MW2 PE=3 SV=1		Xq28	ENSG00000166160	154219756	154233286	X	0	0	0	0	0	0	0	0	0
P0DN78	OPN1MW3	OPSG3_HUMAN Medium-wave-sensitive opsin 3 OS=Homo sapiens OX=9606 GN=OPN1MW3 PE=3 SV=1		Xq28	ENSG00000269433	154257538	154271805	X	0	0	0	0	0	0	0	0	0
P04001	OPN1MW	OPSG_HUMAN Medium-wave-sensitive opsin 1 OS=Homo sapiens OX=9606 GN=OPN1MW PE=1 SV=1		Xq28	ENSG00000268221	154182596	154196861	X	0	0	X	X	0	0	0	X	0
O14718	RRH	OPSX_HUMAN Visual pigment-like receptor peropsin OS=Homo sapiens OX=9606 GN=RRH PE=1 SV=1		4q25	ENSG00000180245	109827972	109849123	X	0	0	0	0	0	0	0	0	0
Q8NGR6	OR1B1	OR1B1_HUMAN Olfactory receptor 1B1 OS=Homo sapiens OX=9606 GN=OR1B1 PE=3 SV=2		9q33.2	ENSG00000280094	122628579	122629573	X	0	0	0	0	0	0	0	0	0
P47887	OR1E2	OR1E2_HUMAN Olfactory receptor 1E2 OS=Homo sapiens OX=9606 GN=OR1E2 PE=2 SV=2		17p13.2	ENSG00000127780	3432870	3433841	X	0	0	0	0	0	0	0	0	0
Q8WZA6	OR1E3	OR1E3_HUMAN Olfactory receptor 1E3 OS=Homo sapiens OX=9606 GN=OR1E3 PE=3 SV=2		17p13.3		0	0	X	0	0	0	0	0	0	0	0	0
Q8NHA8	OR1F12	OR1FC_HUMAN Olfactory receptor 1F12 OS=Homo sapiens OX=9606 GN=OR1F12 PE=3 SV=1		6p22.1		0	0	X	0	0	0	0	0	0	0	0	0
P47890	OR1G1	OR1G1_HUMAN Olfactory receptor 1G1 OS=Homo sapiens OX=9606 GN=OR1G1 PE=2 SV=2		17p13.3	ENSG00000183024	3126610	3127551	X	0	0	0	0	0	0	0	0	0
O60431	OR1I1	OR1I1_HUMAN Olfactory receptor 1I1 OS=Homo sapiens OX=9606 GN=OR1I1 PE=2 SV=1		19p13.1	ENSG00000094661	15082211	15092970	X	0	0	0	0	0	0	0	0	0
Q8NGR3	OR1K1	OR1K1_HUMAN Olfactory receptor 1K1 OS=Homo sapiens OX=9606 GN=OR1K1 PE=2 SV=1		9q33	ENSG00000165204	122800123	122801073	X	0	0	0	0	0	0	0	0	0
Q8NH94	OR1L1	OR1L1_HUMAN Olfactory receptor 1L1 OS=Homo sapiens OX=9606 GN=OR1L1 PE=3 SV=3		9q33.2	ENSG00000173679	122661566	122662648	X	0	0	0	0	0	0	0	0	0
Q8NGR2	OR1L6	OR1L6_HUMAN Olfactory receptor 1L6 OS=Homo sapiens OX=9606 GN=OR1L6 PE=3 SV=2		9q33.2	ENSG00000171459	122742303	122750783	X	0	0	0	0	0	0	0	0	0
Q8NGR8	OR1L8	OR1L8_HUMAN Olfactory receptor 1L8 OS=Homo sapiens OX=9606 GN=OR1L8 PE=2 SV=1		9q33.2	ENSG00000171496	122567117	122583384	X	0	0	0	0	0	0	0	0	0
Q8NGA1	OR1M1	OR1M1_HUMAN Olfactory receptor 1M1 OS=Homo sapiens OX=9606 GN=OR1M1 PE=2 SV=1		19p13.2	ENSG00000170929	9087061	9095669	X	0	0	0	0	0	0	0	0	0
Q8NGS0	OR1N1	OR1N1_HUMAN Olfactory receptor 1N1 OS=Homo sapiens OX=9606 GN=OR1N1 PE=3 SV=1		9q33.2	ENSG00000171505	122526358	122527296	X	0	0	0	0	0	0	0	0	0
Q8NGR9	OR1N2	OR1N2_HUMAN Olfactory receptor 1N2 OS=Homo sapiens OX=9606 GN=OR1N2 PE=2 SV=2		9q33.2	ENSG00000171501	122553112	122555173	X	0	0	0	0	0	0	0	0	0
Q15612	OR1Q1	OR1Q1_HUMAN Olfactory receptor 1Q1 OS=Homo sapiens OX=9606 GN=OR1Q1 PE=2 SV=3		9q33.2	ENSG00000165202	122614738	122615682	X	0	0	0	0	0	0	0	0	0
Q8NH92	OR1S1	OR1S1_HUMAN Olfactory receptor 1S1 OS=Homo sapiens OX=9606 GN=OR1S1 PE=3 SV=2		11q12.1	ENSG00000280204	58212720	58216084	X	0	0	0	0	0	0	0	0	0
Q8NGQ3	OR1S2	OR1S2_HUMAN Olfactory receptor 1S2 OS=Homo sapiens OX=9606 GN=OR1S2 PE=3 SV=2		11q12.1	ENSG00000197887	58203202	58204142	X	0	0	0	0	0	0	0	0	0
Q96R48	OR2A5	OR2A5_HUMAN Olfactory receptor 2A5 OS=Homo sapiens OX=9606 GN=OR2A5 PE=2 SV=2		7q35	ENSG00000221836	144048948	144058845	X	0	0	0	0	0	0	0	0	0
Q96R45	OR2A7	OR2A7_HUMAN Olfactory receptor 2A7 OS=Homo sapiens OX=9606 GN=OR2A7 PE=2 SV=3		7q35	ENSG00000243896	144257663	144264792	X	0	0	0	0	0	0	0	0	0
Q9GZK3	OR2B2	OR2B2_HUMAN Olfactory receptor 2B2 OS=Homo sapiens OX=9606 GN=OR2B2 PE=2 SV=1		6p22.1	ENSG00000168131	27911185	27912396	X	0	0	0	0	0	0	0	0	0
O76000	OR2B3	OR2B3_HUMAN Putative olfactory receptor 2B3 OS=Homo sapiens OX=9606 GN=OR2B3 PE=3 SV=1		6p22.1	ENSG00000204703	29086208	29087313	X	0	0	0	0	0	0	0	0	0
P58173	OR2B6	OR2B6_HUMAN Olfactory receptor 2B6 OS=Homo sapiens OX=9606 GN=OR2B6 PE=2 SV=1		6p22.1	ENSG00000124657	27957241	27958182	X	0	0	0	0	0	0	0	0	0
Q5JQS5	OR2B11	OR2BB_HUMAN Olfactory receptor 2B11 OS=Homo sapiens OX=9606 GN=OR2B11 PE=2 SV=1		1q44	ENSG00000177535	247449118	247458105	X	0	0	0	0	0	0	0	0	0
O95371	OR2C1	OR2C1_HUMAN Olfactory receptor 2C1 OS=Homo sapiens OX=9606 GN=OR2C1 PE=2 SV=3		16p13.3	ENSG00000168158	3355889	3357306	X	0	0	0	0	0	0	0	0	0
Q8N628	OR2C3	OR2C3_HUMAN Olfactory receptor 2C3 OS=Homo sapiens OX=9606 GN=OR2C3 PE=2 SV=3		1q44	ENSG00000196242	247524677	247536440	X	0	0	0	0	0	0	0	0	0
Q5TZ20	OR2G6	OR2G6_HUMAN Olfactory receptor 2G6 OS=Homo sapiens OX=9606 GN=OR2G6 PE=2 SV=1		1q44	ENSG00000188558	248508073	248527337	X	0	0	0	0	0	0	0	0	0
Q9GZK4	OR2H1	OR2H1_HUMAN Olfactory receptor 2H1 OS=Homo sapiens OX=9606 GN=OR2H1 PE=2 SV=1		6p22.1	ENSG00000204688	29457155	29464328	X	0	0	0	0	0	0	0	0	0
O76001	OR2J3	OR2J3_HUMAN Olfactory receptor 2J3 OS=Homo sapiens OX=9606 GN=OR2J3 PE=1 SV=1		6p22.1	ENSG00000204701	29108058	29114770	X	0	0	0	0	0	0	0	0	0
Q8NGT1	OR2K2	OR2K2_HUMAN Olfactory receptor 2K2 OS=Homo sapiens OX=9606 GN=OR2K2 PE=2 SV=3		9q31.3	ENSG00000171133	111327229	111330224	X	0	0	0	0	0	0	0	0	0
Q8NH16	OR2L2	OR2L2_HUMAN Olfactory receptor 2L2 OS=Homo sapiens OX=9606 GN=OR2L2 PE=2 SV=1		1q44	ENSG00000203663	248030070	248042305	X	0	0	0	0	0	0	0	0	0
Q8NG85	OR2L3	OR2L3_HUMAN Olfactory receptor 2L3 OS=Homo sapiens OX=9606 GN=OR2L3 PE=2 SV=1		1q44	ENSG00000198128	248046836	248063407	X	0	0	0	0	0	0	0	0	0
Q8NG80	OR2L5	OR2L5_HUMAN Olfactory receptor 2L5 OS=Homo sapiens OX=9606 GN=OR2L5 PE=3 SV=1		1q44	ENSG00000197454	248013660	248024276	X	0	0	0	0	0	0	0	0	0
Q8NGY9	OR2L8	OR2L8_HUMAN Olfactory receptor 2L8 OS=Homo sapiens OX=9606 GN=OR2L8 PE=2 SV=1		1q44	ENSG00000279263	247948858	247949796	X	0	0	0	0	0	0	0	0	0
Q8N349	OR2L13	OR2LD_HUMAN Olfactory receptor 2L13 OS=Homo sapiens OX=9606 GN=OR2L13 PE=2 SV=1		1q44	ENSG00000196071	248095184	248101103	X	0	0	0	0	0	0	0	0	0
Q96R28	OR2M2	OR2M2_HUMAN Olfactory receptor 2M2 OS=Homo sapiens OX=9606 GN=OR2M2 PE=3 SV=2		1q44	ENSG00000198601	248174821	248181067	X	0	0	0	0	0	0	0	0	0
Q8NG83	OR2M3	OR2M3_HUMAN Olfactory receptor 2M3 OS=Homo sapiens OX=9606 GN=OR2M3 PE=2 SV=1		1q44	ENSG00000228198	248197265	248212925	X	0	0	0	0	0	0	0	0	0
Q9NQN1	OR2S2	OR2S1_HUMAN Olfactory receptor 2S2 OS=Homo sapiens OX=9606 GN=OR2S2 PE=2 SV=2		9p13.3	ENSG00000278889	35957108	35958154	X	0	0	0	0	0	0	0	0	0
O43869	OR2T1	OR2T1_HUMAN Olfactory receptor 2T1 OS=Homo sapiens OX=9606 GN=OR2T1 PE=3 SV=3		1q44	ENSG00000273508	248408227	248409336	X	0	0	0	0	0	0	0	0	0
Q6IF00	OR2T2	OR2T2_HUMAN Olfactory receptor 2T2 OS=Homo sapiens OX=9606 GN=OR2T2 PE=2 SV=1		1q44	ENSG00000196240	248445512	248455725	X	0	0	0	0	0	0	0	0	0
Q8NH00	OR2T4	OR2T4_HUMAN Olfactory receptor 2T4 OS=Homo sapiens OX=9606 GN=OR2T4 PE=3 SV=2		1q44	ENSG00000196944	248361665	248362627	X	0	0	0	0	0	0	0	0	0
Q6IEZ7	OR2T5	OR2T5_HUMAN Olfactory receptor 2T5 OS=Homo sapiens OX=9606 GN=OR2T5 PE=2 SV=1		1q44	ENSG00000273827	248494630	248495663	X	0	0	0	0	0	0	0	0	0
Q8NHC8	OR2T6	OR2T6_HUMAN Olfactory receptor 2T6 OS=Homo sapiens OX=9606 GN=OR2T6 PE=3 SV=2		1q44	ENSG00000198104	248375746	248391811	X	0	0	0	0	0	0	0	0	0
P0C7T2	OR2T7	OR2T7_HUMAN Olfactory receptor 2T7 OS=Homo sapiens OX=9606 GN=OR2T7 PE=3 SV=1		1q44	ENSG00000281395	248447273	248448199	X	0	0	0	0	0	0	0	0	0
Q8NHB1	OR2V1	OR2V1_HUMAN Olfactory receptor 2V1 OS=Homo sapiens OX=9606 GN=OR2V1 PE=3 SV=2		5q35.3	ENSG00000185372	181123122	181131169	X	0	0	0	0	0	0	0	0	0
Q96R30	OR2V2	OR2V2_HUMAN Olfactory receptor 2V2 OS=Homo sapiens OX=9606 GN=OR2V2 PE=3 SV=3		5q35.3	ENSG00000182613	181147586	181159285	X	0	0	0	0	0	0	0	0	0
P47881	OR3A1	OR3A1_HUMAN Olfactory receptor 3A1 OS=Homo sapiens OX=9606 GN=OR3A1 PE=2 SV=2		17p13.3	ENSG00000180090	3291017	3298360	X	0	0	0	0	0	0	0	0	0
P47888	OR3A3	OR3A3_HUMAN Olfactory receptor 3A3 OS=Homo sapiens OX=9606 GN=OR3A3 PE=2 SV=3		17p13.2	ENSG00000159961	3411370	3424070	X	0	0	0	0	0	0	0	0	0
Q8NH72	OR4C6	OR4C6_HUMAN Olfactory receptor 4C6 OS=Homo sapiens OX=9606 GN=OR4C6 PE=2 SV=1		11q11	ENSG00000181903	55662201	55666096	X	0	0	0	0	0	0	0	0	0
Q6IEV9	OR4C11	OR4CB_HUMAN Olfactory receptor 4C11 OS=Homo sapiens OX=9606 GN=OR4C11 PE=2 SV=1		11q11	ENSG00000172188	55602360	55607645	X	0	0	0	0	0	0	0	0	0
Q96R67	OR4C12	OR4CC_HUMAN Olfactory receptor 4C12 OS=Homo sapiens OX=9606 GN=OR4C12 PE=2 SV=2		11p11.12	ENSG00000221954	49981473	49982535	X	0	0	0	0	0	0	0	0	0
Q8NGP0	OR4C13	OR4CD_HUMAN Olfactory receptor 4C13 OS=Homo sapiens OX=9606 GN=OR4C13 PE=2 SV=2		11p11.12	ENSG00000258817	49952391	49953419	X	0	0	0	0	0	0	0	0	0
Q8NGL9	OR4C16	OR4CG_HUMAN Olfactory receptor 4C16 OS=Homo sapiens OX=9606 GN=OR4C16 PE=3 SV=2		11q11	ENSG00000279514	55572128	55573060	X	0	0	0	0	0	0	0	0	0
Q15615	OR4D1	OR4D1_HUMAN Olfactory receptor 4D1 OS=Homo sapiens OX=9606 GN=OR4D1 PE=2 SV=3		17q22	ENSG00000141194	58148384	58159585	X	0	0	0	0	0	0	0	0	0
P58180	OR4D2	OR4D2_HUMAN Olfactory receptor 4D2 OS=Homo sapiens OX=9606 GN=OR4D2 PE=2 SV=1		17q22	ENSG00000255713	58166982	58171411	X	0	0	0	0	0	0	0	0	0
Q8NGN0	OR4D5	OR4D5_HUMAN Olfactory receptor 4D5 OS=Homo sapiens OX=9606 GN=OR4D5 PE=2 SV=1		11q24.1	ENSG00000171014	123939617	123940573	X	0	0	0	0	0	0	0	0	0
Q8NGE8	OR4D9	OR4D9_HUMAN Olfactory receptor 4D9 OS=Homo sapiens OX=9606 GN=OR4D9 PE=3 SV=3		11q12.1	ENSG00000172742	59511368	59520703	X	0	0	0	0	0	0	0	0	0
Q8NGI4	OR4D11	OR4DB_HUMAN Olfactory receptor 4D11 OS=Homo sapiens OX=9606 GN=OR4D11 PE=3 SV=1		11q12.1	ENSG00000176200	59503576	59504511	X	0	0	0	0	0	0	0	0	0
Q96R69	OR4F4	OR4F4_HUMAN Olfactory receptor 4F4 OS=Homo sapiens OX=9606 GN=OR4F4 PE=2 SV=2		15q26.3	ENSG00000177693	101922042	101923113	X	0	0	0	0	0	0	0	0	0
Q8NH21	OR4F5	OR4F5_HUMAN Olfactory receptor 4F5 OS=Homo sapiens OX=9606 GN=OR4F5 PE=3 SV=1		1p36.33	ENSG00000186092	65419	71585	X	0	0	0	0	0	0	0	0	0
Q8NH43	OR4L1	OR4L1_HUMAN Olfactory receptor 4L1 OS=Homo sapiens OX=9606 GN=OR4L1 PE=3 SV=1		14q11.2	ENSG00000176246	20060045	20060983	X	0	0	0	0	0	0	0	0	0
Q8NGD1	OR4N2	OR4N2_HUMAN Olfactory receptor 4N2 OS=Homo sapiens OX=9606 GN=OR4N2 PE=3 SV=1		14q11.2	ENSG00000176294	19719015	19830253	X	0	0	0	0	0	0	0	0	0
Q8IXE1	OR4N5	OR4N5_HUMAN Olfactory receptor 4N5 OS=Homo sapiens OX=9606 GN=OR4N5 PE=3 SV=1		14q11.2	ENSG00000184394	20138820	20145471	X	0	0	0	0	0	0	0	0	0
P0C623	OR4Q2	OR4Q2_HUMAN Olfactory receptor 4Q2 OS=Homo sapiens OX=9606 GN=OR4Q2 PE=3 SV=2		14q11.2	ENSG00000196383	19999913	20004760	X	0	0	0	0	0	0	0	0	0
Q8NH05	OR4Q3	OR4Q3_HUMAN Olfactory receptor 4Q3 OS=Homo sapiens OX=9606 GN=OR4Q3 PE=3 SV=1		14p13		0	0	X	0	0	0	0	0	0	0	0	0
Q8NH73	OR4S2	OR4S2_HUMAN Olfactory receptor 4S2 OS=Homo sapiens OX=9606 GN=OR4S2 PE=3 SV=2		11q11	ENSG00000174982	55648327	55652854	X	0	0	0	0	0	0	0	0	0
Q8NGF9	OR4X2	OR4X2_HUMAN Olfactory receptor 4X2 OS=Homo sapiens OX=9606 GN=OR4X2 PE=2 SV=1		11p11.2	ENSG00000172208	48245104	48246015	X	0	0	0	0	0	0	0	0	0
Q8NGJ0	OR5A1	OR5A1_HUMAN Olfactory receptor 5A1 OS=Homo sapiens OX=9606 GN=OR5A1 PE=2 SV=1		11q12.1	ENSG00000172320	59436469	59451380	X	0	0	0	0	0	0	0	0	0
Q8NGI9	OR5A2	OR5A2_HUMAN Olfactory receptor 5A2 OS=Homo sapiens OX=9606 GN=OR5A2 PE=2 SV=1		11q12.1	ENSG00000172324	59416969	59426413	X	0	0	0	0	0	0	0	0	0
Q8NGF7	OR5B17	OR5BH_HUMAN Olfactory receptor 5B17 OS=Homo sapiens OX=9606 GN=OR5B17 PE=3 SV=1		11q12.1	ENSG00000197786	58358124	58359069	X	0	0	0	0	0	0	0	0	0
A6NL26	OR5B21	OR5BL_HUMAN Olfactory receptor 5B21 OS=Homo sapiens OX=9606 GN=OR5B21 PE=3 SV=1		11q12.1	ENSG00000198283	58506807	58508105	X	0	0	0	0	0	0	0	0	0
Q8NGK9	OR5D16	OR5DG_HUMAN Olfactory receptor 5D16 OS=Homo sapiens OX=9606 GN=OR5D16 PE=3 SV=1		11q12.1	ENSG00000205029	55838752	55839738	X	0	0	0	0	0	0	0	0	0
Q8NGL1	OR5D18	OR5DI_HUMAN Olfactory receptor 5D18 OS=Homo sapiens OX=9606 GN=OR5D18 PE=2 SV=1		11q12.1	ENSG00000186119	55819630	55820571	X	0	0	0	0	0	0	0	0	0
O95221	OR5F1	OR5F1_HUMAN Olfactory receptor 5F1 OS=Homo sapiens OX=9606 GN=OR5F1 PE=2 SV=2		11q12.1	ENSG00000149133	55993681	55994625	X	0	0	0	0	0	0	0	0	0
P0C626	OR5G3	OR5G3_HUMAN Olfactory receptor 5G3 OS=Homo sapiens OX=9606 GN=OR5G3 PE=3 SV=1		11q12.1		0	0	X	0	0	0	0	0	0	0	0	0
A6NKK0	OR5H1	OR5H1_HUMAN Olfactory receptor 5H1 OS=Homo sapiens OX=9606 GN=OR5H1 PE=2 SV=1		3q11.2	ENSG00000231192	98130721	98138548	X	0	0	0	0	0	0	0	0	0
Q8NGV7	OR5H2	OR5H2_HUMAN Olfactory receptor 5H2 OS=Homo sapiens OX=9606 GN=OR5H2 PE=3 SV=3		3q11.2	ENSG00000197938	98282505	98284070	X	0	0	0	0	0	0	0	0	0
P0DN80	OR5H8	OR5H8_HUMAN Olfactory receptor 5H8 OS=Homo sapiens OX=9606 GN=OR5H8 PE=3 SV=1		3q11.2		0	0	X	0	0	0	0	0	0	0	0	0
Q13606	OR5I1	OR5I1_HUMAN Olfactory receptor 5I1 OS=Homo sapiens OX=9606 GN=OR5I1 PE=2 SV=1		11q12.1	ENSG00000167825	55935456	55936400	X	0	0	0	0	0	0	0	0	0
Q8NH18	OR5J2	OR5J2_HUMAN Olfactory receptor 5J2 OS=Homo sapiens OX=9606 GN=OR5J2 PE=3 SV=1		11q12.1	ENSG00000174957	56176618	56177556	X	0	0	0	0	0	0	0	0	0
Q8NHB7	OR5K1	OR5K1_HUMAN Olfactory receptor 5K1 OS=Homo sapiens OX=9606 GN=OR5K1 PE=2 SV=2		3q11.2	ENSG00000232382	98463201	98472924	X	0	0	0	0	0	0	0	0	0
Q8NGL2	OR5L1	OR5L1_HUMAN Olfactory receptor 5L1 OS=Homo sapiens OX=9606 GN=OR5L1 PE=2 SV=1		11q12.1	ENSG00000279395	55811367	55812476	X	0	0	0	0	0	0	0	0	0
Q8NGP4	OR5M3	OR5M3_HUMAN Olfactory receptor 5M3 OS=Homo sapiens OX=9606 GN=OR5M3 PE=2 SV=2		11q12.1	ENSG00000174937	56469274	56473352	X	0	0	0	0	0	0	0	0	0
Q6IEU7	OR5M10	OR5MA_HUMAN Olfactory receptor 5M10 OS=Homo sapiens OX=9606 GN=OR5M10 PE=2 SV=1		11q11	ENSG00000254834	56576774	56577721	X	0	0	0	0	0	0	0	0	0
Q96RB7	OR5M11	OR5MB_HUMAN Olfactory receptor 5M11 OS=Homo sapiens OX=9606 GN=OR5M11 PE=2 SV=2		11q11	ENSG00000255223	56542340	56543257	X	0	0	0	0	0	0	0	0	0
Q8WZ92	OR5P2	OR5P2_HUMAN Olfactory receptor 5P2 OS=Homo sapiens OX=9606 GN=OR5P2 PE=2 SV=1		11p15.4	ENSG00000183303	7795974	7796942	X	0	0	0	0	0	0	0	0	0
Q8WZ94	OR5P3	OR5P3_HUMAN Olfactory receptor 5P3 OS=Homo sapiens OX=9606 GN=OR5P3 PE=2 SV=1		11p15.4	ENSG00000278253	7825037	7825972	X	0	0	0	0	0	0	0	0	0
Q8NG75	OR5T1	OR5T1_HUMAN Olfactory receptor 5T1 OS=Homo sapiens OX=9606 GN=OR5T1 PE=2 SV=1		11q12.1	ENSG00000262784	56275639	56276619	X	0	0	0	0	0	0	0	0	0
Q8NGG2	OR5T2	OR5T2_HUMAN Olfactory receptor 5T2 OS=Homo sapiens OX=9606 GN=OR5T2 PE=2 SV=3		11q12.1	ENSG00000181718	56231282	56234255	X	0	0	0	0	0	0	0	0	0
Q9UGF6	OR5V1	OR5V1_HUMAN Olfactory receptor 5V1 OS=Homo sapiens OX=9606 GN=OR5V1 PE=2 SV=1		6p22.1	ENSG00000112461	29355463	29431743	X	0	0	0	0	0	0	0	0	0
Q8NGW1	OR6B3	OR6B3_HUMAN Olfactory receptor 6B3 OS=Homo sapiens OX=9606 GN=OR6B3 PE=3 SV=1		2q37.3	ENSG00000178586	240045077	240047027	X	0	0	0	0	0	0	0	0	0
Q9NZP0	OR6C3	OR6C3_HUMAN Olfactory receptor 6C3 OS=Homo sapiens OX=9606 GN=OR6C3 PE=3 SV=2		12q13.2	ENSG00000205329	55330043	55332687	X	0	0	0	0	0	0	0	0	0
Q8NGE1	OR6C4	OR6C4_HUMAN Olfactory receptor 6C4 OS=Homo sapiens OX=9606 GN=OR6C4 PE=2 SV=1		12q13.2	ENSG00000179626	55549602	55555832	X	0	0	0	0	0	0	0	0	0
A6NF89	OR6C6	OR6C6_HUMAN Olfactory receptor 6C6 OS=Homo sapiens OX=9606 GN=OR6C6 PE=3 SV=1		12q13.2	ENSG00000188324	55293988	55296569	X	0	0	0	0	0	0	0	0	0
Q8NGZ6	OR6F1	OR6F1_HUMAN Olfactory receptor 6F1 OS=Homo sapiens OX=9606 GN=OR6F1 PE=2 SV=1		1q44	ENSG00000169214	247711436	247716646	X	0	0	0	0	0	0	0	0	0
Q8NGC5	OR6J1	OR6J1_HUMAN Olfactory receptor 6J1 OS=Homo sapiens OX=9606 GN=OR6J1 PE=3 SV=1		14q11.2	ENSG00000255804	22630929	22644352	X	0	0	0	0	0	0	0	0	0
Q8NGY2	OR6K2	OR6K2_HUMAN Olfactory receptor 6K2 OS=Homo sapiens OX=9606 GN=OR6K2 PE=2 SV=1		1q23.1	ENSG00000196171	158699678	158700652	X	0	0	0	0	0	0	0	0	0
Q8NGY3	OR6K3	OR6K3_HUMAN Olfactory receptor 6K3 OS=Homo sapiens OX=9606 GN=OR6K3 PE=3 SV=2		1q23.1	ENSG00000203757	158716327	158720720	X	0	0	0	0	0	0	0	0	0
Q8NGW6	OR6K6	OR6K6_HUMAN Olfactory receptor 6K6 OS=Homo sapiens OX=9606 GN=OR6K6 PE=2 SV=2		1q23.1	ENSG00000180433	158754720	158755891	X	0	0	0	0	0	0	0	0	0
Q8NGM8	OR6M1	OR6M1_HUMAN Olfactory receptor 6M1 OS=Homo sapiens OX=9606 GN=OR6M1 PE=2 SV=1		11q24.1	ENSG00000196099	123805408	123806349	X	0	0	0	0	0	0	0	0	0
Q8NGY5	OR6N1	OR6N1_HUMAN Olfactory receptor 6N1 OS=Homo sapiens OX=9606 GN=OR6N1 PE=2 SV=1		1q23.1	ENSG00000197403	158747814	158772195	X	0	0	0	0	0	0	0	0	0
Q8NGY6	OR6N2	OR6N2_HUMAN Olfactory receptor 6N2 OS=Homo sapiens OX=9606 GN=OR6N2 PE=3 SV=1		1q23.1	ENSG00000188340	158774222	158781204	X	0	0	0	0	0	0	0	0	0
Q8NGX9	OR6P1	OR6P1_HUMAN Olfactory receptor 6P1 OS=Homo sapiens OX=9606 GN=OR6P1 PE=3 SV=1		1q23.1	ENSG00000186440	158560606	158570580	X	0	0	0	0	0	0	0	0	0
Q8NGQ2	OR6Q1	OR6Q1_HUMAN Olfactory receptor 6Q1 OS=Homo sapiens OX=9606 GN=OR6Q1 PE=2 SV=2		11q12.1	ENSG00000279051	58030953	58031906	X	0	0	0	0	0	0	0	0	0
Q8NH40	OR6S1	OR6S1_HUMAN Olfactory receptor 6S1 OS=Homo sapiens OX=9606 GN=OR6S1 PE=3 SV=2		14q11.2	ENSG00000181803	20640696	20641691	X	0	0	0	0	0	0	0	0	0
Q8NGX8	OR6Y1	OR6Y1_HUMAN Olfactory receptor 6Y1 OS=Homo sapiens OX=9606 GN=OR6Y1 PE=3 SV=1		1q23.1	ENSG00000197532	158544550	158554405	X	0	0	0	0	0	0	0	0	0
Q15622	OR7A5	OR7A5_HUMAN Olfactory receptor 7A5 OS=Homo sapiens OX=9606 GN=OR7A5 PE=2 SV=2		19p13.1	ENSG00000188269	14826241	14835185	X	0	0	0	0	0	0	0	0	0
O60412	OR7C2	OR7C2_HUMAN Olfactory receptor 7C2 OS=Homo sapiens OX=9606 GN=OR7C2 PE=3 SV=4		19p13.1	ENSG00000127529	14941489	14942448	X	0	0	0	0	0	0	0	0	0
Q96RA2	OR7D2	OR7D2_HUMAN Olfactory receptor 7D2 OS=Homo sapiens OX=9606 GN=OR7D2 PE=2 SV=2		19p13.2	ENSG00000188000	9178979	9188818	X	0	0	0	0	0	0	0	0	0
Q8NG99	OR7G2	OR7G2_HUMAN Olfactory receptor 7G2 OS=Homo sapiens OX=9606 GN=OR7G2 PE=3 SV=1		19p13.2	ENSG00000170923	9100407	9107475	X	0	0	0	0	0	0	0	0	0
Q8NG95	OR7G3	OR7G3_HUMAN Olfactory receptor 7G3 OS=Homo sapiens OX=9606 GN=OR7G3 PE=3 SV=1		19p13.2	ENSG00000170920	9126012	9126950	X	0	0	0	0	0	0	0	0	0
P0DMU2	OR8G3P	OR83P_HUMAN Putative olfactory receptor 8G3 pseudogene OS=Homo sapiens OX=9606 GN=OR8G3P PE=5 SV=1		11q24.2		0	0	X	0	0	0	0	0	0	0	0	0
Q96RD0	OR8B2	OR8B2_HUMAN Olfactory receptor 8B2 OS=Homo sapiens OX=9606 GN=OR8B2 PE=3 SV=3		11q24.2	ENSG00000284680	124382394	124384499	X	0	0	0	0	0	0	0	0	0
Q8NGG6	OR8B12	OR8BC_HUMAN Olfactory receptor 8B12 OS=Homo sapiens OX=9606 GN=OR8B12 PE=2 SV=1		11q24.2	ENSG00000170953	124539635	124545333	X	0	0	0	0	0	0	0	0	0
Q8WZ84	OR8D1	OR8D1_HUMAN Olfactory receptor 8D1 OS=Homo sapiens OX=9606 GN=OR8D1 PE=2 SV=1		11q24.2	ENSG00000196341	124302831	124315099	X	0	0	0	0	0	0	0	0	0
Q9GZM6	OR8D2	OR8D2_HUMAN Olfactory receptor 8D2 OS=Homo sapiens OX=9606 GN=OR8D2 PE=2 SV=1		11q24.2	ENSG00000279116	124319262	124320197	X	0	0	0	0	0	0	0	0	0
Q8NGM9	OR8D4	OR8D4_HUMAN Olfactory receptor 8D4 OS=Homo sapiens OX=9606 GN=OR8D4 PE=2 SV=1		11q24.1	ENSG00000181518	123902167	123909229	X	0	0	0	0	0	0	0	0	0
Q8N0Y5	OR8I2	OR8I2_HUMAN Olfactory receptor 8I2 OS=Homo sapiens OX=9606 GN=OR8I2 PE=2 SV=1		11q12.1	ENSG00000172154	56093308	56094240	X	0	0	0	0	0	0	0	0	0
Q8NGG1	OR8J2	OR8J2_HUMAN Olfactory receptor 8J2 OS=Homo sapiens OX=9606 GN=OR8J2 PE=3 SV=2		11q12.1		0	0	X	0	0	0	0	0	0	0	0	0
Q8NGG0	OR8J3	OR8J3_HUMAN Olfactory receptor 8J3 OS=Homo sapiens OX=9606 GN=OR8J3 PE=3 SV=1		11q12.1	ENSG00000167822	56134721	56140201	X	0	0	0	0	0	0	0	0	0
Q8NGG5	OR8K1	OR8K1_HUMAN Olfactory receptor 8K1 OS=Homo sapiens OX=9606 GN=OR8K1 PE=2 SV=1		11q12.1	ENSG00000150261	56346039	56346998	X	0	0	0	0	0	0	0	0	0
Q8NH51	OR8K3	OR8K3_HUMAN Olfactory receptor 8K3 OS=Homo sapiens OX=9606 GN=OR8K3 PE=3 SV=1		11q12.1	ENSG00000262755	56318307	56319245	X	0	0	0	0	0	0	0	0	0
Q8NH50	OR8K5	OR8K5_HUMAN Olfactory receptor 8K5 OS=Homo sapiens OX=9606 GN=OR8K5 PE=3 SV=1		11q12.1	ENSG00000181752	56159394	56160317	X	0	0	0	0	0	0	0	0	0
Q8NGU2	OR9A4	OR9A4_HUMAN Olfactory receptor 9A4 OS=Homo sapiens OX=9606 GN=OR9A4 PE=2 SV=1		7q34	ENSG00000258083	141916399	141920625	X	0	0	0	0	0	0	0	0	0
Q8NGQ5	OR9Q1	OR9Q1_HUMAN Olfactory receptor 9Q1 OS=Homo sapiens OX=9606 GN=OR9Q1 PE=2 SV=1		11q12.1	ENSG00000186509	58023881	58181616	X	0	0	0	0	0	0	0	0	0
Q8NGE9	OR9Q2	OR9Q2_HUMAN Olfactory receptor 9Q2 OS=Homo sapiens OX=9606 GN=OR9Q2 PE=2 SV=1		11q12.1	ENSG00000186513	58189070	58194053	X	0	0	0	0	0	0	0	0	0
Q9Y5N6	ORC6	ORC6_HUMAN Origin recognition complex subunit 6 OS=Homo sapiens OX=9606 GN=ORC6 PE=1 SV=1		16q11.2	ENSG00000091651	46689643	46698394	0	0	0	X	X	0	0	0	0	X
Q9BZF2	OSBPL7	OSBL7_HUMAN Oxysterol-binding protein-related protein 7 OS=Homo sapiens OX=9606 GN=OSBPL7 PE=1 SV=1		17q21	ENSG00000006025	47807372	47821834	0	0	X	X	0	X	0	0	X	0
Q8IYS5	OSCAR	OSCAR_HUMAN Osteoclast-associated immunoglobulin-like receptor OS=Homo sapiens OX=9606 GN=OSCAR PE=1 SV=3		19q13.42	ENSG00000170909	54094668	54102692	X	X	X	0	0	0	0	0	0	0
Q9NPF4	OSGEP	OSGEP_HUMAN Probable tRNA N6-adenosine threonylcarbamoyltransferase OS=Homo sapiens OX=9606 GN=OSGEP PE=1 SV=1		14q11.2	ENSG00000092094	20446401	20455089	0	0	0	0	X	0	0	0	0	0
Q8TBY8	PMFBP1	PMFBP_HUMAN Polyamine-modulated factor 1-binding protein 1 OS=Homo sapiens OX=9606 GN=PMFBP1 PE=1 SV=3		16q22.2	ENSG00000118557	72112157	72176878	0	0	0	0	X	0	0	0	0	0
Q8TDS5	OXER1	OXER1_HUMAN Oxoeicosanoid receptor 1 OS=Homo sapiens OX=9606 GN=OXER1 PE=2 SV=1		2p21	ENSG00000162881	42762481	42764261	X	0	0	0	0	0	0	0	0	0
P29590	PML	PML_HUMAN Protein PML OS=Homo sapiens OX=9606 GN=PML PE=1 SV=3		15q24.1	ENSG00000140464	73994673	74047827	X	X	X	X	X	X	X	X	0	X
P30559	OXTR	OXYR_HUMAN Oxytocin receptor OS=Homo sapiens OX=9606 GN=OXTR PE=2 SV=2		3p25.3	ENSG00000180914	8750381	8769628	X	X	0	0	0	0	X	0	0	0
Q99640	PKMYT1	PMYT1_HUMAN Membrane-associated tyrosine- and threonine-specific cdc2-inhibitory kinase OS=Homo sapiens OX=9606 GN=PKMYT1 PE=1 SV=1		16p13.3	ENSG00000127564	2968024	2980479	0	0	0	X	0	0	0	0	0	0
Q6DKI7	PVRIG	PVRIG_HUMAN Transmembrane protein PVRIG OS=Homo sapiens OX=9606 GN=PVRIG PE=1 SV=1		7q22.1	ENSG00000213413	100218241	100221490	X	0	X	0	0	0	0	0	0	0
P14927	UQCRB	QCR7_HUMAN Cytochrome b-c1 complex subunit 7 OS=Homo sapiens OX=9606 GN=UQCRB PE=1 SV=2		8q22.1	ENSG00000156467	96222947	96235546	0	0	0	0	0	0	0	0	X	0
Q8WXH6	RAB40A	RB40A_HUMAN Ras-related protein Rab-40A OS=Homo sapiens OX=9606 GN=RAB40A PE=2 SV=2		Xq22.2	ENSG00000172476	103499130	103519489	X	0	0	0	0	0	0	0	0	0
Q9NTZ6	RBM12	RBM12_HUMAN RNA-binding protein 12 OS=Homo sapiens OX=9606 GN=RBM12 PE=1 SV=1		20q11.22	ENSG00000244462	35648925	35664956	0	0	0	0	X	0	0	0	0	0
Q9ULC3	RAB23	RAB23_HUMAN Ras-related protein Rab-23 OS=Homo sapiens OX=9606 GN=RAB23 PE=1 SV=1		6p12.1-p11.2	ENSG00000112210	57186992	57222307	0	0	X	0	X	X	0	0	0	0
P01111	NRAS	RASN_HUMAN GTPase NRas OS=Homo sapiens OX=9606 GN=NRAS PE=1 SV=1		1p13.2	ENSG00000213281	114704469	114716771	X	X	X	X	X	0	X	0	0	0
Q96E17	RAB3C	RAB3C_HUMAN Ras-related protein Rab-3C OS=Homo sapiens OX=9606 GN=RAB3C PE=2 SV=1		5q11.2	ENSG00000152932	58582221	58859394	0	X	X	0	0	0	0	0	0	0
P10276	RARA	RARA_HUMAN Retinoic acid receptor alpha OS=Homo sapiens OX=9606 GN=RARA PE=1 SV=2		17q21.2	ENSG00000131759	40309180	40357643	X	X	X	X	0	0	0	0	0	0
Q70E73	RAPH1	RAPH1_HUMAN Ras-associated and pleckstrin homology domains-containing protein 1 OS=Homo sapiens OX=9606 GN=RAPH1 PE=1 SV=3		2q33.2	ENSG00000173166	203394345	203535335	X	0	0	0	0	0	0	0	0	0
O60895	RAMP2	RAMP2_HUMAN Receptor activity-modifying protein 2 OS=Homo sapiens OX=9606 GN=RAMP2 PE=1 SV=2		17q21.2	ENSG00000131477	42758447	42763041	X	0	X	0	0	X	X	X	0	0
O14966	RAB29	RAB7L_HUMAN Ras-related protein Rab-7L1 OS=Homo sapiens OX=9606 GN=RAB29 PE=1 SV=1		1q32.1	ENSG00000117280	205767986	205775482	X	0	X	0	0	X	0	0	0	0
P62834	RAP1A	RAP1A_HUMAN Ras-related protein Rap-1A OS=Homo sapiens OX=9606 GN=RAP1A PE=1 SV=1		1p13.2	ENSG00000116473	111542218	111716691	X	X	X	0	0	0	X	0	0	0
P63244	RACK1	RACK1_HUMAN Receptor of activated protein C kinase 1 OS=Homo sapiens OX=9606 GN=RACK1 PE=1 SV=3		5q35.3	ENSG00000204628	181236897	181248096	X	X	0	X	0	X	X	0	X	0
P01112	HRAS	RASH_HUMAN GTPase HRas OS=Homo sapiens OX=9606 GN=HRAS PE=1 SV=1		11p15.5	ENSG00000174775	532242	537321	X	X	X	X	X	X	X	0	0	X
Q9BZG1	RAB34	RAB34_HUMAN Ras-related protein Rab-34 OS=Homo sapiens OX=9606 GN=RAB34 PE=1 SV=1		17q11.2	ENSG00000109113	28714281	28718429	X	0	X	0	0	0	0	0	0	0
Q96AX2	RAB37	RAB37_HUMAN Ras-related protein Rab-37 OS=Homo sapiens OX=9606 GN=RAB37 PE=1 SV=3		17q25.1	ENSG00000172794	74670578	74747335	0	X	X	0	0	0	0	0	0	0
P57735	RAB25	RAB25_HUMAN Ras-related protein Rab-25 OS=Homo sapiens OX=9606 GN=RAB25 PE=1 SV=2		1q22	ENSG00000132698	156061160	156070504	0	X	0	X	0	0	0	0	0	0
Q15907	RAB11B	RB11B_HUMAN Ras-related protein Rab-11B OS=Homo sapiens OX=9606 GN=RAB11B PE=1 SV=4		19p13.2	ENSG00000185236	8389981	8404434	X	X	0	0	X	0	0	0	0	0
P51151	RAB9A	RAB9A_HUMAN Ras-related protein Rab-9A OS=Homo sapiens OX=9606 GN=RAB9A PE=1 SV=1		Xp22.2	ENSG00000123595	13689128	13710504	X	0	0	0	0	0	0	0	0	0
P51159	RAB27A	RB27A_HUMAN Ras-related protein Rab-27A OS=Homo sapiens OX=9606 GN=RAB27A PE=1 SV=3		15q21.3	ENSG00000069974	55202966	55319113	0	X	X	X	X	0	0	0	0	0
Q6MZT1	RGS7BP	R7BP_HUMAN Regulator of G-protein signaling 7-binding protein OS=Homo sapiens OX=9606 GN=RGS7BP PE=2 SV=3		5q12.3	ENSG00000186479	64506015	64612319	X	0	0	0	0	0	0	0	0	0
P60763	RAC3	RAC3_HUMAN Ras-related C3 botulinum toxin substrate 3 OS=Homo sapiens OX=9606 GN=RAC3 PE=1 SV=1		17q25.3	ENSG00000169750	82031678	82034204	X	X	0	X	X	0	0	0	0	0
Q9H0T7	RAB17	RAB17_HUMAN Ras-related protein Rab-17 OS=Homo sapiens OX=9606 GN=RAB17 PE=1 SV=2		2q37.3	ENSG00000124839	237574322	237601614	0	0	X	0	0	0	0	0	0	0
P20337	RAB3B	RAB3B_HUMAN Ras-related protein Rab-3B OS=Homo sapiens OX=9606 GN=RAB3B PE=1 SV=2		1p32.3	ENSG00000169213	51907956	51990700	0	X	X	0	0	0	0	0	0	0
Q7Z6M1	RABEPK	RABEK_HUMAN Rab9 effector protein with kelch motifs OS=Homo sapiens OX=9606 GN=RABEPK PE=1 SV=1		9q33.3	ENSG00000136933	125200542	125234161	0	X	0	0	0	0	0	0	0	0
P05120	SERPINB2	PAI2_HUMAN Plasminogen activator inhibitor 2 OS=Homo sapiens OX=9606 GN=SERPINB2 PE=1 SV=2		18q21.33-q22.1	ENSG00000197632	63871692	63903888	X	X	0	0	0	X	X	0	0	0
Q8WX93	PALLD	PALLD_HUMAN Palladin OS=Homo sapiens OX=9606 GN=PALLD PE=1 SV=3		4q32.3	ENSG00000129116	168497052	168928457	0	X	X	0	0	0	0	0	0	0
O96013	PAK4	PAK4_HUMAN Serine/threonine-protein kinase PAK 4 OS=Homo sapiens OX=9606 GN=PAK4 PE=1 SV=1		19q13.2	ENSG00000130669	39125770	39182816	X	X	0	X	0	X	0	X	0	0
Q96RD7	PANX1	PANX1_HUMAN Pannexin-1 OS=Homo sapiens OX=9606 GN=PANX1 PE=1 SV=4		11q21	ENSG00000110218	94128841	94181968	X	0	0	0	X	0	0	0	0	0
Q6TCH4	PAQR6	PAQR6_HUMAN Membrane progestin receptor delta OS=Homo sapiens OX=9606 GN=PAQR6 PE=1 SV=2		1q22	ENSG00000160781	156243320	156248117	X	0	0	0	0	0	0	0	0	0
Q96RI0	F2RL3	PAR4_HUMAN Proteinase-activated receptor 4 OS=Homo sapiens OX=9606 GN=F2RL3 PE=1 SV=3		19p13.11	ENSG00000127533	16888999	16892606	X	0	0	0	0	0	0	0	0	0
Q9NVD7	PARVA	PARVA_HUMAN Alpha-parvin OS=Homo sapiens OX=9606 GN=PARVA PE=1 SV=1		11p15.3	ENSG00000197702	12377563	12535356	0	X	X	0	0	0	0	X	0	0
Q9BYG5	PARD6B	PAR6B_HUMAN Partitioning defective 6 homolog beta OS=Homo sapiens OX=9606 GN=PARD6B PE=1 SV=1		20q13.13	ENSG00000124171	50731580	50756795	0	X	0	X	0	0	0	0	0	0
Q9Y5I1	PCDHA11	PCDAB_HUMAN Protocadherin alpha-11 OS=Homo sapiens OX=9606 GN=PCDHA11 PE=2 SV=1		5q31.3	ENSG00000249158	140868183	141012347	0	X	0	0	0	0	0	0	0	0
O60245	PCDH7	PCDH7_HUMAN Protocadherin-7 OS=Homo sapiens OX=9606 GN=PCDH7 PE=1 SV=2		4p15.1	ENSG00000169851	30720415	31146805	0	X	0	0	0	0	0	0	0	0
P29122	PCSK6	PCSK6_HUMAN Proprotein convertase subtilisin/kexin type 6 OS=Homo sapiens OX=9606 GN=PCSK6 PE=1 SV=1		15q26	ENSG00000140479	101289784	101525202	X	X	0	0	0	X	0	0	0	0
Q9UHG3	PCYOX1	PCYOX_HUMAN Prenylcysteine oxidase 1 OS=Homo sapiens OX=9606 GN=PCYOX1 PE=1 SV=3		2p13.3	ENSG00000116005	70257386	70281185	0	0	0	X	0	0	0	0	0	0
Q9NRA1	PDGFC	PDGFC_HUMAN Platelet-derived growth factor C OS=Homo sapiens OX=9606 GN=PDGFC PE=1 SV=2		4q32.1	ENSG00000145431	156760454	156971799	X	X	0	X	0	0	X	0	0	0
P30101	PDIA3	PDIA3_HUMAN Protein disulfide-isomerase A3 OS=Homo sapiens OX=9606 GN=PDIA3 PE=1 SV=4		15q15.3	ENSG00000167004	43746410	43773278	X	0	X	X	0	X	X	0	0	0
P04085	PDGFA	PDGFA_HUMAN Platelet-derived growth factor subunit A OS=Homo sapiens OX=9606 GN=PDGFA PE=1 SV=1		7p22.3	ENSG00000197461	497258	520296	X	X	X	X	0	0	X	X	X	0
P01127	PDGFB	PDGFB_HUMAN Platelet-derived growth factor subunit B OS=Homo sapiens OX=9606 GN=PDGFB PE=1 SV=1		22q13.1	ENSG00000100311	39223359	39244982	X	X	X	X	X	0	X	0	X	0
P43116	PTGER2	PE2R2_HUMAN Prostaglandin E2 receptor EP2 subtype OS=Homo sapiens OX=9606 GN=PTGER2 PE=2 SV=2		14q22.1	ENSG00000125384	52314305	52328598	X	0	X	X	0	0	X	0	0	0
Q9H792	PEAK1	PEAK1_HUMAN Inactive tyrosine-protein kinase PEAK1 OS=Homo sapiens OX=9606 GN=PEAK1 PE=1 SV=4		15q24.3	ENSG00000173517	77100656	77420144	0	X	0	0	0	0	0	0	0	0
P36955	SERPINF1	PEDF_HUMAN Pigment epithelium-derived factor OS=Homo sapiens OX=9606 GN=SERPINF1 PE=1 SV=4		17p13.3	ENSG00000132386	1762029	1777565	0	X	0	X	0	X	X	X	0	0
P05164	MPO	PERM_HUMAN Myeloperoxidase OS=Homo sapiens OX=9606 GN=MPO PE=1 SV=1		17q22	ENSG00000005381	58269855	58280935	0	X	X	0	X	X	0	0	0	0
P14222	PRF1	PERF_HUMAN Perforin-1 OS=Homo sapiens OX=9606 GN=PRF1 PE=1 SV=1		10q22.1	ENSG00000180644	70597348	70602759	0	X	X	0	X	X	0	0	0	0
Q9H8P0	SRD5A3	PORED_HUMAN Polyprenol reductase OS=Homo sapiens OX=9606 GN=SRD5A3 PE=1 SV=1		4q12	ENSG00000128039	55346213	55373100	0	0	0	0	0	0	0	0	X	0
Q9BZG2	ACP4	PPAT_HUMAN Testicular acid phosphatase OS=Homo sapiens OX=9606 GN=ACP4 PE=1 SV=1		19q13.33	ENSG00000142513	50790415	50795219	X	0	0	0	X	0	0	0	0	0
P09923	ALPI	PPBI_HUMAN Intestinal-type alkaline phosphatase OS=Homo sapiens OX=9606 GN=ALPI PE=1 SV=2		2q37.1	ENSG00000163295	232456125	232460753	0	0	0	0	0	0	0	0	X	0
P05186	ALPL	PPBT_HUMAN Alkaline phosphatase, tissue-nonspecific isozyme OS=Homo sapiens OX=9606 GN=ALPL PE=1 SV=4		1p36.12	ENSG00000162551	21509397	21578410	0	0	0	0	X	0	0	0	0	0
O14829	PPEF1	PPE1_HUMAN Serine/threonine-protein phosphatase with EF-hands 1 OS=Homo sapiens OX=9606 GN=PPEF1 PE=1 SV=1		Xp22.13	ENSG00000086717	18675909	18827921	X	0	0	0	0	0	0	0	0	0
O14830	PPEF2	PPE2_HUMAN Serine/threonine-protein phosphatase with EF-hands 2 OS=Homo sapiens OX=9606 GN=PPEF2 PE=1 SV=2		4q21.1	ENSG00000156194	75859864	75902571	X	0	0	0	0	0	X	0	0	0
Q96D71	REPS1	REPS1_HUMAN RalBP1-associated Eps domain-containing protein 1 OS=Homo sapiens OX=9606 GN=REPS1 PE=1 SV=3		6q24.1	ENSG00000135597	138903493	138988261	0	0	0	0	X	0	0	0	0	0
Q8N392	ARHGAP18	RHG18_HUMAN Rho GTPase-activating protein 18 OS=Homo sapiens OX=9606 GN=ARHGAP18 PE=1 SV=3		6q22.33	ENSG00000146376	129576132	129710177	X	X	0	0	0	0	0	0	0	0
P08134	RHOC	RHOC_HUMAN Rho-related GTP-binding protein RhoC OS=Homo sapiens OX=9606 GN=RHOC PE=1 SV=1		1p13.2	ENSG00000155366	112701127	112707434	X	X	0	X	0	0	X	0	0	0
O75154	RAB11FIP3	RFIP3_HUMAN Rab11 family-interacting protein 3 OS=Homo sapiens OX=9606 GN=RAB11FIP3 PE=1 SV=1		16p13.3	ENSG00000090565	425649	523011	X	0	0	X	0	0	0	0	0	0
O75677	RFPL1	RFPL1_HUMAN Ret finger protein-like 1 OS=Homo sapiens OX=9606 GN=RFPL1 PE=1 SV=2		22q12.2	ENSG00000128250	29438583	29442455	0	0	0	X	0	X	0	0	0	0
O14559	ARHGAP33	RHG33_HUMAN Rho GTPase-activating protein 33 OS=Homo sapiens OX=9606 GN=ARHGAP33 PE=1 SV=2		19q13.12	ENSG00000004777	35774532	35788822	X	0	0	0	0	0	0	0	0	0
O15034	RIMBP2	RIMB2_HUMAN RIMS-binding protein 2 OS=Homo sapiens OX=9606 GN=RIMBP2 PE=1 SV=3		12q24.33	ENSG00000060709	130396137	130716281	X	0	0	0	0	0	0	0	0	0
Q13671	RIN1	RIN1_HUMAN Ras and Rab interactor 1 OS=Homo sapiens OX=9606 GN=RIN1 PE=1 SV=4		11q13.2	ENSG00000174791	66330241	66336840	X	0	0	0	0	0	0	0	0	0
Q13546	RIPK1	RIPK1_HUMAN Receptor-interacting serine/threonine-protein kinase 1 OS=Homo sapiens OX=9606 GN=RIPK1 PE=1 SV=3		6p25.2	ENSG00000137275	3063824	3115187	X	0	X	X	X	X	X	0	0	0
P49758	RGS6	RGS6_HUMAN Regulator of G-protein signaling 6 OS=Homo sapiens OX=9606 GN=RGS6 PE=1 SV=5		14q24.2	ENSG00000182732	71932429	72566530	X	0	0	0	0	0	0	0	0	0
Q13017	ARHGAP5	RHG05_HUMAN Rho GTPase-activating protein 5 OS=Homo sapiens OX=9606 GN=ARHGAP5 PE=1 SV=2		14q12	ENSG00000100852	32076114	32159728	X	X	0	0	0	0	0	0	0	0
Q2M1Z3	ARHGAP31	RHG31_HUMAN Rho GTPase-activating protein 31 OS=Homo sapiens OX=9606 GN=ARHGAP31 PE=1 SV=2		3q13.32-q13.33	ENSG00000031081	119294383	119420714	X	0	0	0	0	0	0	0	0	0
Q6ZRI8	ARHGAP36	RHG36_HUMAN Rho GTPase-activating protein 36 OS=Homo sapiens OX=9606 GN=ARHGAP36 PE=2 SV=1		Xq26.1	ENSG00000147256	131058346	131089885	X	0	0	0	0	0	0	0	0	0
Q5JS13	RALGPS1	RGPS1_HUMAN Ras-specific guanine nucleotide-releasing factor RalGPS1 OS=Homo sapiens OX=9606 GN=RALGPS1 PE=1 SV=1		9q33.3	ENSG00000136828	126914774	127223166	X	0	0	0	0	0	0	0	0	0
Q17R89	ARHGAP44	RHG44_HUMAN Rho GTPase-activating protein 44 OS=Homo sapiens OX=9606 GN=ARHGAP44 PE=1 SV=1		17p12	ENSG00000006740	12789498	12991643	X	X	0	0	0	0	0	0	0	0
O00212	RHOD	RHOD_HUMAN Rho-related GTP-binding protein RhoD OS=Homo sapiens OX=9606 GN=RHOD PE=1 SV=2		11q13.2	ENSG00000173156	67056847	67072017	X	X	0	0	0	0	0	0	0	0
Q9H0H5	RACGAP1	RGAP1_HUMAN Rac GTPase-activating protein 1 OS=Homo sapiens OX=9606 GN=RACGAP1 PE=1 SV=1		12q13.12	ENSG00000161800	49976923	50033136	X	0	X	X	0	0	0	0	0	X
Q9NRY4	ARHGAP35	RHG35_HUMAN Rho GTPase-activating protein 35 OS=Homo sapiens OX=9606 GN=ARHGAP35 PE=1 SV=3		19q13.32	ENSG00000160007	46860997	47005077	X	X	X	0	0	0	0	0	0	0
Q9NVN3	RIC8B	RIC8B_HUMAN Synembryn-B OS=Homo sapiens OX=9606 GN=RIC8B PE=1 SV=2		12q23.3	ENSG00000111785	106774621	106889316	X	0	0	0	0	0	0	0	0	0
Q08116	RGS1	RGS1_HUMAN Regulator of G-protein signaling 1 OS=Homo sapiens OX=9606 GN=RGS1 PE=1 SV=3		1q31.2	ENSG00000090104	192575763	192580024	X	0	X	0	0	0	0	0	0	0
Q9BYZ6	RHOBTB2	RHBT2_HUMAN Rho-related BTB domain-containing protein 2 OS=Homo sapiens OX=9606 GN=RHOBTB2 PE=1 SV=2		8p21.3	ENSG00000008853	22987417	23020199	X	0	0	0	X	0	0	0	0	0
Q02094	RHAG	RHAG_HUMAN Ammonium transporter Rh type A OS=Homo sapiens OX=9606 GN=RHAG PE=1 SV=2	CD241	6p12.3	ENSG00000112077	49605175	49636839	0	0	0	0	X	0	0	0	0	0
A1A4S6	ARHGAP10	RHG10_HUMAN Rho GTPase-activating protein 10 OS=Homo sapiens OX=9606 GN=ARHGAP10 PE=1 SV=1		4q31.23	ENSG00000071205	147732063	148072776	X	0	0	0	0	X	0	0	0	0
Q96A58	RERG	RERG_HUMAN Ras-related and estrogen-regulated growth inhibitor OS=Homo sapiens OX=9606 GN=RERG PE=1 SV=1		12p12.3	ENSG00000134533	15107783	15348675	X	0	0	X	0	0	0	0	0	0
O76081	RGS20	RGS20_HUMAN Regulator of G-protein signaling 20 OS=Homo sapiens OX=9606 GN=RGS20 PE=1 SV=4		8q11.23	ENSG00000147509	53851795	53959303	X	0	0	0	0	0	0	0	0	0
P41220	RGS2	RGS2_HUMAN Regulator of G-protein signaling 2 OS=Homo sapiens OX=9606 GN=RGS2 PE=1 SV=1		1q31.2	ENSG00000116741	192809039	192812275	X	0	0	X	0	0	X	0	0	0
O75916	RGS9	RGS9_HUMAN Regulator of G-protein signaling 9 OS=Homo sapiens OX=9606 GN=RGS9 PE=1 SV=1		17q24.1	ENSG00000108370	65100812	65227703	X	0	0	X	X	0	0	0	0	0
Q9NS28	RGS18	RGS18_HUMAN Regulator of G-protein signaling 18 OS=Homo sapiens OX=9606 GN=RGS18 PE=1 SV=1		1q31.2	ENSG00000150681	192158462	192185815	X	0	0	0	0	0	0	0	0	0
Q86YS3	RAB11FIP4	RFIP4_HUMAN Rab11 family-interacting protein 4 OS=Homo sapiens OX=9606 GN=RAB11FIP4 PE=1 SV=1		17q11.2	ENSG00000131242	31391675	31538211	0	0	0	X	0	0	0	0	0	0
Q96P65	QRFPR	QRFPR_HUMAN Pyroglutamylated RF-amide peptide receptor OS=Homo sapiens OX=9606 GN=QRFPR PE=2 SV=2		4q27	ENSG00000186867	121328642	121381059	X	0	0	0	0	0	0	0	0	0
O60894	RAMP1	RAMP1_HUMAN Receptor activity-modifying protein 1 OS=Homo sapiens OX=9606 GN=RAMP1 PE=1 SV=1		2q37.3	ENSG00000132329	237858893	237912106	X	0	X	0	0	0	X	X	0	0
P63000	RAC1	RAC1_HUMAN Ras-related C3 botulinum toxin substrate 1 OS=Homo sapiens OX=9606 GN=RAC1 PE=1 SV=1		7p22.1	ENSG00000136238	6374527	6403967	X	X	X	X	X	0	X	0	0	X
Q8TD07	RAET1E	RAE1E_HUMAN Retinoic acid early transcript 1E OS=Homo sapiens OX=9606 GN=RAET1E PE=1 SV=1		6q25.1	ENSG00000164520	149883375	149898102	0	X	X	0	0	0	0	0	0	0
Q96S21	RAB40C	RB40C_HUMAN Ras-related protein Rab-40C OS=Homo sapiens OX=9606 GN=RAB40C PE=1 SV=1		16p13.3	ENSG00000197562	589357	629272	X	0	0	0	0	0	0	0	0	0
O95294	RASAL1	RASL1_HUMAN RasGAP-activating-like protein 1 OS=Homo sapiens OX=9606 GN=RASAL1 PE=1 SV=3		12q24.13	ENSG00000111344	113098819	113136239	X	0	0	X	0	0	X	0	0	0
Q7Z444	ERAS	RASE_HUMAN GTPase ERas OS=Homo sapiens OX=9606 GN=ERAS PE=2 SV=1		Xp11.23	ENSG00000187682	48826513	48830138	X	0	0	0	0	0	0	0	0	0
P50749	RASSF2	RASF2_HUMAN Ras association domain-containing protein 2 OS=Homo sapiens OX=9606 GN=RASSF2 PE=1 SV=1		20p13	ENSG00000101265	4780023	4823608	X	0	X	X	0	X	X	0	0	0
Q14088	RAB33A	RB33A_HUMAN Ras-related protein Rab-33A OS=Homo sapiens OX=9606 GN=RAB33A PE=1 SV=2		Xq26.1	ENSG00000134594	130171962	130184870	X	0	X	0	0	0	0	0	0	0
Q15109	AGER	RAGE_HUMAN Advanced glycosylation end product-specific receptor OS=Homo sapiens OX=9606 GN=AGER PE=1 SV=1		6p21.32	ENSG00000204305	32180968	32184322	X	X	X	X	0	0	X	0	0	0
O14807	MRAS	RASM_HUMAN Ras-related protein M-Ras OS=Homo sapiens OX=9606 GN=MRAS PE=1 SV=2		3q22.3	ENSG00000158186	138347648	138405534	X	0	0	0	X	0	X	0	0	0
P61026	RAB10	RAB10_HUMAN Ras-related protein Rab-10 OS=Homo sapiens OX=9606 GN=RAB10 PE=1 SV=1		2p23.3	ENSG00000084733	26034084	26137454	0	X	X	X	0	0	0	0	0	0
O95716	RAB3D	RAB3D_HUMAN Ras-related protein Rab-3D OS=Homo sapiens OX=9606 GN=RAB3D PE=1 SV=1		19p13.2	ENSG00000105514	11322068	11346270	0	X	X	0	0	0	0	0	0	0
P51149	RAB7A	RAB7A_HUMAN Ras-related protein Rab-7a OS=Homo sapiens OX=9606 GN=RAB7A PE=1 SV=1		3q21.3	ENSG00000075785	128693669	128825942	X	X	X	X	X	X	0	0	X	0
Q9Y3L5	RAP2C	RAP2C_HUMAN Ras-related protein Rap-2c OS=Homo sapiens OX=9606 GN=RAP2C PE=1 SV=1		Xq26.2	ENSG00000123728	132203024	132219480	X	X	X	0	0	0	0	0	0	0
P11234	RALB	RALB_HUMAN Ras-related protein Ral-B OS=Homo sapiens OX=9606 GN=RALB PE=1 SV=1		2q14.2	ENSG00000144118	120240064	120294710	X	0	X	X	0	X	0	0	0	0
Q13702	RAPSN	RAPSN_HUMAN 43 kDa receptor-associated protein of the synapse OS=Homo sapiens OX=9606 GN=RAPSN PE=1 SV=4		11p11.2	ENSG00000165917	47437764	47449143	X	0	0	0	X	X	0	0	0	0
P61224	RAP1B	RAP1B_HUMAN Ras-related protein Rap-1b OS=Homo sapiens OX=9606 GN=RAP1B PE=1 SV=1		12q15	ENSG00000127314	68610855	68671901	X	X	X	X	0	0	X	0	0	0
Q9NP90	RAB9B	RAB9B_HUMAN Ras-related protein Rab-9B OS=Homo sapiens OX=9606 GN=RAB9B PE=1 SV=1		Xq22.2	ENSG00000123570	103822327	103832257	X	X	X	0	0	0	0	0	0	0
Q9H2L5	RASSF4	RASF4_HUMAN Ras association domain-containing protein 4 OS=Homo sapiens OX=9606 GN=RASSF4 PE=1 SV=2		10q11.21	ENSG00000107551	44959407	44995891	X	0	0	X	0	0	0	0	0	0
Q15283	RASA2	RASA2_HUMAN Ras GTPase-activating protein 2 OS=Homo sapiens OX=9606 GN=RASA2 PE=1 SV=3		3q23	ENSG00000155903	141487027	141615344	X	0	0	0	0	0	X	0	0	0
Q6ZS82	RGS9BP	R9BP_HUMAN Regulator of G-protein signaling 9-binding protein OS=Homo sapiens OX=9606 GN=RGS9BP PE=2 SV=1		19q13.11	ENSG00000186326	32675848	32678300	X	0	0	0	0	0	0	0	0	0
P50876	RNF144A	R144A_HUMAN E3 ubiquitin-protein ligase RNF144A OS=Homo sapiens OX=9606 GN=RNF144A PE=1 SV=2		2p25.1	ENSG00000151692	6917412	7068286	0	0	0	X	0	0	0	0	0	0
Q9ULW5	RAB26	RAB26_HUMAN Ras-related protein Rab-26 OS=Homo sapiens OX=9606 GN=RAB26 PE=1 SV=3		16p13.3	ENSG00000167964	2140803	2154165	X	X	0	X	0	0	0	0	0	0
A4D1S5	RAB19	RAB19_HUMAN Ras-related protein Rab-19 OS=Homo sapiens OX=9606 GN=RAB19 PE=2 SV=2		7q34	ENSG00000146955	140404058	140427974	0	0	X	0	0	X	0	0	0	0
P43351	RAD52	RAD52_HUMAN DNA repair protein RAD52 homolog OS=Homo sapiens OX=9606 GN=RAD52 PE=1 SV=1		12p13.33	ENSG00000002016	911736	990053	0	0	0	0	X	0	0	0	0	0
Q9H5N1	RABEP2	RABE2_HUMAN Rab GTPase-binding effector protein 2 OS=Homo sapiens OX=9606 GN=RABEP2 PE=1 SV=2		16p11.2	ENSG00000177548	28904421	28936526	X	0	0	0	0	0	0	0	0	0
P35241	RDX	RADI_HUMAN Radixin OS=Homo sapiens OX=9606 GN=RDX PE=1 SV=1		11q23	ENSG00000137710	109864295	110296712	X	X	0	X	X	0	0	0	0	0
Q92930	RAB8B	RAB8B_HUMAN Ras-related protein Rab-8B OS=Homo sapiens OX=9606 GN=RAB8B PE=1 SV=2		15q22.2	ENSG00000166128	63189560	63267776	X	X	X	X	0	0	0	0	0	0
P55042	RRAD	RAD_HUMAN GTP-binding protein RAD OS=Homo sapiens OX=9606 GN=RRAD PE=1 SV=2		16q22.1	ENSG00000166592	66921679	66925536	X	0	0	0	0	0	0	0	0	0
Q12829	RAB40B	RB40B_HUMAN Ras-related protein Rab-40B OS=Homo sapiens OX=9606 GN=RAB40B PE=2 SV=1		17q25.3	ENSG00000141542	82654973	82698698	X	0	0	0	0	0	0	0	0	0
Q9Y272	RASD1	RASD1_HUMAN Dexamethasone-induced Ras-related protein 1 OS=Homo sapiens OX=9606 GN=RASD1 PE=1 SV=1		17p11.2	ENSG00000108551	17494437	17496395	X	0	0	0	0	0	0	0	0	0
P20336	RAB3A	RAB3A_HUMAN Ras-related protein Rab-3A OS=Homo sapiens OX=9606 GN=RAB3A PE=1 SV=1		19p13.11	ENSG00000105649	18196784	18204042	X	X	X	0	0	0	0	0	0	0
P04049	RAF1	RAF1_HUMAN RAF proto-oncogene serine/threonine-protein kinase OS=Homo sapiens OX=9606 GN=RAF1 PE=1 SV=1		3p25.2	ENSG00000132155	12583601	12664125	X	X	X	X	X	X	X	0	0	0
P61106	RAB14	RAB14_HUMAN Ras-related protein Rab-14 OS=Homo sapiens OX=9606 GN=RAB14 PE=1 SV=4		9q33.2	ENSG00000119396	121178133	121223014	X	X	X	0	0	0	0	0	X	0
P59190	RAB15	RAB15_HUMAN Ras-related protein Rab-15 OS=Homo sapiens OX=9606 GN=RAB15 PE=1 SV=1		14q23.3	ENSG00000139998	64945814	64973226	X	X	0	0	0	0	0	0	0	0
Q9NP72	RAB18	RAB18_HUMAN Ras-related protein Rab-18 OS=Homo sapiens OX=9606 GN=RAB18 PE=1 SV=1		10p12.1	ENSG00000099246	27504174	27543207	X	X	X	0	0	0	0	0	0	0
O43502	RAD51C	RA51C_HUMAN DNA repair protein RAD51 homolog 3 OS=Homo sapiens OX=9606 GN=RAD51C PE=1 SV=1		17q22	ENSG00000108384	58692573	58735611	0	0	0	X	X	0	0	0	0	X
O60896	RAMP3	RAMP3_HUMAN Receptor activity-modifying protein 3 OS=Homo sapiens OX=9606 GN=RAMP3 PE=1 SV=1		7p13	ENSG00000122679	45157791	45186302	X	0	X	0	0	X	X	X	0	0
Q86YV0	RASAL3	RASL3_HUMAN RAS protein activator like-3 OS=Homo sapiens OX=9606 GN=RASAL3 PE=1 SV=2		19p13.12	ENSG00000105122	15451624	15464544	X	X	X	X	0	0	X	0	0	0
Q14964	RAB39A	RB39A_HUMAN Ras-related protein Rab-39A OS=Homo sapiens OX=9606 GN=RAB39A PE=1 SV=2		11q22.3	ENSG00000179331	107928448	107963482	X	0	X	0	0	X	0	0	0	0
Q96DA2	RAB39B	RB39B_HUMAN Ras-related protein Rab-39B OS=Homo sapiens OX=9606 GN=RAB39B PE=1 SV=1		Xq28	ENSG00000155961	155258235	155264491	X	0	X	0	X	X	0	0	0	0
P61225	RAP2B	RAP2B_HUMAN Ras-related protein Rap-2b OS=Homo sapiens OX=9606 GN=RAP2B PE=1 SV=1		3q25.2	ENSG00000181467	153162226	153170627	X	X	X	0	0	0	0	0	0	0
Q96T37	RBM15	RBM15_HUMAN RNA-binding protein 15 OS=Homo sapiens OX=9606 GN=RBM15 PE=1 SV=2		1p13.3	ENSG00000162775	110338506	110346681	X	0	X	0	0	0	X	X	0	0
Q8NFJ5	GPRC5A	RAI3_HUMAN Retinoic acid-induced protein 3 OS=Homo sapiens OX=9606 GN=GPRC5A PE=1 SV=2		12p13.1	ENSG00000013588	12891559	12917937	X	0	0	0	0	0	0	0	0	0
Q5TC82	RC3H1	RC3H1_HUMAN Roquin-1 OS=Homo sapiens OX=9606 GN=RC3H1 PE=1 SV=1		1q25.1	ENSG00000135870	173931084	174022357	X	X	X	X	0	0	X	0	0	0
A6NED2	RCCD1	RCCD1_HUMAN RCC1 domain-containing protein 1 OS=Homo sapiens OX=9606 GN=RCCD1 PE=1 SV=1		15q26.1	ENSG00000166965	90954870	90963125	0	0	0	0	0	0	0	0	0	X
Q9HAT0	ROPN1	ROP1A_HUMAN Ropporin-1A OS=Homo sapiens OX=9606 GN=ROPN1 PE=1 SV=2		3q21.1	ENSG00000065371	123968521	123992178	0	X	0	0	0	0	0	0	0	0
Q9BZX4	ROPN1B	ROP1B_HUMAN Ropporin-1B OS=Homo sapiens OX=9606 GN=ROPN1B PE=1 SV=1		3q21.2	ENSG00000114547	125969160	125983454	X	X	0	X	0	0	0	0	0	0
Q96C74	ROPN1L	ROP1L_HUMAN Ropporin-1-like protein OS=Homo sapiens OX=9606 GN=ROPN1L PE=1 SV=2		5p15.2	ENSG00000145491	10441524	10472029	0	X	0	0	0	0	0	0	0	0
P55916	UCP3	UCP3_HUMAN Mitochondrial uncoupling protein 3 OS=Homo sapiens OX=9606 GN=UCP3 PE=1 SV=1		11q13.4	ENSG00000175564	74000277	74009085	0	0	0	0	X	0	0	0	X	0
P46939	UTRN	UTRO_HUMAN Utrophin OS=Homo sapiens OX=9606 GN=UTRN PE=1 SV=2		6q24.2	ENSG00000152818	144285701	144853034	0	X	0	0	0	0	0	0	0	0
Q70J99	UNC13D	UN13D_HUMAN Protein unc-13 homolog D OS=Homo sapiens OX=9606 GN=UNC13D PE=1 SV=1		17q25.3	ENSG00000092929	75827225	75844552	0	X	X	0	0	0	X	0	0	0
Q6UXZ4	UNC5D	UNC5D_HUMAN Netrin receptor UNC5D OS=Homo sapiens OX=9606 GN=UNC5D PE=1 SV=1		8p12	ENSG00000156687	35235475	35796550	X	X	X	0	0	X	0	0	0	0
Q93008	USP9X	USP9X_HUMAN Probable ubiquitin carboxyl-terminal hydrolase FAF-X OS=Homo sapiens OX=9606 GN=USP9X PE=1 SV=3		Xp11.4	ENSG00000124486	41085445	41236579	X	X	0	X	X	0	0	0	0	0
Q9Y6N9	USH1C	USH1C_HUMAN Harmonin OS=Homo sapiens OX=9606 GN=USH1C PE=1 SV=3		11p15.1	ENSG00000006611	17493895	17544416	0	0	0	X	0	0	0	0	0	0
O60763	USO1	USO1_HUMAN General vesicular transport factor p115 OS=Homo sapiens OX=9606 GN=USO1 PE=1 SV=2		4q21.1	ENSG00000138768	75724577	75814286	X	0	0	0	0	0	0	0	0	0
P04437	TRAV29DV5	TVA29_HUMAN T cell receptor alpha variable 29/delta variable 5 OS=Homo sapiens OX=9606 GN=TRAV29DV5 PE=1 SV=2		14q11.2	ENSG00000211810	22163238	22163870	X	0	X	0	0	0	0	0	0	0
P30530	AXL	UFO_HUMAN Tyrosine-protein kinase receptor UFO OS=Homo sapiens OX=9606 GN=AXL PE=1 SV=4		19q13.2	ENSG00000167601	41219223	41261766	X	X	X	0	0	X	X	0	0	0
Q6H3X3	RAET1G	ULBP5_HUMAN UL-16 binding protein 5 OS=Homo sapiens OX=9606 GN=RAET1G PE=1 SV=1		6q25.1	ENSG00000203722	149916878	149923121	0	X	X	0	0	0	0	0	0	0
Q8IYT8	ULK2	ULK2_HUMAN Serine/threonine-protein kinase ULK2 OS=Homo sapiens OX=9606 GN=ULK2 PE=1 SV=3		17p11.2	ENSG00000083290	19770829	19867936	X	0	X	X	0	X	0	0	0	0
P0DPF4	TRAV35	TVA35_HUMAN T cell receptor alpha variable 35 OS=Homo sapiens OX=9606 GN=TRAV35 PE=3 SV=1		14q11.2		0	0	0	0	X	0	0	0	0	0	0	0
Q06418	TYRO3	TYRO3_HUMAN Tyrosine-protein kinase receptor TYRO3 OS=Homo sapiens OX=9606 GN=TYRO3 PE=1 SV=1		15q15.1	ENSG00000092445	41557675	41583589	X	X	X	X	0	X	X	0	0	0
Q5VY80	RAET1L	ULBP6_HUMAN UL16-binding protein 6 OS=Homo sapiens OX=9606 GN=RAET1L PE=1 SV=1		6q25.1	ENSG00000155918	150018334	150025532	0	0	X	0	0	0	0	0	0	0
Q9NYU2	UGGT1	UGGG1_HUMAN UDP-glucose:glycoprotein glucosyltransferase 1 OS=Homo sapiens OX=9606 GN=UGGT1 PE=1 SV=3		2q14.3	ENSG00000136731	128091200	128195677	0	0	0	X	0	0	0	0	0	0
O75631	UPK3A	UPK3A_HUMAN Uroplakin-3a OS=Homo sapiens OX=9606 GN=UPK3A PE=1 SV=3		22q13.31	ENSG00000100373	45284949	45295874	0	0	0	0	X	0	0	0	0	0
A0A0B4J277	TRAV22	TVA22_HUMAN T cell receptor alpha variable 22 OS=Homo sapiens OX=9606 GN=TRAV22 PE=1 SV=1		14q11.2	ENSG00000211802	22070557	22071208	0	0	X	0	0	0	0	0	0	0
Q8ND25	ZNRF1	ZNRF1_HUMAN E3 ubiquitin-protein ligase ZNRF1 OS=Homo sapiens OX=9606 GN=ZNRF1 PE=1 SV=2		16q23.1	ENSG00000186187	74999024	75110994	0	0	0	X	0	0	0	0	0	0
A7E2V4	ZSWIM8	ZSWM8_HUMAN Zinc finger SWIM domain-containing protein 8 OS=Homo sapiens OX=9606 GN=ZSWIM8 PE=1 SV=1		10q22.2	ENSG00000214655	73785606	73801797	0	0	X	X	0	0	0	0	0	0
Q8TAA9	VANGL1	VANG1_HUMAN Vang-like protein 1 OS=Homo sapiens OX=9606 GN=VANGL1 PE=1 SV=1		1p13.1	ENSG00000173218	115641970	115698224	X	0	0	X	X	0	0	0	0	0
Q99536	VAT1	VAT1_HUMAN Synaptic vesicle membrane protein VAT-1 homolog OS=Homo sapiens OX=9606 GN=VAT1 PE=1 SV=2		17q21.31	ENSG00000108828	43014607	43025123	0	X	X	0	0	0	0	0	0	0
P21281	ATP6V1B2	VATB2_HUMAN V-type proton ATPase subunit B, brain isoform OS=Homo sapiens OX=9606 GN=ATP6V1B2 PE=1 SV=3		8p21.3	ENSG00000147416	20197381	20226819	X	0	X	0	X	X	0	0	X	0
P21796	VDAC1	VDAC1_HUMAN Voltage-dependent anion-selective channel protein 1 OS=Homo sapiens OX=9606 GN=VDAC1 PE=1 SV=2		5q31.1	ENSG00000213585	133971871	134004975	X	0	X	0	0	X	0	0	0	0
P12018	VPREB1	VPREB_HUMAN Immunoglobulin iota chain OS=Homo sapiens OX=9606 GN=VPREB1 PE=1 SV=2	CD179a	22q11.22	ENSG00000169575	22244780	22245515	0	X	X	0	0	0	0	0	0	0
Q9Y487	ATP6V0A2	VPP2_HUMAN V-type proton ATPase 116 kDa subunit a isoform 2 OS=Homo sapiens OX=9606 GN=ATP6V0A2 PE=1 SV=2		12q24.31	ENSG00000185344	123712353	123761755	X	0	X	0	0	X	0	0	0	0
Q13488	TCIRG1	VPP3_HUMAN V-type proton ATPase 116 kDa subunit a isoform 3 OS=Homo sapiens OX=9606 GN=TCIRG1 PE=1 SV=3		11q13.2	ENSG00000110719	68039025	68050895	X	X	X	X	X	X	X	0	0	0
Q9HBG4	ATP6V0A4	VPP4_HUMAN V-type proton ATPase 116 kDa subunit a isoform 4 OS=Homo sapiens OX=9606 GN=ATP6V0A4 PE=1 SV=2		7q34	ENSG00000105929	138706294	138799560	X	0	0	0	X	0	0	0	0	0
P07947	YES1	YES_HUMAN Tyrosine-protein kinase Yes OS=Homo sapiens OX=9606 GN=YES1 PE=1 SV=3		18p11.32	ENSG00000176105	721588	812546	X	X	X	X	0	0	X	0	0	0
Q9H269	VPS16	VPS16_HUMAN Vacuolar protein sorting-associated protein 16 homolog OS=Homo sapiens OX=9606 GN=VPS16 PE=1 SV=2		20p13	ENSG00000215305	2840703	2866732	0	0	X	0	X	X	0	0	0	0
Q8N0Z9	VSIG10	VSI10_HUMAN V-set and immunoglobulin domain-containing protein 10 OS=Homo sapiens OX=9606 GN=VSIG10 PE=2 SV=1		12q24.23	ENSG00000176834	118063593	118136026	0	X	0	0	0	0	0	0	0	0
Q9NP79	VTA1	VTA1_HUMAN Vacuolar protein sorting-associated protein VTA1 homolog OS=Homo sapiens OX=9606 GN=VTA1 PE=1 SV=1		6q24.1-q24.2	ENSG00000009844	142147162	142224685	0	0	X	0	0	X	0	0	0	0
Q6UX27	VSTM1	VSTM1_HUMAN V-set and transmembrane domain-containing protein 1 OS=Homo sapiens OX=9606 GN=VSTM1 PE=1 SV=2		19q13.42	ENSG00000189068	54040825	54063953	X	X	X	0	0	0	0	0	0	0
Q8IW00	VSTM4	VSTM4_HUMAN V-set and transmembrane domain-containing protein 4 OS=Homo sapiens OX=9606 GN=VSTM4 PE=2 SV=3		10q11.23	ENSG00000165633	49014236	49115522	0	X	0	0	0	0	0	0	0	0
Q8NEZ3	WDR19	WDR19_HUMAN WD repeat-containing protein 19 OS=Homo sapiens OX=9606 GN=WDR19 PE=1 SV=2		4p14	ENSG00000157796	39182504	39285810	X	0	0	0	X	0	0	0	0	0
Q8WVS4	WDR60	WDR60_HUMAN WD repeat-containing protein 60 OS=Homo sapiens OX=9606 GN=WDR60 PE=1 SV=3		7q36.3	ENSG00000126870	158856558	158956747	0	0	0	0	X	0	0	0	0	0
Q9NNW5	WDR6	WDR6_HUMAN WD repeat-containing protein 6 OS=Homo sapiens OX=9606 GN=WDR6 PE=1 SV=1		3p21.31	ENSG00000178252	49007062	49015953	0	0	X	X	0	X	0	0	0	0
Q9Y3S1	WNK2	WNK2_HUMAN Serine/threonine-protein kinase WNK2 OS=Homo sapiens OX=9606 GN=WNK2 PE=1 SV=4		9q22.31	ENSG00000165238	93184916	93320572	X	0	0	X	0	0	X	0	0	0
Q96J92	WNK4	WNK4_HUMAN Serine/threonine-protein kinase WNK4 OS=Homo sapiens OX=9606 GN=WNK4 PE=1 SV=1		17q21.2	ENSG00000126562	42780610	42797066	X	0	0	0	X	0	0	0	0	0
P56704	WNT3A	WNT3A_HUMAN Protein Wnt-3a OS=Homo sapiens OX=9606 GN=WNT3A PE=1 SV=2		1q42.13	ENSG00000154342	228006998	228061271	X	X	X	X	0	X	0	0	0	0
P41221	WNT5A	WNT5A_HUMAN Protein Wnt-5a OS=Homo sapiens OX=9606 GN=WNT5A PE=1 SV=2		3p14.3	ENSG00000114251	55465715	55490539	X	X	X	X	X	X	X	X	0	0
P46094	XCR1	XCR1_HUMAN Chemokine XC receptor 1 OS=Homo sapiens OX=9606 GN=XCR1 PE=1 SV=1		3p21.31	ENSG00000173578	46016990	46085825	X	X	X	0	0	0	X	0	0	0
Q9UPY5	SLC7A11	XCT_HUMAN Cystine/glutamate transporter OS=Homo sapiens OX=9606 GN=SLC7A11 PE=1 SV=1		4q28.3	ENSG00000151012	138164097	138242349	X	X	X	X	0	X	0	0	0	0
P55808	XG	XG_HUMAN Glycoprotein Xg OS=Homo sapiens OX=9606 GN=XG PE=2 SV=1		Xp22.33	ENSG00000124343	2752040	2816500	0	X	X	0	0	0	0	0	0	0
Q9H6D3	XKR8	XKR8_HUMAN XK-related protein 8 OS=Homo sapiens OX=9606 GN=XKR8 PE=1 SV=1		1p35.3	ENSG00000158156	27959588	27968093	0	0	X	0	0	X	0	0	0	0
Q8IZH2	XRN1	XRN1_HUMAN 5'-3' exoribonuclease 1 OS=Homo sapiens OX=9606 GN=XRN1 PE=1 SV=1		3q23	ENSG00000114127	142306607	142448062	0	0	0	0	0	0	0	0	0	X
P50993	ATP1A2	AT1A2_HUMAN Sodium/potassium-transporting ATPase subunit alpha-2 OS=Homo sapiens OX=9606 GN=ATP1A2 PE=1 SV=1		1q23.2	ENSG00000018625	160115759	160143591	X	0	0	0	X	0	0	0	X	0
Q93084	ATP2A3	AT2A3_HUMAN Sarcoplasmic/endoplasmic reticulum calcium ATPase 3 OS=Homo sapiens OX=9606 GN=ATP2A3 PE=1 SV=2		17p13.2	ENSG00000074370	3923870	3964464	X	0	0	0	0	X	0	0	0	0
Q01814	ATP2B2	AT2B2_HUMAN Plasma membrane calcium-transporting ATPase 2 OS=Homo sapiens OX=9606 GN=ATP2B2 PE=1 SV=2		3p25.3	ENSG00000157087	10324023	10708007	X	0	0	0	0	0	0	0	0	0
P05026	ATP1B1	AT1B1_HUMAN Sodium/potassium-transporting ATPase subunit beta-1 OS=Homo sapiens OX=9606 GN=ATP1B1 PE=1 SV=1		1q24.2	ENSG00000143153	169105697	169132722	X	X	X	0	0	0	0	0	X	0
P98194	ATP2C1	AT2C1_HUMAN Calcium-transporting ATPase type 2C member 1 OS=Homo sapiens OX=9606 GN=ATP2C1 PE=1 SV=3		3q22.1	ENSG00000017260	130850595	131016712	X	X	0	0	X	0	X	0	0	0
Q86WG3	ATCAY	ATCAY_HUMAN Caytaxin OS=Homo sapiens OX=9606 GN=ATCAY PE=1 SV=2		19p13.3	ENSG00000167654	3879864	3928082	0	0	0	0	X	X	0	0	0	0
Q5T9A4	ATAD3B	ATD3B_HUMAN ATPase family AAA domain-containing protein 3B OS=Homo sapiens OX=9606 GN=ATAD3B PE=1 SV=1		1p36.33	ENSG00000160072	1471765	1497848	0	X	X	0	0	0	0	0	0	0
O94817	ATG12	ATG12_HUMAN Ubiquitin-like protein ATG12 OS=Homo sapiens OX=9606 GN=ATG12 PE=1 SV=1		5q22.3	ENSG00000145782	115828200	115841837	0	0	X	0	0	X	0	0	0	0
Q99941	ATF6B	ATF6B_HUMAN Cyclic AMP-dependent transcription factor ATF-6 beta OS=Homo sapiens OX=9606 GN=ATF6B PE=1 SV=2		6p21.3	ENSG00000168468	32091037	32104024	X	0	0	0	0	0	0	0	0	0
Q2TAZ0	ATG2A	ATG2A_HUMAN Autophagy-related protein 2 homolog A OS=Homo sapiens OX=9606 GN=ATG2A PE=1 SV=3		11q13.1	ENSG00000110046	64894546	64917211	0	0	X	0	0	X	0	0	0	0
Q9NT62	ATG3	ATG3_HUMAN Ubiquitin-like-conjugating enzyme ATG3 OS=Homo sapiens OX=9606 GN=ATG3 PE=1 SV=1		3q13.2	ENSG00000144848	112532510	112562046	0	0	X	X	0	X	0	0	0	0
Q8WXF7	ATL1	ATLA1_HUMAN Atlastin-1 OS=Homo sapiens OX=9606 GN=ATL1 PE=1 SV=1		14q22.1	ENSG00000198513	50532509	50634017	0	0	0	0	X	0	0	0	0	0
P41180	CASR	CASR_HUMAN Extracellular calcium-sensing receptor OS=Homo sapiens OX=9606 GN=CASR PE=1 SV=3		3q13.33-q21.1	ENSG00000036828	122183668	122291629	X	X	X	X	X	X	X	0	X	0
P53634	CTSC	CATC_HUMAN Dipeptidyl peptidase 1 OS=Homo sapiens OX=9606 GN=CTSC PE=1 SV=2		11q14.2	ENSG00000109861	88265069	88359684	X	X	X	X	X	X	X	0	0	0
P07339	CTSD	CATD_HUMAN Cathepsin D OS=Homo sapiens OX=9606 GN=CTSD PE=1 SV=1		11p15.5	ENSG00000117984	1752752	1764573	0	X	X	X	X	X	0	0	0	0
P07711	CTSL	CATL1_HUMAN Cathepsin L1 OS=Homo sapiens OX=9606 GN=CTSL PE=1 SV=2		9q21.33	ENSG00000135047	87724051	87731469	X	X	X	X	0	X	0	0	0	0
O60911	CTSV	CATL2_HUMAN Cathepsin L2 OS=Homo sapiens OX=9606 GN=CTSV PE=1 SV=2		9q22.33	ENSG00000136943	97029677	97156556	X	0	X	X	0	X	0	0	0	0
P56202	CTSW	CATW_HUMAN Cathepsin W OS=Homo sapiens OX=9606 GN=CTSW PE=1 SV=2		11q13.1	ENSG00000172543	65879809	65883741	0	X	X	X	0	0	0	0	0	0
P51636	CAV2	CAV2_HUMAN Caveolin-2 OS=Homo sapiens OX=9606 GN=CAV2 PE=1 SV=2		7q31.2	ENSG00000105971	116287380	116508541	X	0	0	X	0	0	X	0	0	0
Q04656	ATP7A	ATP7A_HUMAN Copper-transporting ATPase 1 OS=Homo sapiens OX=9606 GN=ATP7A PE=1 SV=4		Xq21.1	ENSG00000165240	77910656	78050395	0	X	X	X	X	0	0	0	X	0
P25705	ATP5F1A	ATPA_HUMAN ATP synthase subunit alpha, mitochondrial OS=Homo sapiens OX=9606 GN=ATP5F1A PE=1 SV=1		18q21.1	ENSG00000152234	46080248	46104334	0	X	0	X	X	0	0	0	X	0
Q6UW01	CBLN3	CBLN3_HUMAN Cerebellin-3 OS=Homo sapiens OX=9606 GN=CBLN3 PE=1 SV=1		14q12	ENSG00000139899	24426545	24430954	0	X	0	0	0	0	0	0	0	0
Q66K79	CPZ	CBPZ_HUMAN Carboxypeptidase Z OS=Homo sapiens OX=9606 GN=CPZ PE=1 SV=2		4p16.1	ENSG00000109625	8592660	8619759	X	X	0	X	0	0	0	0	0	0
Q96CT7	CCDC124	CC124_HUMAN Coiled-coil domain-containing protein 124 OS=Homo sapiens OX=9606 GN=CCDC124 PE=1 SV=1		19p13.11	ENSG00000007080	17933015	17943991	0	0	0	X	0	0	0	0	0	0
Q9UFE4	CCDC39	CCD39_HUMAN Coiled-coil domain-containing protein 39 OS=Homo sapiens OX=9606 GN=CCDC39 PE=2 SV=3		3q26.33	ENSG00000284862	180602858	180684942	0	X	0	0	0	0	0	0	0	0
Q9Y6R9	CCDC61	CCD61_HUMAN Coiled-coil domain-containing protein 61 OS=Homo sapiens OX=9606 GN=CCDC61 PE=1 SV=3		19q13.32	ENSG00000104983	45995461	46021318	0	0	0	X	0	0	0	0	0	0
Q76M96	CCDC80	CCD80_HUMAN Coiled-coil domain-containing protein 80 OS=Homo sapiens OX=9606 GN=CCDC80 PE=1 SV=1		3q13.2	ENSG00000091986	112596797	112649530	0	X	0	0	0	0	0	0	0	0
Q9H0W5	CCDC8	CCDC8_HUMAN Coiled-coil domain-containing protein 8 OS=Homo sapiens OX=9606 GN=CCDC8 PE=1 SV=2		19q13.32	ENSG00000169515	46410329	46413564	0	0	0	X	0	0	0	0	0	0
Q8ND76	CCNY	CCNY_HUMAN Cyclin-Y OS=Homo sapiens OX=9606 GN=CCNY PE=1 SV=2		10p11.21	ENSG00000108100	35247025	35572669	X	0	0	X	0	0	0	0	0	0
P51686	CCR9	CCR9_HUMAN C-C chemokine receptor type 9 OS=Homo sapiens OX=9606 GN=CCR9 PE=1 SV=2	CDw199	3p21.31	ENSG00000173585	45886509	45903174	X	X	X	0	0	0	X	0	0	0
Q6YHK3	CD109	CD109_HUMAN CD109 antigen OS=Homo sapiens OX=9606 GN=CD109 PE=1 SV=2	CD109	6q13	ENSG00000156535	73695785	73828316	X	X	X	X	0	0	0	0	0	0
P06126	CD1A	CD1A_HUMAN T-cell surface glycoprotein CD1a OS=Homo sapiens OX=9606 GN=CD1A PE=1 SV=4	CD1a	1q23.1	ENSG00000158477	158254424	158258269	0	0	X	0	0	0	0	0	0	0
P48047	ATP5PO	ATPO_HUMAN ATP synthase subunit O, mitochondrial OS=Homo sapiens OX=9606 GN=ATP5PO PE=1 SV=1		21q22.11	ENSG00000241837	33903453	33915814	0	0	0	0	0	0	0	0	X	0
Q6RW13	AGTRAP	ATRAP_HUMAN Type-1 angiotensin II receptor-associated protein OS=Homo sapiens OX=9606 GN=AGTRAP PE=1 SV=1		1p36.22	ENSG00000177674	11736084	11754802	X	0	0	0	0	0	0	0	0	0
Q5VV63	ATRNL1	ATRN1_HUMAN Attractin-like protein 1 OS=Homo sapiens OX=9606 GN=ATRNL1 PE=2 SV=2		10q25.3	ENSG00000107518	115093365	115948999	X	X	0	0	0	0	0	0	0	0
Q9P2N4	ADAMTS9	ATS9_HUMAN A disintegrin and metalloproteinase with thrombospondin motifs 9 OS=Homo sapiens OX=9606 GN=ADAMTS9 PE=1 SV=4		3p14.1	ENSG00000163638	64515654	64688000	0	X	0	X	0	0	0	X	0	0
P29016	CD1B	CD1B_HUMAN T-cell surface glycoprotein CD1b OS=Homo sapiens OX=9606 GN=CD1B PE=1 SV=1	CD1b	1q23.1	ENSG00000158485	158327951	158331531	0	0	X	0	0	0	0	0	0	0
Q9HCU0	CD248	CD248_HUMAN Endosialin OS=Homo sapiens OX=9606 GN=CD248 PE=1 SV=1	CD248	11q13.2	ENSG00000174807	66314494	66317044	0	X	X	X	0	X	0	0	0	0
P10747	CD28	CD28_HUMAN T-cell-specific surface glycoprotein CD28 OS=Homo sapiens OX=9606 GN=CD28 PE=1 SV=1	CD28	2q33.2	ENSG00000178562	203706475	203738912	X	X	X	X	0	X	X	0	0	0
O14965	AURKA	AURKA_HUMAN Aurora kinase A OS=Homo sapiens OX=9606 GN=AURKA PE=1 SV=2		20q13.2	ENSG00000087586	56369389	56392337	X	0	0	X	X	X	0	0	0	X
Q8IX05	CD302	CD302_HUMAN CD302 antigen OS=Homo sapiens OX=9606 GN=CD302 PE=1 SV=1	CD302	2q24.2	ENSG00000241399	159768628	159798255	X	0	0	0	0	0	0	0	0	0
Q9NPF0	CD320	CD320_HUMAN CD320 antigen OS=Homo sapiens OX=9606 GN=CD320 PE=1 SV=1	CD320	19p13.2	ENSG00000167775	8302127	8308358	X	0	X	X	X	0	0	0	0	0
P20138	CD33	CD33_HUMAN Myeloid cell surface antigen CD33 OS=Homo sapiens OX=9606 GN=CD33 PE=1 SV=2	CD33	19q13.41	ENSG00000105383	51225064	51243860	X	X	X	X	0	0	0	0	0	0
P28906	CD34	CD34_HUMAN Hematopoietic progenitor cell antigen CD34 OS=Homo sapiens OX=9606 GN=CD34 PE=1 SV=2	CD34	1q32.2	ENSG00000174059	207880972	207911402	X	X	X	X	0	X	0	X	X	0
Q9NY97	B3GNT2	B3GN2_HUMAN N-acetyllactosaminide beta-1,3-N-acetylglucosaminyltransferase 2 OS=Homo sapiens OX=9606 GN=B3GNT2 PE=1 SV=2		2p15	ENSG00000170340	62196115	62224731	0	0	X	0	0	0	X	0	X	0
Q15131	CDK10	CDK10_HUMAN Cyclin-dependent kinase 10 OS=Homo sapiens OX=9606 GN=CDK10 PE=1 SV=1		16q24.3	ENSG00000185324	89680737	89696354	X	0	0	X	0	0	X	0	0	0
Q6ZNE5	ATG14	BAKOR_HUMAN Beclin 1-associated autophagy-related key regulator OS=Homo sapiens OX=9606 GN=ATG14 PE=1 SV=1		14q22.3	ENSG00000126775	55366391	55411830	X	0	X	0	0	X	0	0	X	0
O43286	B4GALT5	B4GT5_HUMAN Beta-1,4-galactosyltransferase 5 OS=Homo sapiens OX=9606 GN=B4GALT5 PE=1 SV=1		20q13.13	ENSG00000158470	49632945	49713878	0	0	0	0	0	0	0	0	X	0
Q6HA08	ASTL	ASTL_HUMAN Astacin-like metalloendopeptidase OS=Homo sapiens OX=9606 GN=ASTL PE=1 SV=4		2q11.2	ENSG00000188886	96122818	96138502	0	X	0	0	0	0	0	0	0	0
P98196	ATP11A	AT11A_HUMAN Probable phospholipid-transporting ATPase IH OS=Homo sapiens OX=9606 GN=ATP11A PE=1 SV=3		13q34	ENSG00000068650	112690038	112887168	0	X	X	0	0	0	0	0	0	0
Q8NB49	ATP11C	AT11C_HUMAN Phospholipid-transporting ATPase IG OS=Homo sapiens OX=9606 GN=ATP11C PE=1 SV=3		Xq27.1	ENSG00000101974	139726346	139945276	0	0	X	0	X	0	0	0	0	0
Q9NQ11	ATP13A2	AT132_HUMAN Cation-transporting ATPase 13A2 OS=Homo sapiens OX=9606 GN=ATP13A2 PE=1 SV=2		1p36.13	ENSG00000159363	16985958	17011928	0	0	X	X	X	X	0	0	0	0
Q8NBU5	ATAD1	ATAD1_HUMAN ATPase family AAA domain-containing protein 1 OS=Homo sapiens OX=9606 GN=ATAD1 PE=1 SV=1		10q23.31	ENSG00000138138	87751512	87841361	X	0	0	X	X	0	0	0	0	0
Q14CW9	ATXN7L3	AT7L3_HUMAN Ataxin-7-like protein 3 OS=Homo sapiens OX=9606 GN=ATXN7L3 PE=1 SV=1		17q21.31	ENSG00000087152	44191805	44200113	0	0	0	0	0	0	0	0	0	X
Q9NTU7	CBLN4	CBLN4_HUMAN Cerebellin-4 OS=Homo sapiens OX=9606 GN=CBLN4 PE=1 SV=1		20q13.2	ENSG00000054803	55997357	56005519	0	X	0	0	0	0	0	0	0	0
Q9Y3M2	CBY1	CBY1_HUMAN Protein chibby homolog 1 OS=Homo sapiens OX=9606 GN=CBY1 PE=1 SV=1		22q13.1	ENSG00000100211	38656636	38673854	X	0	0	X	0	0	0	0	0	0
Q5JPI3	C3orf38	CC038_HUMAN Uncharacterized protein C3orf38 OS=Homo sapiens OX=9606 GN=C3orf38 PE=1 SV=1		3p11.1	ENSG00000179021	88149959	88168729	0	0	0	0	0	X	0	0	0	0
Q9UNH5	CDC14A	CC14A_HUMAN Dual specificity protein phosphatase CDC14A OS=Homo sapiens OX=9606 GN=CDC14A PE=1 SV=1		1p21.2	ENSG00000079335	100345001	100520277	0	0	0	X	X	0	0	0	0	0
P08571	CD14	CD14_HUMAN Monocyte differentiation antigen CD14 OS=Homo sapiens OX=9606 GN=CD14 PE=1 SV=2	CD14	5q31.3	ENSG00000170458	140631728	140633701	X	X	X	0	0	X	X	0	0	0
P15391	CD19	CD19_HUMAN B-lymphocyte antigen CD19 OS=Homo sapiens OX=9606 GN=CD19 PE=1 SV=6	CD19	16p11.2	ENSG00000177455	28931965	28939342	X	0	X	X	0	0	0	0	X	0
P46100	ATRX	ATRX_HUMAN Transcriptional regulator ATRX OS=Homo sapiens OX=9606 GN=ATRX PE=1 SV=5		Xq21.1	ENSG00000085224	77504880	77786233	X	0	0	X	X	0	0	0	0	X
Q9UKP4	ADAMTS7	ATS7_HUMAN A disintegrin and metalloproteinase with thrombospondin motifs 7 OS=Homo sapiens OX=9606 GN=ADAMTS7 PE=1 SV=2		15q25.1	ENSG00000136378	78759206	78811464	0	X	0	X	0	0	X	0	0	0
Q76LX8	ADAMTS13	ATS13_HUMAN A disintegrin and metalloproteinase with thrombospondin motifs 13 OS=Homo sapiens OX=9606 GN=ADAMTS13 PE=1 SV=1		9q34.2	ENSG00000160323	133414358	133459402	X	X	X	0	X	0	X	0	0	0
P11836	MS4A1	CD20_HUMAN B-lymphocyte antigen CD20 OS=Homo sapiens OX=9606 GN=MS4A1 PE=1 SV=1	CD20	11q12.2	ENSG00000156738	60455846	60470752	X	0	X	X	0	0	0	0	0	0
Q15762	CD226	CD226_HUMAN CD226 antigen OS=Homo sapiens OX=9606 GN=CD226 PE=1 SV=2	CD226	18q22.2	ENSG00000150637	69831158	69961803	X	X	X	0	0	0	0	0	0	0
Q9H1Z8	C2orf40	AUGN_HUMAN Augurin OS=Homo sapiens OX=9606 GN=C2orf40 PE=1 SV=1		2q12.2	ENSG00000119147	106063246	106078155	X	X	X	X	0	X	0	0	0	0
Q9Y5K6	CD2AP	CD2AP_HUMAN CD2-associated protein OS=Homo sapiens OX=9606 GN=CD2AP PE=1 SV=1		6p12.3	ENSG00000198087	47477789	47627263	X	X	0	X	0	0	0	0	0	0
Q9NQS1	AVEN	AVEN_HUMAN Cell death regulator Aven OS=Homo sapiens OX=9606 GN=AVEN PE=1 SV=1		15q14	ENSG00000169857	33858782	34075155	0	0	0	X	0	X	0	0	0	0
Q8WXX7	AUTS2	AUTS2_HUMAN Autism susceptibility gene 2 protein OS=Homo sapiens OX=9606 GN=AUTS2 PE=1 SV=1		7q11.22	ENSG00000158321	69598296	70793506	X	X	0	X	0	0	0	0	0	X
Q6ZTQ4	CDHR3	CDHR3_HUMAN Cadherin-related family member 3 OS=Homo sapiens OX=9606 GN=CDHR3 PE=1 SV=1		7q22.3	ENSG00000128536	105876796	106036432	0	X	0	0	0	0	0	0	0	0
A6H8M9	CDHR4	CDHR4_HUMAN Cadherin-related family member 4 OS=Homo sapiens OX=9606 GN=CDHR4 PE=2 SV=1		3p21.31	ENSG00000187492	49790732	49799873	0	X	0	0	0	0	0	0	0	0
P55283	CDH4	CADH4_HUMAN Cadherin-4 OS=Homo sapiens OX=9606 GN=CDH4 PE=2 SV=2		20q13.33	ENSG00000179242	61252261	61940617	0	X	X	X	0	0	0	0	0	0
P55285	CDH6	CADH6_HUMAN Cadherin-6 OS=Homo sapiens OX=9606 GN=CDH6 PE=1 SV=1		5p13.3	ENSG00000113361	31193686	31329146	X	X	0	0	0	0	0	0	0	0
Q8N3J6	CADM2	CADM2_HUMAN Cell adhesion molecule 2 OS=Homo sapiens OX=9606 GN=CADM2 PE=2 SV=1		3p12.1	ENSG00000175161	84958989	86074429	0	X	0	0	0	0	0	0	0	0
Q8NFZ8	CADM4	CADM4_HUMAN Cell adhesion molecule 4 OS=Homo sapiens OX=9606 GN=CADM4 PE=1 SV=1		19q13.31	ENSG00000105767	43622368	43639850	X	X	0	X	0	0	0	X	0	0
P07306	ASGR1	ASGR1_HUMAN Asialoglycoprotein receptor 1 OS=Homo sapiens OX=9606 GN=ASGR1 PE=1 SV=2		17p13.1	ENSG00000141505	7173431	7179564	X	X	0	0	0	0	0	0	0	0
P07307	ASGR2	ASGR2_HUMAN Asialoglycoprotein receptor 2 OS=Homo sapiens OX=9606 GN=ASGR2 PE=1 SV=2		17p13.1	ENSG00000161944	7101322	7115700	X	0	0	0	0	0	0	0	0	0
Q16602	CALCRL	CALRL_HUMAN Calcitonin gene-related peptide type 1 receptor OS=Homo sapiens OX=9606 GN=CALCRL PE=1 SV=2		2q32.1	ENSG00000064989	187341964	187448460	X	0	X	X	X	0	X	X	0	0
P27797	CALR	CALR_HUMAN Calreticulin OS=Homo sapiens OX=9606 GN=CALR PE=1 SV=1		19p13.13	ENSG00000179218	12938578	12944489	X	X	X	X	0	X	X	0	0	0
Q12797	ASPH	ASPH_HUMAN Aspartyl/asparaginyl beta-hydroxylase OS=Homo sapiens OX=9606 GN=ASPH PE=1 SV=3		8q12.3	ENSG00000198363	61500556	61714640	X	0	0	X	X	0	0	0	X	0
P54709	ATP1B3	AT1B3_HUMAN Sodium/potassium-transporting ATPase subunit beta-3 OS=Homo sapiens OX=9606 GN=ATP1B3 PE=1 SV=1	CD298	3q23	ENSG00000069849	141876124	141926549	X	X	X	0	0	0	0	0	0	0
Q9Y2Q0	ATP8A1	AT8A1_HUMAN Phospholipid-transporting ATPase IA OS=Homo sapiens OX=9606 GN=ATP8A1 PE=1 SV=1		4p13	ENSG00000124406	42408373	42657105	0	X	X	0	0	0	0	0	0	0
O43520	ATP8B1	AT8B1_HUMAN Phospholipid-transporting ATPase IC OS=Homo sapiens OX=9606 GN=ATP8B1 PE=1 SV=3		18q21.31	ENSG00000081923	57646426	57803315	0	0	0	0	X	0	0	0	X	0
Q16720	ATP2B3	AT2B3_HUMAN Plasma membrane calcium-transporting ATPase 3 OS=Homo sapiens OX=9606 GN=ATP2B3 PE=1 SV=3		Xq28	ENSG00000067842	153517642	153582939	X	0	0	0	X	0	0	0	0	0
Q9NQ75	CASS4	CASS4_HUMAN Cas scaffolding protein family member 4 OS=Homo sapiens OX=9606 GN=CASS4 PE=1 SV=2		20q13.31	ENSG00000087589	56412112	56460387	X	X	0	0	0	0	0	0	0	0
P54259	ATN1	ATN1_HUMAN Atrophin-1 OS=Homo sapiens OX=9606 GN=ATN1 PE=1 SV=3		12p13.31	ENSG00000111676	6924463	6942321	0	0	0	0	X	X	0	0	0	0
P04040	CAT	CATA_HUMAN Catalase OS=Homo sapiens OX=9606 GN=CAT PE=1 SV=3		11p13	ENSG00000121691	34438934	34472060	X	X	X	X	0	X	0	0	X	0
Q9UBX1	CTSF	CATF_HUMAN Cathepsin F OS=Homo sapiens OX=9606 GN=CTSF PE=1 SV=1		11q13.2	ENSG00000174080	66563464	66568879	0	0	X	X	X	0	0	0	0	0
P08311	CTSG	CATG_HUMAN Cathepsin G OS=Homo sapiens OX=9606 GN=CTSG PE=1 SV=2		14q12	ENSG00000100448	24573518	24576250	0	X	X	0	0	0	X	0	0	0
Q03135	CAV1	CAV1_HUMAN Caveolin-1 OS=Homo sapiens OX=9606 GN=CAV1 PE=1 SV=4		7q31.2	ENSG00000105974	116524994	116561179	X	X	X	X	X	X	X	X	X	0
P56539	CAV3	CAV3_HUMAN Caveolin-3 OS=Homo sapiens OX=9606 GN=CAV3 PE=1 SV=1		3p25.3	ENSG00000182533	8733802	8841808	X	0	0	X	X	0	X	0	X	0
P35670	ATP7B	ATP7B_HUMAN Copper-transporting ATPase 2 OS=Homo sapiens OX=9606 GN=ATP7B PE=1 SV=4		13q14.3	ENSG00000123191	51930436	52012125	0	X	0	0	X	0	0	0	0	0
P22681	CBL	CBL_HUMAN E3 ubiquitin-protein ligase CBL OS=Homo sapiens OX=9606 GN=CBL PE=1 SV=2		11q23.3	ENSG00000110395	119206298	119313926	X	X	X	X	X	X	X	0	0	0
Q5VU57	AGBL4	CBPC6_HUMAN Cytosolic carboxypeptidase 6 OS=Homo sapiens OX=9606 GN=AGBL4 PE=2 SV=3		1p33	ENSG00000186094	48532854	50023954	0	0	X	X	0	0	0	0	0	0
P16870	CPE	CBPE_HUMAN Carboxypeptidase E OS=Homo sapiens OX=9606 GN=CPE PE=1 SV=1		4q32.3	ENSG00000109472	165361194	165498547	X	X	0	X	0	0	0	0	0	0
Q9Y646	CPQ	CBPQ_HUMAN Carboxypeptidase Q OS=Homo sapiens OX=9606 GN=CPQ PE=1 SV=1		8q22.1	ENSG00000104324	96645242	97149654	0	X	0	0	0	0	0	0	0	0
Q8IW40	CCDC103	CC103_HUMAN Coiled-coil domain-containing protein 103 OS=Homo sapiens OX=9606 GN=CCDC103 PE=1 SV=1		17q21.31	ENSG00000167131	44899142	44905390	0	0	0	0	X	0	0	0	0	0
Q96EE4	CCDC126	CC126_HUMAN Coiled-coil domain-containing protein 126 OS=Homo sapiens OX=9606 GN=CCDC126 PE=2 SV=2		7p15.3	ENSG00000169193	23597382	23644708	0	X	0	0	0	0	0	0	0	0
A6NC98	CCDC88B	CC88B_HUMAN Coiled-coil domain-containing protein 88B OS=Homo sapiens OX=9606 GN=CCDC88B PE=1 SV=1		11q13.1	ENSG00000168071	64340204	64357534	0	X	X	X	0	0	0	0	0	0
Q6UXH8	CCBE1	CCBE1_HUMAN Collagen and calcium-binding EGF domain-containing protein 1 OS=Homo sapiens OX=9606 GN=CCBE1 PE=1 SV=1		18q21.32	ENSG00000183287	59430939	59697662	X	X	0	0	X	0	0	X	0	0
Q9BXT2	CACNG6	CCG6_HUMAN Voltage-dependent calcium channel gamma-6 subunit OS=Homo sapiens OX=9606 GN=CACNG6 PE=1 SV=1		19q13.42	ENSG00000130433	53991637	54012666	X	0	0	0	0	0	0	0	0	0
P62955	CACNG7	CCG7_HUMAN Voltage-dependent calcium channel gamma-7 subunit OS=Homo sapiens OX=9606 GN=CACNG7 PE=1 SV=1		19q13.42	ENSG00000105605	53909278	53943950	X	0	0	X	0	0	0	0	0	0
Q8WXS5	CACNG8	CCG8_HUMAN Voltage-dependent calcium channel gamma-8 subunit OS=Homo sapiens OX=9606 GN=CACNG8 PE=2 SV=3		19q13.42	ENSG00000142408	53962937	53990215	X	0	0	0	0	0	0	0	0	0
P48745	CCN3	CCN3_HUMAN CCN family member 3 OS=Homo sapiens OX=9606 GN=CCN3 PE=1 SV=1		0	ENSG00000136999	119416446	119424434	X	X	X	X	0	X	X	X	0	0
P36542	ATP5F1C	ATPG_HUMAN ATP synthase subunit gamma, mitochondrial OS=Homo sapiens OX=9606 GN=ATP5F1C PE=1 SV=1		10p14	ENSG00000165629	7788147	7807815	0	0	0	0	0	0	0	0	X	0
P46092	CCR10	CCR10_HUMAN C-C chemokine receptor type 10 OS=Homo sapiens OX=9606 GN=CCR10 PE=1 SV=3		17q21.2	ENSG00000184451	42678889	42683917	X	X	X	0	0	0	X	0	0	0
P32246	CCR1	CCR1_HUMAN C-C chemokine receptor type 1 OS=Homo sapiens OX=9606 GN=CCR1 PE=1 SV=1	CD191	3p21.31	ENSG00000163823	46201711	46208313	X	X	X	0	0	0	X	0	0	0
P41597	CCR2	CCR2_HUMAN C-C chemokine receptor type 2 OS=Homo sapiens OX=9606 GN=CCR2 PE=1 SV=1	CD192	3p21.31	ENSG00000121807	46353864	46360940	X	X	X	X	0	0	X	X	0	0
P51677	CCR3	CCR3_HUMAN C-C chemokine receptor type 3 OS=Homo sapiens OX=9606 GN=CCR3 PE=1 SV=1	CD193	3p21.31	ENSG00000183625	46130890	46266706	X	X	X	X	0	0	X	X	0	0
P51681	CCR5	CCR5_HUMAN C-C chemokine receptor type 5 OS=Homo sapiens OX=9606 GN=CCR5 PE=1 SV=1	CD195	3p21.31	ENSG00000160791	46370854	46376206	X	X	X	0	0	X	X	0	0	0
P51684	CCR6	CCR6_HUMAN C-C chemokine receptor type 6 OS=Homo sapiens OX=9606 GN=CCR6 PE=1 SV=2	CD196	6q27	ENSG00000112486	167111807	167139696	X	X	X	0	0	0	X	0	0	0
P51685	CCR8	CCR8_HUMAN C-C chemokine receptor type 8 OS=Homo sapiens OX=9606 GN=CCR8 PE=1 SV=1	CDw198	3p22.1	ENSG00000179934	39329709	39333680	X	X	X	0	0	0	X	0	0	0
Q99467	CD180	CD180_HUMAN CD180 antigen OS=Homo sapiens OX=9606 GN=CD180 PE=1 SV=2	CD180	5q12.3	ENSG00000134061	67179613	67196799	X	0	X	X	0	0	X	0	0	0
O75882	ATRN	ATRN_HUMAN Attractin OS=Homo sapiens OX=9606 GN=ATRN PE=1 SV=2		20p13	ENSG00000088812	3471018	3651118	X	X	0	0	0	0	X	0	0	0
P0C7T5	ATXN1L	ATX1L_HUMAN Ataxin-1-like OS=Homo sapiens OX=9606 GN=ATXN1L PE=1 SV=1		16q22.2	ENSG00000224470	71808439	71885268	0	0	0	X	0	0	0	0	0	0
P29017	CD1C	CD1C_HUMAN T-cell surface glycoprotein CD1c OS=Homo sapiens OX=9606 GN=CD1C PE=1 SV=2	CD1c	1q23.1	ENSG00000158481	158289923	158294774	0	0	X	0	0	0	0	0	0	0
P15812	CD1E	CD1E_HUMAN T-cell surface glycoprotein CD1e, membrane-associated OS=Homo sapiens OX=9606 GN=CD1E PE=1 SV=2	CD1e	1q23.1	ENSG00000158488	158353696	158357553	0	0	X	0	0	0	0	0	0	0
Q9NNX6	CD209	CD209_HUMAN CD209 antigen OS=Homo sapiens OX=9606 GN=CD209 PE=1 SV=1	CD209	19p13.2	ENSG00000090659	7739993	7747564	X	X	X	X	0	0	0	0	0	0
P54252	ATXN3	ATX3_HUMAN Ataxin-3 OS=Homo sapiens OX=9606 GN=ATXN3 PE=1 SV=5		14q32.12	ENSG00000066427	92044496	92106621	X	X	0	X	X	0	0	0	0	0
Q9UHI8	ADAMTS1	ATS1_HUMAN A disintegrin and metalloproteinase with thrombospondin motifs 1 OS=Homo sapiens OX=9606 GN=ADAMTS1 PE=1 SV=4		21q21.3	ENSG00000154734	26835755	26845409	X	X	0	X	0	0	0	X	0	0
Q9BZW8	CD244	CD244_HUMAN Natural killer cell receptor 2B4 OS=Homo sapiens OX=9606 GN=CD244 PE=1 SV=2	CD244	1q23.3	ENSG00000122223	160830160	160862887	X	X	X	0	0	0	0	0	X	0
O95450	ADAMTS2	ATS2_HUMAN A disintegrin and metalloproteinase with thrombospondin motifs 2 OS=Homo sapiens OX=9606 GN=ADAMTS2 PE=2 SV=2		5q35.3	ENSG00000087116	179110853	179345461	0	X	0	0	0	0	0	0	0	0
P26842	CD27	CD27_HUMAN CD27 antigen OS=Homo sapiens OX=9606 GN=CD27 PE=1 SV=2	CD27	12p13.31	ENSG00000139193	6444955	6451718	X	X	X	0	X	X	X	0	0	0
Q9Y679	AUP1	AUP1_HUMAN Ancient ubiquitous protein 1 OS=Homo sapiens OX=9606 GN=AUP1 PE=1 SV=2		2p13.1	ENSG00000115307	74526645	74529760	0	0	X	X	0	X	0	0	0	0
P06729	CD2	CD2_HUMAN T-cell surface antigen CD2 OS=Homo sapiens OX=9606 GN=CD2 PE=1 SV=2	CD2	1p13.1	ENSG00000116824	116754430	116769229	X	X	X	0	0	X	0	0	0	0
P29965	CD40LG	CD40L_HUMAN CD40 ligand OS=Homo sapiens OX=9606 GN=CD40LG PE=1 SV=1	CD154	Xq26.3	ENSG00000102245	136648158	136660390	X	X	X	X	X	X	X	0	0	0
P16070	CD44	CD44_HUMAN CD44 antigen OS=Homo sapiens OX=9606 GN=CD44 PE=1 SV=3	CD44	11p13	ENSG00000026508	35138882	35232402	X	X	X	X	X	X	X	0	0	X
Q08722	CD47	CD47_HUMAN Leukocyte surface antigen CD47 OS=Homo sapiens OX=9606 GN=CD47 PE=1 SV=1	CD47	3q13.12	ENSG00000196776	108043091	108091862	X	X	X	X	0	0	X	0	0	0
P09326	CD48	CD48_HUMAN CD48 antigen OS=Homo sapiens OX=9606 GN=CD48 PE=1 SV=2	CD48	1q23.3	ENSG00000117091	160678746	160711831	X	X	X	0	0	0	0	0	0	0
P01730	CD4	CD4_HUMAN T-cell surface glycoprotein CD4 OS=Homo sapiens OX=9606 GN=CD4 PE=1 SV=1	CD4	12p13.31	ENSG00000010610	6786858	6820799	X	X	X	X	0	0	X	0	0	0
P19397	CD53	CD53_HUMAN Leukocyte surface antigen CD53 OS=Homo sapiens OX=9606 GN=CD53 PE=1 SV=1	CD53	1p13.3	ENSG00000143119	110871188	110899922	X	X	X	0	0	0	0	0	0	0
P60033	CD81	CD81_HUMAN CD81 antigen OS=Homo sapiens OX=9606 GN=CD81 PE=1 SV=1	CD81	11p15.5	ENSG00000110651	2376177	2397397	X	X	X	X	0	0	X	0	X	0
Q01151	CD83	CD83_HUMAN CD83 antigen OS=Homo sapiens OX=9606 GN=CD83 PE=1 SV=1	CD83	6p23	ENSG00000112149	14117256	14136918	X	X	X	0	0	0	0	0	0	0
P42081	CD86	CD86_HUMAN T-lymphocyte activation antigen CD86 OS=Homo sapiens OX=9606 GN=CD86 PE=1 SV=2	CD86	3q13.33	ENSG00000114013	122055362	122121139	X	X	X	X	0	0	X	0	0	0
P01732	CD8A	CD8A_HUMAN T-cell surface glycoprotein CD8 alpha chain OS=Homo sapiens OX=9606 GN=CD8A PE=1 SV=1	CD8a	2p11.2	ENSG00000153563	86784610	86808396	X	X	X	0	X	0	0	0	0	0
A6NJW9	CD8B2	CD8B2_HUMAN Putative T-cell surface glycoprotein CD8 beta-2 chain OS=Homo sapiens OX=9606 GN=CD8B2 PE=5 SV=2		2q12.2	ENSG00000254126	106487364	106544297	X	0	X	0	0	0	0	0	0	0
P10966	CD8B	CD8B_HUMAN T-cell surface glycoprotein CD8 beta chain OS=Homo sapiens OX=9606 GN=CD8B PE=1 SV=1	CD8b	2p11.2	ENSG00000172116	86815339	86861924	X	X	X	0	0	0	0	0	0	0
P48960	CD97	CD97_HUMAN CD97 antigen OS=Homo sapiens OX=9606 GN=CD97 PE=1 SV=4	CD97	0	ENSG00000123146	14380501	14408725	X	X	X	0	0	0	X	0	0	0
P14209	CD99	CD99_HUMAN CD99 antigen OS=Homo sapiens OX=9606 GN=CD99 PE=1 SV=1	CD99	Xp22.32 and Yp11.3	ENSG00000002586	2691187	2741309	0	X	X	0	0	0	0	0	0	0
P21926	CD9	CD9_HUMAN CD9 antigen OS=Homo sapiens OX=9606 GN=CD9 PE=1 SV=4	CD9	12p13.31	ENSG00000010278	6199715	6238271	0	X	0	0	0	0	0	0	0	0
Q9BXL8	CDCA4	CDCA4_HUMAN Cell division cycle-associated protein 4 OS=Homo sapiens OX=9606 GN=CDCA4 PE=1 SV=1		14q32.33	ENSG00000170779	105009573	105021083	0	0	0	0	0	0	0	0	0	X
Q9H5V8	CDCP1	CDCP1_HUMAN CUB domain-containing protein 1 OS=Homo sapiens OX=9606 GN=CDCP1 PE=1 SV=3	CD318	3p21.31	ENSG00000163814	45082277	45146422	0	X	0	0	0	0	0	0	0	0
P27037	ACVR2A	AVR2A_HUMAN Activin receptor type-2A OS=Homo sapiens OX=9606 GN=ACVR2A PE=1 SV=1		2q22.3-q23.1	ENSG00000121989	147844517	147930826	X	0	X	X	0	0	0	0	0	0
Q9NV96	TMEM30A	CC50A_HUMAN Cell cycle control protein 50A OS=Homo sapiens OX=9606 GN=TMEM30A PE=1 SV=1		6q14.1	ENSG00000112697	75252924	75284948	0	X	X	0	0	0	0	0	0	0
Q8IYE1	CCDC13	CCD13_HUMAN Coiled-coil domain-containing protein 13 OS=Homo sapiens OX=9606 GN=CCDC13 PE=1 SV=2		3p22.1	ENSG00000244607	42705756	42773253	0	0	0	0	X	0	0	0	0	0
Q4G0X9	CCDC40	CCD40_HUMAN Coiled-coil domain-containing protein 40 OS=Homo sapiens OX=9606 GN=CCDC40 PE=2 SV=2		17q25.3	ENSG00000141519	80036632	80100613	0	X	0	0	0	0	0	0	0	0
A6NI79	CCDC69	CCD69_HUMAN Coiled-coil domain-containing protein 69 OS=Homo sapiens OX=9606 GN=CCDC69 PE=1 SV=1		5q33.1	ENSG00000198624	151181052	151224093	0	0	0	X	0	0	0	0	0	0
Q06432	CACNG1	CCG1_HUMAN Voltage-dependent calcium channel gamma-1 subunit OS=Homo sapiens OX=9606 GN=CACNG1 PE=1 SV=1		17q24.2	ENSG00000108878	67044554	67056797	X	0	0	0	0	0	0	0	0	0
Q9Y698	CACNG2	CCG2_HUMAN Voltage-dependent calcium channel gamma-2 subunit OS=Homo sapiens OX=9606 GN=CACNG2 PE=1 SV=1		22q12.3	ENSG00000166862	36560857	36703752	X	0	0	X	X	0	0	0	0	0
O60359	CACNG3	CCG3_HUMAN Voltage-dependent calcium channel gamma-3 subunit OS=Homo sapiens OX=9606 GN=CACNG3 PE=2 SV=1		16p12.1	ENSG00000006116	24256335	24362412	X	0	0	X	0	0	0	0	0	0
Q9UBN1	CACNG4	CCG4_HUMAN Voltage-dependent calcium channel gamma-4 subunit OS=Homo sapiens OX=9606 GN=CACNG4 PE=1 SV=1		17q24.2	ENSG00000075461	66964707	67033398	X	0	0	0	0	0	0	0	0	0
Q9UF02	CACNG5	CCG5_HUMAN Voltage-dependent calcium channel gamma-5 subunit OS=Homo sapiens OX=9606 GN=CACNG5 PE=2 SV=2		17q24.2	ENSG00000075429	66835117	66894751	X	0	0	0	0	0	0	0	0	0
P32238	CCKAR	CCKAR_HUMAN Cholecystokinin receptor type A OS=Homo sapiens OX=9606 GN=CCKAR PE=1 SV=1		4p15.2	ENSG00000163394	26481396	26490484	X	X	0	0	0	0	0	0	0	0
O60583	CCNT2	CCNT2_HUMAN Cyclin-T2 OS=Homo sapiens OX=9606 GN=CCNT2 PE=1 SV=2		2q21.3	ENSG00000082258	134918235	134959342	0	0	0	X	0	0	0	0	0	0
P51679	CCR4	CCR4_HUMAN C-C chemokine receptor type 4 OS=Homo sapiens OX=9606 GN=CCR4 PE=1 SV=1	CD194	3p22.3	ENSG00000183813	32951644	32956349	X	X	X	0	0	0	X	0	0	0
P32248	CCR7	CCR7_HUMAN C-C chemokine receptor type 7 OS=Homo sapiens OX=9606 GN=CCR7 PE=2 SV=2	CD197	17q21.2	ENSG00000126353	40553769	40565472	X	X	X	0	0	X	X	0	X	0
O00421	CCRL2	CCRL2_HUMAN C-C chemokine receptor-like 2 OS=Homo sapiens OX=9606 GN=CCRL2 PE=1 SV=2		3p21.31	ENSG00000121797	46407166	46412997	X	X	X	0	0	0	X	0	0	0
Q6IQ19	CCSAP	CCSAP_HUMAN Centriole, cilia and spindle-associated protein OS=Homo sapiens OX=9606 GN=CCSAP PE=1 SV=2		1q42.13	ENSG00000154429	229321011	229343294	0	X	0	X	0	0	0	0	0	0
Q8N7R7	CCNYL1	CCYL1_HUMAN Cyclin-Y-like protein 1 OS=Homo sapiens OX=9606 GN=CCNYL1 PE=1 SV=2		2q33.3	ENSG00000163249	207711540	207761839	0	X	0	X	0	0	0	0	0	0
P48509	CD151	CD151_HUMAN CD151 antigen OS=Homo sapiens OX=9606 GN=CD151 PE=1 SV=3	CD151	11p15.5	ENSG00000177697	832887	839831	0	X	X	X	0	0	0	0	0	0
Q8N6Q3	CD177	CD177_HUMAN CD177 antigen OS=Homo sapiens OX=9606 GN=CD177 PE=1 SV=2	CD177	19q13.31	ENSG00000204936	43353686	43363172	X	X	X	0	0	0	0	0	0	0
Q9NR71	ASAH2	ASAH2_HUMAN Neutral ceramidase OS=Homo sapiens OX=9606 GN=ASAH2 PE=1 SV=2		10q11.23	ENSG00000188611	50182778	50279720	X	X	0	X	0	X	X	0	X	0
Q16515	ASIC2	ASIC2_HUMAN Acid-sensing ion channel 2 OS=Homo sapiens OX=9606 GN=ASIC2 PE=1 SV=1		17q11.2-q12	ENSG00000108684	33013087	34174964	X	0	0	0	0	X	0	0	0	0
Q92485	SMPDL3B	ASM3B_HUMAN Acid sphingomyelinase-like phosphodiesterase 3b OS=Homo sapiens OX=9606 GN=SMPDL3B PE=1 SV=2		1p35.3	ENSG00000130768	27935000	27959157	X	X	X	0	0	0	X	0	X	0
O43852	CALU	CALU_HUMAN Calumenin OS=Homo sapiens OX=9606 GN=CALU PE=1 SV=2		7q32.1	ENSG00000128595	128739292	128773400	0	X	0	0	0	0	0	0	0	0
P27824	CANX	CALX_HUMAN Calnexin OS=Homo sapiens OX=9606 GN=CANX PE=1 SV=2		5q35.3	ENSG00000127022	179678628	179731641	X	X	X	X	0	0	X	0	0	0
Q9NYX4	CALY	CALY_HUMAN Neuron-specific vesicular protein calcyon OS=Homo sapiens OX=9606 GN=CALY PE=1 SV=1		10q26.3	ENSG00000130643	133324072	133336935	X	0	0	0	0	0	0	0	0	0
Q9P1Y5	CAMSAP3	CAMP3_HUMAN Calmodulin-regulated spectrin-associated protein 3 OS=Homo sapiens OX=9606 GN=CAMSAP3 PE=1 SV=2		19p13.2	ENSG00000076826	7595863	7618304	0	X	0	0	0	0	0	0	0	0
P07384	CAPN1	CAN1_HUMAN Calpain-1 catalytic subunit OS=Homo sapiens OX=9606 GN=CAPN1 PE=1 SV=1		11q13.1	ENSG00000014216	65180566	65212006	X	X	X	X	X	X	0	0	0	0
P17655	CAPN2	CAN2_HUMAN Calpain-2 catalytic subunit OS=Homo sapiens OX=9606 GN=CAPN2 PE=1 SV=6		1q41	ENSG00000162909	223701593	223776018	0	0	0	X	0	X	X	0	X	0
O15484	CAPN5	CAN5_HUMAN Calpain-5 OS=Homo sapiens OX=9606 GN=CAPN5 PE=1 SV=2		11q13.5	ENSG00000149260	77066961	77126155	X	0	0	0	X	0	0	0	0	0
P63098	PPP3R1	CANB1_HUMAN Calcineurin subunit B type 1 OS=Homo sapiens OX=9606 GN=PPP3R1 PE=1 SV=2		2p14	ENSG00000221823	68178857	68256237	X	0	X	X	0	0	0	0	0	0
Q8WVQ1	CANT1	CANT1_HUMAN Soluble calcium-activated nucleotidase 1 OS=Homo sapiens OX=9606 GN=CANT1 PE=1 SV=1		17q25.3	ENSG00000171302	78991716	79009867	X	X	X	0	X	0	X	0	0	0
Q01518	CAP1	CAP1_HUMAN Adenylyl cyclase-associated protein 1 OS=Homo sapiens OX=9606 GN=CAP1 PE=1 SV=5		1p34.2	ENSG00000131236	40040233	40072649	X	X	X	0	0	0	0	0	0	0
P40123	CAP2	CAP2_HUMAN Adenylyl cyclase-associated protein 2 OS=Homo sapiens OX=9606 GN=CAP2 PE=1 SV=1		6p22.3	ENSG00000112186	17393505	17557790	X	0	0	0	0	0	0	0	0	0
Q96KQ4	PPP1R13B	ASPP1_HUMAN Apoptosis-stimulating of p53 protein 1 OS=Homo sapiens OX=9606 GN=PPP1R13B PE=1 SV=3		14q32.33	ENSG00000088808	103733195	103847575	X	0	0	X	0	X	0	0	0	X
P20160	AZU1	CAP7_HUMAN Azurocidin OS=Homo sapiens OX=9606 GN=AZU1 PE=1 SV=3		19p13.3	ENSG00000172232	825097	832018	X	X	X	0	0	X	X	0	0	0
Q9Y2G3	ATP11B	AT11B_HUMAN Probable phospholipid-transporting ATPase IF OS=Homo sapiens OX=9606 GN=ATP11B PE=1 SV=2		3q26.33	ENSG00000058063	182793503	182921629	0	X	X	0	0	0	0	0	0	0
P14415	ATP1B2	AT1B2_HUMAN Sodium/potassium-transporting ATPase subunit beta-2 OS=Homo sapiens OX=9606 GN=ATP1B2 PE=1 SV=3		17p13.1	ENSG00000129244	7646627	7657770	X	X	X	0	0	0	0	0	0	0
Q9ULU8	CADPS	CAPS1_HUMAN Calcium-dependent secretion activator 1 OS=Homo sapiens OX=9606 GN=CADPS PE=1 SV=3		3p14.2	ENSG00000163618	62398346	62875416	X	X	0	0	0	0	0	0	0	0
Q96BY7	ATG2B	ATG2B_HUMAN Autophagy-related protein 2 homolog B OS=Homo sapiens OX=9606 GN=ATG2B PE=1 SV=5		14q32.2	ENSG00000066739	96279195	96363341	0	0	X	0	0	X	0	0	0	0
P23435	CBLN1	CBLN1_HUMAN Cerebellin-1 OS=Homo sapiens OX=9606 GN=CBLN1 PE=1 SV=1		16q12.1	ENSG00000102924	49277917	49281838	X	X	0	0	0	0	0	0	0	0
P06576	ATP5F1B	ATPB_HUMAN ATP synthase subunit beta, mitochondrial OS=Homo sapiens OX=9606 GN=ATP5F1B PE=1 SV=3		12q13.3	ENSG00000110955	56638175	56645984	0	X	0	0	0	0	X	X	X	0
Q96NT0	CCDC115	CC115_HUMAN Coiled-coil domain-containing protein 115 OS=Homo sapiens OX=9606 GN=CCDC115 PE=1 SV=1		2q21.1	ENSG00000136710	130337933	130342699	0	0	0	X	X	0	0	0	0	0
Q15834	CCDC85B	CC85B_HUMAN Coiled-coil domain-containing protein 85B OS=Homo sapiens OX=9606 GN=CCDC85B PE=1 SV=2		11q13.1	ENSG00000175602	65890673	65891635	0	0	0	X	0	0	0	0	0	0
O95429	BAG4	BAG4_HUMAN BAG family molecular chaperone regulator 4 OS=Homo sapiens OX=9606 GN=BAG4 PE=1 SV=1		8p11.23	ENSG00000156735	38176533	38213301	X	X	0	X	0	X	X	0	0	0
O60512	B4GALT3	B4GT3_HUMAN Beta-1,4-galactosyltransferase 3 OS=Homo sapiens OX=9606 GN=B4GALT3 PE=1 SV=2		1q23.3	ENSG00000158850	161171310	161177968	0	0	0	0	0	0	0	0	X	0
Q9H2X3	CLEC4M	CLC4M_HUMAN C-type lectin domain family 4 member M OS=Homo sapiens OX=9606 GN=CLEC4M PE=1 SV=1	CD299	19p13.2	ENSG00000104938	7763210	7769605	X	X	X	0	0	0	0	0	0	0
Q9NY25	CLEC5A	CLC5A_HUMAN C-type lectin domain family 5 member A OS=Homo sapiens OX=9606 GN=CLEC5A PE=1 SV=1		7q34	ENSG00000258227	141927357	141947007	X	X	X	0	0	X	0	0	0	0
Q9BXN2	CLEC7A	CLC7A_HUMAN C-type lectin domain family 7 member A OS=Homo sapiens OX=9606 GN=CLEC7A PE=1 SV=1	CD369	12p13.2	ENSG00000172243	10116777	10130258	X	X	X	X	0	0	X	0	0	0
Q14CN2	CLCA4	CLCA4_HUMAN Calcium-activated chloride channel regulator 4 OS=Homo sapiens OX=9606 GN=CLCA4 PE=1 SV=2		1p22.3	ENSG00000016602	86547078	86580754	0	X	0	0	0	0	0	0	0	0
P51801	CLCNKB	CLCKB_HUMAN Chloride channel protein ClC-Kb OS=Homo sapiens OX=9606 GN=CLCNKB PE=1 SV=3		1p36.13	ENSG00000184908	16040252	16057311	0	0	0	0	X	0	0	0	0	0
Q8IZS7	CLECL1	CLCL1_HUMAN C-type lectin-like domain family 1 OS=Homo sapiens OX=9606 GN=CLECL1 PE=2 SV=1		12p13.31	ENSG00000184293	9715860	9733299	0	X	X	X	0	0	0	0	0	0
P51788	CLCN2	CLCN2_HUMAN Chloride channel protein 2 OS=Homo sapiens OX=9606 GN=CLCN2 PE=1 SV=2		3q27.1	ENSG00000114859	184346185	184361650	0	0	0	0	X	0	0	0	X	0
P51793	CLCN4	CLCN4_HUMAN H(+)/Cl(-) exchange transporter 4 OS=Homo sapiens OX=9606 GN=CLCN4 PE=1 SV=2		Xp22.2	ENSG00000073464	10156975	10237660	0	0	0	0	X	0	0	0	0	0
P51795	CLCN5	CLCN5_HUMAN H(+)/Cl(-) exchange transporter 5 OS=Homo sapiens OX=9606 GN=CLCN5 PE=1 SV=1		Xp11.23	ENSG00000171365	49922596	50099235	0	0	0	0	X	0	0	0	0	0
P51797	CLCN6	CLCN6_HUMAN Chloride transport protein 6 OS=Homo sapiens OX=9606 GN=CLCN6 PE=1 SV=2		1p36.22	ENSG00000011021	11806096	11848079	X	0	0	0	0	0	0	0	0	0
P78369	CLDN10	CLD10_HUMAN Claudin-10 OS=Homo sapiens OX=9606 GN=CLDN10 PE=1 SV=2		13q32.1	ENSG00000134873	95433604	95579759	0	X	0	0	X	0	0	0	0	0
O75508	CLDN11	CLD11_HUMAN Claudin-11 OS=Homo sapiens OX=9606 GN=CLDN11 PE=1 SV=2		3q26.2	ENSG00000013297	170418868	170454733	0	X	0	0	0	0	0	0	0	0
P56749	CLDN12	CLD12_HUMAN Claudin-12 OS=Homo sapiens OX=9606 GN=CLDN12 PE=1 SV=1		7q21.13	ENSG00000157224	90383721	90513402	0	X	0	0	0	0	0	0	0	0
O95500	CLDN14	CLD14_HUMAN Claudin-14 OS=Homo sapiens OX=9606 GN=CLDN14 PE=1 SV=1		21q22.13	ENSG00000159261	36460621	36576569	0	X	0	0	X	0	0	0	0	0
P56746	CLDN15	CLD15_HUMAN Claudin-15 OS=Homo sapiens OX=9606 GN=CLDN15 PE=1 SV=1		7q22.1	ENSG00000106404	101232092	101238820	0	X	0	0	0	0	0	0	0	0
Q9Y5I7	CLDN16	CLD16_HUMAN Claudin-16 OS=Homo sapiens OX=9606 GN=CLDN16 PE=1 SV=1		3q28	ENSG00000113946	190322541	190412138	0	X	0	0	X	0	0	0	0	0
P56750	CLDN17	CLD17_HUMAN Claudin-17 OS=Homo sapiens OX=9606 GN=CLDN17 PE=1 SV=1		21q21.3	ENSG00000156282	30165565	30166805	0	X	0	0	0	0	0	0	0	0
P56856	CLDN18	CLD18_HUMAN Claudin-18 OS=Homo sapiens OX=9606 GN=CLDN18 PE=1 SV=1		3q22.3	ENSG00000066405	137998735	138033655	X	X	X	0	0	0	X	0	0	0
Q8N6F1	CLDN19	CLD19_HUMAN Claudin-19 OS=Homo sapiens OX=9606 GN=CLDN19 PE=1 SV=2		1p34.2	ENSG00000164007	42733093	42740254	X	X	0	X	X	0	0	0	0	0
O95832	CLDN1	CLD1_HUMAN Claudin-1 OS=Homo sapiens OX=9606 GN=CLDN1 PE=1 SV=1		3q28	ENSG00000163347	190305707	190322446	0	X	X	X	0	0	X	0	0	0
P56880	CLDN20	CLD20_HUMAN Claudin-20 OS=Homo sapiens OX=9606 GN=CLDN20 PE=2 SV=1		6q25.3	ENSG00000171217	155264013	155276548	0	X	0	0	0	0	0	0	0	0
Q8N7P3	CLDN22	CLD22_HUMAN Claudin-22 OS=Homo sapiens OX=9606 GN=CLDN22 PE=2 SV=3		4q35.1	ENSG00000177300	183318100	183320276	0	X	0	0	0	0	0	0	0	0
Q96B33	CLDN23	CLD23_HUMAN Claudin-23 OS=Homo sapiens OX=9606 GN=CLDN23 PE=2 SV=2		8p23.1	ENSG00000253958	8701937	8704096	0	X	0	0	0	0	0	0	0	0
A6NM45	CLDN24	CLD24_HUMAN Putative claudin-24 OS=Homo sapiens OX=9606 GN=CLDN24 PE=5 SV=2		4q35.1	ENSG00000185758	183321764	183322426	0	X	0	0	0	0	0	0	0	0
C9JDP6	CLDN25	CLD25_HUMAN Putative claudin-25 OS=Homo sapiens OX=9606 GN=CLDN25 PE=5 SV=1		11q23.2	ENSG00000228607	113779747	113780500	0	X	0	0	0	0	0	0	0	0
P57739	CLDN2	CLD2_HUMAN Claudin-2 OS=Homo sapiens OX=9606 GN=CLDN2 PE=1 SV=1		Xq22.3	ENSG00000165376	106900164	106930861	0	X	0	0	0	0	0	0	0	0
H7C241	CLDN34	CLD34_HUMAN Claudin-34 OS=Homo sapiens OX=9606 GN=CLDN34 PE=3 SV=2		Xp22.2	ENSG00000234469	9967358	9968352	0	X	0	0	0	0	0	0	0	0
O15551	CLDN3	CLD3_HUMAN Claudin-3 OS=Homo sapiens OX=9606 GN=CLDN3 PE=1 SV=1		7q11.23	ENSG00000165215	73768997	73770270	X	X	0	X	0	0	0	0	0	0
O14493	CLDN4	CLD4_HUMAN Claudin-4 OS=Homo sapiens OX=9606 GN=CLDN4 PE=1 SV=1		7q11.23	ENSG00000189143	73799542	73832690	X	X	0	0	0	0	0	0	0	0
O00501	CLDN5	CLD5_HUMAN Claudin-5 OS=Homo sapiens OX=9606 GN=CLDN5 PE=2 SV=1		22q11.21	ENSG00000184113	19523024	19527545	X	X	0	X	0	0	0	X	0	0
P56747	CLDN6	CLD6_HUMAN Claudin-6 OS=Homo sapiens OX=9606 GN=CLDN6 PE=1 SV=2		16p13.3	ENSG00000184697	3014712	3020071	0	X	0	0	0	0	0	0	0	0
O95471	CLDN7	CLD7_HUMAN Claudin-7 OS=Homo sapiens OX=9606 GN=CLDN7 PE=1 SV=4		17p13.1	ENSG00000181885	7259903	7263983	0	X	0	0	0	0	0	0	0	0
P56748	CLDN8	CLD8_HUMAN Claudin-8 OS=Homo sapiens OX=9606 GN=CLDN8 PE=1 SV=1		21q22.11	ENSG00000156284	30214006	30216097	0	X	0	0	0	0	0	0	0	0
O95484	CLDN9	CLD9_HUMAN Claudin-9 OS=Homo sapiens OX=9606 GN=CLDN9 PE=1 SV=1		16p13.3	ENSG00000213937	3012923	3014505	0	X	0	0	0	0	0	0	0	0
Q00610	CLTC	CLH1_HUMAN Clathrin heavy chain 1 OS=Homo sapiens OX=9606 GN=CLTC PE=1 SV=5		17q23.1	ENSG00000141367	59619689	59696956	X	0	X	X	X	X	0	0	X	0
P53675	CLTCL1	CLH2_HUMAN Clathrin heavy chain 2 OS=Homo sapiens OX=9606 GN=CLTCL1 PE=1 SV=2		22q11.21	ENSG00000070371	19179473	19291719	0	0	0	X	0	0	0	0	0	0
O00299	CLIC1	CLIC1_HUMAN Chloride intracellular channel protein 1 OS=Homo sapiens OX=9606 GN=CLIC1 PE=1 SV=4		6p21.33	ENSG00000213719	31730581	31739763	X	X	0	X	0	0	0	0	0	0
O15247	CLIC2	CLIC2_HUMAN Chloride intracellular channel protein 2 OS=Homo sapiens OX=9606 GN=CLIC2 PE=1 SV=3		Xq28	ENSG00000155962	155276211	155334657	X	0	0	0	X	0	0	0	0	0
Q9Y696	CLIC4	CLIC4_HUMAN Chloride intracellular channel protein 4 OS=Homo sapiens OX=9606 GN=CLIC4 PE=1 SV=4		1p36.11	ENSG00000169504	24745382	24844321	0	X	0	0	0	0	0	X	0	0
P30622	CLIP1	CLIP1_HUMAN CAP-Gly domain-containing linker protein 1 OS=Homo sapiens OX=9606 GN=CLIP1 PE=1 SV=2		12q24.31	ENSG00000130779	122271432	122422669	0	0	0	X	0	0	0	0	0	0
Q96DZ5	CLIP3	CLIP3_HUMAN CAP-Gly domain-containing linker protein 3 OS=Homo sapiens OX=9606 GN=CLIP3 PE=1 SV=3		19q13.12	ENSG00000105270	36014660	36033343	X	0	0	0	0	X	X	0	0	0
Q8TDQ1	CD300LF	CLM1_HUMAN CMRF35-like molecule 1 OS=Homo sapiens OX=9606 GN=CD300LF PE=1 SV=3	CD300f	17q25.1	ENSG00000186074	74694311	74712978	X	0	X	0	0	0	X	0	0	0
Q496F6	CD300E	CLM2_HUMAN CMRF35-like molecule 2 OS=Homo sapiens OX=9606 GN=CD300E PE=1 SV=2	CD300e	17q25.1	ENSG00000186407	74609885	74623738	0	0	X	0	0	0	0	0	0	0
Q6UXZ3	CD300LD	CLM5_HUMAN CMRF35-like molecule 5 OS=Homo sapiens OX=9606 GN=CD300LD PE=1 SV=1	CD300d	17q25.1	ENSG00000204345	74579365	74592283	0	0	X	0	0	0	0	0	0	0
Q08708	CD300C	CLM6_HUMAN CMRF35-like molecule 6 OS=Homo sapiens OX=9606 GN=CD300C PE=2 SV=1	CD300c	17q25.1	ENSG00000167850	74541073	74546115	X	0	X	0	0	0	0	0	0	0
A8K4G0	CD300LB	CLM7_HUMAN CMRF35-like molecule 7 OS=Homo sapiens OX=9606 GN=CD300LB PE=1 SV=2	CD300b	17q25.1	ENSG00000178789	74521174	74531475	0	0	X	0	0	0	0	0	0	0
Q9UGN4	CD300A	CLM8_HUMAN CMRF35-like molecule 8 OS=Homo sapiens OX=9606 GN=CD300A PE=1 SV=2	CD300a	17q25.1	ENSG00000167851	74466399	74484794	X	X	X	X	0	0	X	0	0	0
Q6UXG3	CD300LG	CLM9_HUMAN CMRF35-like molecule 9 OS=Homo sapiens OX=9606 GN=CD300LG PE=1 SV=2	CD300g	17q21.31	ENSG00000161649	43847148	43863639	0	0	X	0	0	0	0	0	0	0
Q9H6B4	CLMP	CLMP_HUMAN CXADR-like membrane protein OS=Homo sapiens OX=9606 GN=CLMP PE=1 SV=1		11q24.1	ENSG00000166250	123069872	123195248	0	0	0	0	X	0	0	0	0	0
Q13286	CLN3	CLN3_HUMAN Battenin OS=Homo sapiens OX=9606 GN=CLN3 PE=1 SV=1		16p12.1	ENSG00000188603	28474111	28495575	X	X	X	X	X	X	0	0	X	0
O75503	CLN5	CLN5_HUMAN Ceroid-lipofuscinosis neuronal protein 5 OS=Homo sapiens OX=9606 GN=CLN5 PE=1 SV=2		13q22.3	ENSG00000102805	76990660	77019143	0	0	0	X	X	0	0	0	0	0
Q96KA5	CLPTM1L	CLP1L_HUMAN Cleft lip and palate transmembrane protein 1-like protein OS=Homo sapiens OX=9606 GN=CLPTM1L PE=1 SV=1		5p15.33	ENSG00000049656	1317752	1345099	0	0	0	0	0	X	0	0	0	0
Q10589	BST2	BST2_HUMAN Bone marrow stromal antigen 2 OS=Homo sapiens OX=9606 GN=BST2 PE=1 SV=1	CD317	19p13.11	ENSG00000130303	17402939	17405630	X	X	X	X	0	0	X	0	0	0
O00481	BTN3A1	BT3A1_HUMAN Butyrophilin subfamily 3 member A1 OS=Homo sapiens OX=9606 GN=BTN3A1 PE=1 SV=3	CD277	6p22.2	ENSG00000026950	26402237	26415208	X	X	X	X	0	0	0	0	0	0
P78410	BTN3A2	BT3A2_HUMAN Butyrophilin subfamily 3 member A2 OS=Homo sapiens OX=9606 GN=BTN3A2 PE=1 SV=2		6p22.2	ENSG00000186470	26365159	26378320	X	0	X	0	0	0	0	0	0	0
P30988	CALCR	CALCR_HUMAN Calcitonin receptor OS=Homo sapiens OX=9606 GN=CALCR PE=1 SV=2		7q21.3	ENSG00000004948	93424486	93574730	X	0	X	0	0	X	X	0	0	0
Q9H972	C14orf93	CN093_HUMAN Uncharacterized protein C14orf93 OS=Homo sapiens OX=9606 GN=C14orf93 PE=1 SV=1		14q11.2	ENSG00000100802	22985894	23010166	0	X	0	0	0	0	0	0	0	0
P09543	CNP	CN37_HUMAN 2',3'-cyclic-nucleotide 3'-phosphodiesterase OS=Homo sapiens OX=9606 GN=CNP PE=1 SV=2		17q21.2	ENSG00000173786	41966763	41977740	X	0	0	0	0	0	0	0	0	0
Q9NSA3	CTNNBIP1	CNBP1_HUMAN Beta-catenin-interacting protein 1 OS=Homo sapiens OX=9606 GN=CTNNBIP1 PE=1 SV=1		1p36.22	ENSG00000178585	9848276	9910336	X	0	X	X	0	0	X	0	0	0
P29973	CNGA1	CNGA1_HUMAN cGMP-gated cation channel alpha-1 OS=Homo sapiens OX=9606 GN=CNGA1 PE=1 SV=3		4p12	ENSG00000198515	47935977	48016681	X	0	0	0	X	0	0	0	0	0
P15291	B4GALT1	B4GT1_HUMAN Beta-1,4-galactosyltransferase 1 OS=Homo sapiens OX=9606 GN=B4GALT1 PE=1 SV=5		9p21.1	ENSG00000086062	33104082	33167356	0	X	X	X	0	X	X	X	X	0
O75815	BCAR3	BCAR3_HUMAN Breast cancer anti-estrogen resistance protein 3 OS=Homo sapiens OX=9606 GN=BCAR3 PE=1 SV=1		1p22.1	ENSG00000137936	93561741	93847150	X	0	0	0	0	0	X	0	0	X
Q6PI25	CNIH2	CNIH2_HUMAN Protein cornichon homolog 2 OS=Homo sapiens OX=9606 GN=CNIH2 PE=1 SV=1		11q13.2	ENSG00000174871	66278175	66285301	X	0	0	0	0	0	0	0	0	0
Q8TBE1	CNIH3	CNIH3_HUMAN Protein cornichon homolog 3 OS=Homo sapiens OX=9606 GN=CNIH3 PE=2 SV=1		1q42.12	ENSG00000143786	224434660	224740554	X	0	0	0	0	0	0	0	0	0
Q969H4	CNKSR1	CNKR1_HUMAN Connector enhancer of kinase suppressor of ras 1 OS=Homo sapiens OX=9606 GN=CNKSR1 PE=1 SV=1		1p36.11	ENSG00000142675	26177484	26189884	X	0	0	0	0	0	0	0	0	0
Q8WXI2	CNKSR2	CNKR2_HUMAN Connector enhancer of kinase suppressor of ras 2 OS=Homo sapiens OX=9606 GN=CNKSR2 PE=1 SV=1		Xp22.12	ENSG00000149970	21372801	21654695	X	0	0	0	X	0	0	0	0	0
Q6P9H4	CNKSR3	CNKR3_HUMAN Connector enhancer of kinase suppressor of ras 3 OS=Homo sapiens OX=9606 GN=CNKSR3 PE=1 SV=1		6q25.2	ENSG00000153721	154387515	154510685	X	0	0	0	0	0	X	0	0	0
Q99439	CNN2	CNN2_HUMAN Calponin-2 OS=Homo sapiens OX=9606 GN=CNN2 PE=1 SV=4		19p13.3	ENSG00000064666	1026586	1039068	X	X	X	0	0	0	X	0	0	0
Q9H8M5	CNNM2	CNNM2_HUMAN Metal transporter CNNM2 OS=Homo sapiens OX=9606 GN=CNNM2 PE=1 SV=2		10q24.32	ENSG00000148842	102918294	103090222	0	0	0	0	X	0	0	0	0	0
Q6P4Q7	CNNM4	CNNM4_HUMAN Metal transporter CNNM4 OS=Homo sapiens OX=9606 GN=CNNM4 PE=1 SV=3		2q11.2	ENSG00000158158	96760902	96811874	0	0	0	0	X	0	0	0	0	0
P21554	CNR1	CNR1_HUMAN Cannabinoid receptor 1 OS=Homo sapiens OX=9606 GN=CNR1 PE=1 SV=1		6q15	ENSG00000118432	88139864	88166347	X	0	X	0	0	X	X	0	X	0
P34972	CNR2	CNR2_HUMAN Cannabinoid receptor 2 OS=Homo sapiens OX=9606 GN=CNR2 PE=1 SV=1		1p36.11	ENSG00000188822	23870515	23913362	X	X	X	0	0	0	X	0	0	0
Q96NU0	CNTNAP3B	CNT3B_HUMAN Contactin-associated protein-like 3B OS=Homo sapiens OX=9606 GN=CNTNAP3B PE=2 SV=3		9p11.2	ENSG00000154529	41890314	42129510	0	X	0	0	0	0	0	0	0	0
Q8N815	CNTD1	CNTD1_HUMAN Cyclin N-terminal domain-containing protein 1 OS=Homo sapiens OX=9606 GN=CNTD1 PE=2 SV=2		17q21.2-q21.31	ENSG00000176563	42798800	42811587	0	0	0	X	0	0	0	0	0	0
P26992	CNTFR	CNTFR_HUMAN Ciliary neurotrophic factor receptor subunit alpha OS=Homo sapiens OX=9606 GN=CNTFR PE=1 SV=2		9p13.3	ENSG00000122756	34551432	34590140	X	0	0	X	0	X	X	0	0	0
Q12860	CNTN1	CNTN1_HUMAN Contactin-1 OS=Homo sapiens OX=9606 GN=CNTN1 PE=1 SV=1		12q12	ENSG00000018236	40692439	41072415	X	X	0	0	0	0	0	0	0	0
Q02246	CNTN2	CNTN2_HUMAN Contactin-2 OS=Homo sapiens OX=9606 GN=CNTN2 PE=1 SV=1		1q32.1	ENSG00000184144	205042937	205078289	0	X	X	0	0	0	0	0	0	0
Q9P232	CNTN3	CNTN3_HUMAN Contactin-3 OS=Homo sapiens OX=9606 GN=CNTN3 PE=1 SV=3		3p12.3	ENSG00000113805	74262568	74521140	0	X	0	0	0	0	0	0	0	0
Q8IWV2	CNTN4	CNTN4_HUMAN Contactin-4 OS=Homo sapiens OX=9606 GN=CNTN4 PE=1 SV=1		3p26.3-p26.2	ENSG00000144619	2098813	3057959	X	X	X	0	0	0	0	0	0	0
O94779	CNTN5	CNTN5_HUMAN Contactin-5 OS=Homo sapiens OX=9606 GN=CNTN5 PE=1 SV=2		11q22.1	ENSG00000149972	99020949	100358885	0	X	0	0	0	0	0	0	0	0
Q9UQ52	CNTN6	CNTN6_HUMAN Contactin-6 OS=Homo sapiens OX=9606 GN=CNTN6 PE=1 SV=1		3p26.3	ENSG00000134115	1092658	1404217	X	X	X	0	0	0	0	0	0	0
P78357	CNTNAP1	CNTP1_HUMAN Contactin-associated protein 1 OS=Homo sapiens OX=9606 GN=CNTNAP1 PE=1 SV=1		17q21.2	ENSG00000108797	42682531	42699993	X	X	0	0	X	0	0	0	0	0
Q9UHC6	CNTNAP2	CNTP2_HUMAN Contactin-associated protein-like 2 OS=Homo sapiens OX=9606 GN=CNTNAP2 PE=1 SV=1		7q35-q36.1	ENSG00000174469	146116002	148420998	X	X	0	0	0	0	0	0	0	0
Q9BZ76	CNTNAP3	CNTP3_HUMAN Contactin-associated protein-like 3 OS=Homo sapiens OX=9606 GN=CNTNAP3 PE=2 SV=3		9p12	ENSG00000106714	39072767	39288315	0	X	0	0	0	0	0	0	0	0
Q9C0A0	CNTNAP4	CNTP4_HUMAN Contactin-associated protein-like 4 OS=Homo sapiens OX=9606 GN=CNTNAP4 PE=1 SV=3		16q23.1	ENSG00000152910	76277278	76560757	X	X	0	0	0	0	0	0	0	0
Q8WYK1	CNTNAP5	CNTP5_HUMAN Contactin-associated protein-like 5 OS=Homo sapiens OX=9606 GN=CNTNAP5 PE=2 SV=1		2q14.3	ENSG00000155052	124025287	124921219	0	X	0	0	0	0	0	0	0	0
P02452	COL1A1	CO1A1_HUMAN Collagen alpha-1(I) chain OS=Homo sapiens OX=9606 GN=COL1A1 PE=1 SV=5		17q21.33	ENSG00000108821	50184101	50201632	X	X	X	X	X	0	X	0	0	0
P08123	COL1A2	CO1A2_HUMAN Collagen alpha-2(I) chain OS=Homo sapiens OX=9606 GN=COL1A2 PE=1 SV=7		7q21.3	ENSG00000164692	94394895	94431227	X	X	X	0	X	0	X	0	0	0
P02458	COL2A1	CO2A1_HUMAN Collagen alpha-1(II) chain OS=Homo sapiens OX=9606 GN=COL2A1 PE=1 SV=3		12q13.11	ENSG00000139219	47972967	48004554	X	X	X	0	X	X	0	0	0	0
P02461	COL3A1	CO3A1_HUMAN Collagen alpha-1(III) chain OS=Homo sapiens OX=9606 GN=COL3A1 PE=1 SV=4		2q32.2	ENSG00000168542	188974373	189012746	X	X	X	0	X	0	0	0	0	0
P01024	C3	CO3_HUMAN Complement C3 OS=Homo sapiens OX=9606 GN=C3 PE=1 SV=2		19p13.3	ENSG00000125730	6677704	6730562	X	X	X	0	X	0	X	X	X	0
P29400	COL4A5	CO4A5_HUMAN Collagen alpha-5(IV) chain OS=Homo sapiens OX=9606 GN=COL4A5 PE=1 SV=2		Xq22.3	ENSG00000188153	108439838	108697545	X	X	0	0	X	0	0	0	0	0
P0C0L4	C4A	CO4A_HUMAN Complement C4-A OS=Homo sapiens OX=9606 GN=C4A PE=1 SV=2		6p21.33	ENSG00000206340	31972402	31993060	0	X	X	0	X	0	X	0	0	0
P0C0L5	C4B	CO4B_HUMAN Complement C4-B OS=Homo sapiens OX=9606 GN=C4B PE=1 SV=2		6p21.33	ENSG00000228454	32007416	32028073	0	X	X	0	0	0	X	0	0	0
P20908	COL5A1	CO5A1_HUMAN Collagen alpha-1(V) chain OS=Homo sapiens OX=9606 GN=COL5A1 PE=1 SV=3		9q34.3	ENSG00000130635	134641803	134844843	0	X	0	0	X	0	0	0	0	0
P05997	COL5A2	CO5A2_HUMAN Collagen alpha-2(V) chain OS=Homo sapiens OX=9606 GN=COL5A2 PE=1 SV=3		2q32.2	ENSG00000204262	189031898	189225312	0	X	0	0	X	0	0	0	0	0
P25940	COL5A3	CO5A3_HUMAN Collagen alpha-3(V) chain OS=Homo sapiens OX=9606 GN=COL5A3 PE=1 SV=3		19p13.2	ENSG00000080573	9959561	10010504	0	X	0	0	0	0	0	0	0	0
P12109	COL6A1	CO6A1_HUMAN Collagen alpha-1(VI) chain OS=Homo sapiens OX=9606 GN=COL6A1 PE=1 SV=3		21q22.3	ENSG00000142156	45981770	46005050	0	X	0	0	X	0	0	0	0	0
P12110	COL6A2	CO6A2_HUMAN Collagen alpha-2(VI) chain OS=Homo sapiens OX=9606 GN=COL6A2 PE=1 SV=4		21q22.3	ENSG00000142173	46098112	46132848	0	X	0	0	X	0	0	0	0	0
P12111	COL6A3	CO6A3_HUMAN Collagen alpha-3(VI) chain OS=Homo sapiens OX=9606 GN=COL6A3 PE=1 SV=5		2q37.3	ENSG00000163359	237324003	237414328	0	X	0	0	X	0	0	0	0	0
A8TX70	COL6A5	CO6A5_HUMAN Collagen alpha-5(VI) chain OS=Homo sapiens OX=9606 GN=COL6A5 PE=1 SV=1		3q22.1	ENSG00000172752	130345516	130484844	0	X	0	0	0	0	0	0	0	0
A6NMZ7	COL6A6	CO6A6_HUMAN Collagen alpha-6(VI) chain OS=Homo sapiens OX=9606 GN=COL6A6 PE=1 SV=2		3q22.1	ENSG00000206384	130560334	130678155	0	X	0	0	0	0	0	0	0	0
Q02388	COL7A1	CO7A1_HUMAN Collagen alpha-1(VII) chain OS=Homo sapiens OX=9606 GN=COL7A1 PE=1 SV=2		3p21.31	ENSG00000114270	48564073	48595329	0	X	0	0	X	0	0	0	0	0
P07357	C8A	CO8A_HUMAN Complement component C8 alpha chain OS=Homo sapiens OX=9606 GN=C8A PE=1 SV=2		1p32.2	ENSG00000157131	56854797	56918223	0	X	X	0	0	0	0	0	0	0
P04234	CD3D	CD3D_HUMAN T-cell surface glycoprotein CD3 delta chain OS=Homo sapiens OX=9606 GN=CD3D PE=1 SV=1	CD3d	11q23.3	ENSG00000167286	118339075	118342705	X	0	X	0	0	0	0	0	0	0
P07766	CD3E	CD3E_HUMAN T-cell surface glycoprotein CD3 epsilon chain OS=Homo sapiens OX=9606 GN=CD3E PE=1 SV=2	CD3e	11q23.3	ENSG00000198851	118304730	118316175	X	X	X	X	0	X	0	0	0	0
P09693	CD3G	CD3G_HUMAN T-cell surface glycoprotein CD3 gamma chain OS=Homo sapiens OX=9606 GN=CD3G PE=1 SV=1	CD3g	11q23.3	ENSG00000160654	118344344	118355161	X	0	X	0	0	X	X	0	0	0
P13987	CD59	CD59_HUMAN CD59 glycoprotein OS=Homo sapiens OX=9606 GN=CD59 PE=1 SV=1	CD59	11p13	ENSG00000085063	33703010	33736479	X	X	X	0	X	0	0	0	0	0
O43866	CD5L	CD5L_HUMAN CD5 antigen-like OS=Homo sapiens OX=9606 GN=CD5L PE=1 SV=1		1q23.1	ENSG00000073754	157830911	157898256	0	X	X	0	0	X	X	0	0	0
Q15078	CDK5R1	CD5R1_HUMAN Cyclin-dependent kinase 5 activator 1 OS=Homo sapiens OX=9606 GN=CDK5R1 PE=1 SV=1		17q11.2	ENSG00000176749	32486993	32491253	X	X	X	X	0	X	X	0	0	X
Q13319	CDK5R2	CD5R2_HUMAN Cyclin-dependent kinase 5 activator 2 OS=Homo sapiens OX=9606 GN=CDK5R2 PE=1 SV=1		2q35	ENSG00000171450	218959666	218962155	0	X	0	X	0	0	0	0	0	0
P06127	CD5	CD5_HUMAN T-cell surface glycoprotein CD5 OS=Homo sapiens OX=9606 GN=CD5 PE=1 SV=2	CD5	11q12.2	ENSG00000110448	61102489	61127852	X	X	X	0	0	X	0	0	0	0
P08962	CD63	CD63_HUMAN CD63 antigen OS=Homo sapiens OX=9606 GN=CD63 PE=1 SV=2	CD63	12q13.2	ENSG00000135404	55725323	55729707	X	X	X	0	0	0	0	X	0	0
P34810	CD68	CD68_HUMAN Macrosialin OS=Homo sapiens OX=9606 GN=CD68 PE=1 SV=2	CD68	17p13.1	ENSG00000129226	7579491	7582111	X	X	X	0	0	0	X	0	0	0
Q07108	CD69	CD69_HUMAN Early activation antigen CD69 OS=Homo sapiens OX=9606 GN=CD69 PE=1 SV=1	CD69	12p13.31	ENSG00000110848	9752486	9760901	X	0	0	0	0	0	0	0	0	0
P32970	CD70	CD70_HUMAN CD70 antigen OS=Homo sapiens OX=9606 GN=CD70 PE=1 SV=2	CD70	19p13.3	ENSG00000125726	6583183	6604103	X	X	X	X	X	X	X	0	0	0
P40259	CD79B	CD79B_HUMAN B-cell antigen receptor complex-associated protein beta chain OS=Homo sapiens OX=9606 GN=CD79B PE=1 SV=1	CD79b	17q23.3	ENSG00000007312	63928740	63932336	X	0	X	0	X	0	0	0	0	0
P33681	CD80	CD80_HUMAN T-lymphocyte activation antigen CD80 OS=Homo sapiens OX=9606 GN=CD80 PE=1 SV=1	CD80	3q13.33	ENSG00000121594	119524293	119559614	X	X	X	X	0	0	X	0	0	0
P60953	CDC42	CDC42_HUMAN Cell division control protein 42 homolog OS=Homo sapiens OX=9606 GN=CDC42 PE=1 SV=2		1p36.12	ENSG00000070831	22025511	22101360	X	X	X	X	X	X	X	X	X	X
P61769	B2M	B2MG_HUMAN Beta-2-microglobulin OS=Homo sapiens OX=9606 GN=B2M PE=1 SV=1		15q21.1	ENSG00000166710	44711487	44718851	X	X	X	X	X	X	X	0	0	0
O43825	B3GALT2	B3GT2_HUMAN Beta-1,3-galactosyltransferase 2 OS=Homo sapiens OX=9606 GN=B3GALT2 PE=1 SV=1		1q31.2	ENSG00000162630	193178730	193186613	0	0	0	0	0	0	0	0	X	0
O43521	BCL2L11	B2L11_HUMAN Bcl-2-like protein 11 OS=Homo sapiens OX=9606 GN=BCL2L11 PE=1 SV=1		2q13	ENSG00000153094	111119378	111168445	X	X	X	X	X	X	X	0	0	0
Q8N3I7	BBS5	BBS5_HUMAN Bardet-Biedl syndrome 5 protein OS=Homo sapiens OX=9606 GN=BBS5 PE=1 SV=1		2q31.1	ENSG00000163093	169479480	169506655	0	0	0	0	X	0	0	0	0	0
Q8IWZ6	BBS7	BBS7_HUMAN Bardet-Biedl syndrome 7 protein OS=Homo sapiens OX=9606 GN=BBS7 PE=1 SV=2		4q27	ENSG00000138686	121824329	121870487	X	0	0	X	X	0	0	0	0	0
Q8IZL9	CDK20	CDK20_HUMAN Cyclin-dependent kinase 20 OS=Homo sapiens OX=9606 GN=CDK20 PE=1 SV=1		9q22.1	ENSG00000156345	87966441	87974753	X	0	0	X	0	0	0	0	0	0
Q8TD16	BICD2	BICD2_HUMAN Protein bicaudal D homolog 2 OS=Homo sapiens OX=9606 GN=BICD2 PE=1 SV=1		9q22.31	ENSG00000185963	92711363	92764833	0	0	0	0	X	0	0	0	0	0
O00499	BIN1	BIN1_HUMAN Myc box-dependent-interacting protein 1 OS=Homo sapiens OX=9606 GN=BIN1 PE=1 SV=1		2q14.3	ENSG00000136717	127048027	127107288	X	0	0	X	X	X	0	0	0	0
Q9UBW5	BIN2	BIN2_HUMAN Bridging integrator 2 OS=Homo sapiens OX=9606 GN=BIN2 PE=1 SV=3		12q13.13	ENSG00000110934	51281038	51324668	0	X	X	0	0	0	0	0	0	0
A8K7I4	CLCA1	CLCA1_HUMAN Calcium-activated chloride channel regulator 1 OS=Homo sapiens OX=9606 GN=CLCA1 PE=1 SV=3		1p22.3	ENSG00000016490	86468368	86500259	0	X	X	0	0	0	0	0	X	0
Q9UQC9	CLCA2	CLCA2_HUMAN Calcium-activated chloride channel regulator 2 OS=Homo sapiens OX=9606 GN=CLCA2 PE=1 SV=2		1p22.3	ENSG00000137975	86424171	86456553	0	X	0	0	0	0	0	0	0	0
P09496	CLTA	CLCA_HUMAN Clathrin light chain A OS=Homo sapiens OX=9606 GN=CLTA PE=1 SV=1		9p13.3	ENSG00000122705	36190856	36304781	0	0	X	X	0	0	0	0	0	0
P35523	CLCN1	CLCN1_HUMAN Chloride channel protein 1 OS=Homo sapiens OX=9606 GN=CLCN1 PE=1 SV=3		7q34	ENSG00000188037	143316111	143352083	X	0	0	0	X	0	0	0	0	0
Q96G97	BSCL2	BSCL2_HUMAN Seipin OS=Homo sapiens OX=9606 GN=BSCL2 PE=1 SV=3		11q12.3	ENSG00000168000	62689289	62709845	0	0	0	0	X	0	0	0	X	0
Q13410	BTN1A1	BT1A1_HUMAN Butyrophilin subfamily 1 member A1 OS=Homo sapiens OX=9606 GN=BTN1A1 PE=1 SV=3		6p22.2	ENSG00000124557	26500303	26510425	X	X	X	0	0	0	0	0	0	0
Q7KYR7	BTN2A1	BT2A1_HUMAN Butyrophilin subfamily 2 member A1 OS=Homo sapiens OX=9606 GN=BTN2A1 PE=1 SV=3		6p22.2	ENSG00000112763	26457904	26476621	X	0	X	0	0	0	0	0	X	0
Q8WVV5	BTN2A2	BT2A2_HUMAN Butyrophilin subfamily 2 member A2 OS=Homo sapiens OX=9606 GN=BTN2A2 PE=1 SV=2		6p22.2	ENSG00000124508	26383096	26394874	X	X	X	X	0	0	X	0	0	0
Q96KV6	BTN2A3P	BT2A3_HUMAN Putative butyrophilin subfamily 2 member A3 OS=Homo sapiens OX=9606 GN=BTN2A3P PE=5 SV=2		6p22.2		0	0	X	0	X	0	0	0	0	0	0	0
O00478	BTN3A3	BT3A3_HUMAN Butyrophilin subfamily 3 member A3 OS=Homo sapiens OX=9606 GN=BTN3A3 PE=1 SV=1		6p22.2	ENSG00000111801	26440472	26453415	X	0	X	0	0	0	0	0	0	0
O96005	CLPTM1	CLPT1_HUMAN Cleft lip and palate transmembrane protein 1 OS=Homo sapiens OX=9606 GN=CLPTM1 PE=1 SV=1		19q13.32	ENSG00000104853	44954585	44993341	0	0	X	0	0	0	0	0	0	0
Q07001	CHRND	ACHD_HUMAN Acetylcholine receptor subunit delta OS=Homo sapiens OX=9606 GN=CHRND PE=1 SV=1		2q37.1	ENSG00000135902	232525993	232536667	X	0	0	0	X	0	0	0	0	0
P25106	ACKR3	ACKR3_HUMAN Atypical chemokine receptor 3 OS=Homo sapiens OX=9606 GN=ACKR3 PE=1 SV=3		2q37.3	ENSG00000144476	236567787	236582354	X	X	X	0	X	X	X	X	0	0
Q07912	TNK2	ACK1_HUMAN Activated CDC42 kinase 1 OS=Homo sapiens OX=9606 GN=TNK2 PE=1 SV=3		3q29	ENSG00000061938	195863364	195911945	X	0	X	X	0	0	0	0	0	0
P55196	AFDN	AFAD_HUMAN Afadin OS=Homo sapiens OX=9606 GN=AFDN PE=1 SV=3		6q27	ENSG00000130396	167826911	167972023	X	X	0	X	0	0	0	0	0	0
Q86SQ6	ADGRA1	AGRA1_HUMAN Adhesion G protein-coupled receptor A1 OS=Homo sapiens OX=9606 GN=ADGRA1 PE=2 SV=3		10q26.3	ENSG00000197177	133087924	133131675	X	0	0	0	0	0	0	0	0	0
Q96PE1	ADGRA2	AGRA2_HUMAN Adhesion G protein-coupled receptor A2 OS=Homo sapiens OX=9606 GN=ADGRA2 PE=1 SV=2		8p11.23	ENSG00000020181	37784191	37844896	X	X	X	X	0	0	0	X	0	0
O60242	ADGRB3	AGRB3_HUMAN Adhesion G protein-coupled receptor B3 OS=Homo sapiens OX=9606 GN=ADGRB3 PE=1 SV=2		6q12-q13	ENSG00000135298	68635282	69390571	X	0	0	0	0	0	0	X	0	0
Q6QNK2	ADGRD1	AGRD1_HUMAN Adhesion G-protein coupled receptor D1 OS=Homo sapiens OX=9606 GN=ADGRD1 PE=1 SV=1		12q24.33	ENSG00000111452	130953907	131141469	X	0	0	0	0	0	0	0	0	0
Q9UHX3	ADGRE2	AGRE2_HUMAN Adhesion G protein-coupled receptor E2 OS=Homo sapiens OX=9606 GN=ADGRE2 PE=1 SV=2	CD312	19p13.12	ENSG00000127507	14732392	14778560	X	X	X	0	X	0	X	0	0	0
Q5T601	ADGRF1	AGRF1_HUMAN Adhesion G-protein coupled receptor F1 OS=Homo sapiens OX=9606 GN=ADGRF1 PE=1 SV=2		6p12.3	ENSG00000153292	46997708	47042350	X	X	0	0	0	0	0	0	0	0
Q8IZF5	ADGRF3	AGRF3_HUMAN Adhesion G-protein coupled receptor F3 OS=Homo sapiens OX=9606 GN=ADGRF3 PE=2 SV=1		2p23.3	ENSG00000173567	26308173	26346817	X	0	0	0	0	0	0	0	0	0
P30556	AGTR1	AGTR1_HUMAN Type-1 angiotensin II receptor OS=Homo sapiens OX=9606 GN=AGTR1 PE=1 SV=1		3q24	ENSG00000144891	148697784	148743008	X	X	X	X	X	0	X	0	X	0
Q9NPC4	A4GALT	A4GAT_HUMAN Lactosylceramide 4-alpha-galactosyltransferase OS=Homo sapiens OX=9606 GN=A4GALT PE=2 SV=1		22q13.2	ENSG00000128274	42692121	42721298	0	0	0	0	0	0	0	0	X	0
O43707	ACTN4	ACTN4_HUMAN Alpha-actinin-4 OS=Homo sapiens OX=9606 GN=ACTN4 PE=1 SV=2		19q13.2	ENSG00000130402	38647649	38731589	X	X	0	0	X	X	X	0	X	0
P07327	ADH1A	ADH1A_HUMAN Alcohol dehydrogenase 1A OS=Homo sapiens OX=9606 GN=ADH1A PE=1 SV=2		4q23	ENSG00000187758	99276369	99291003	0	0	0	0	0	0	0	0	X	0
Q9Y6U3	SCIN	ADSV_HUMAN Adseverin OS=Homo sapiens OX=9606 GN=SCIN PE=1 SV=4		7p21.3	ENSG00000006747	12570577	12660182	0	X	X	X	0	X	0	0	0	0
P07550	ADRB2	ADRB2_HUMAN Beta-2 adrenergic receptor OS=Homo sapiens OX=9606 GN=ADRB2 PE=1 SV=3		5q32	ENSG00000169252	148826611	148828623	X	0	X	0	0	X	X	0	0	0
Q8WV93	AFG1L	AFG1L_HUMAN AFG1-like ATPase OS=Homo sapiens OX=9606 GN=AFG1L PE=1 SV=2		6q21	ENSG00000135537	108294991	108526796	0	0	0	X	0	0	0	0	X	0
Q53H12	AGK	AGK_HUMAN Acylglycerol kinase, mitochondrial OS=Homo sapiens OX=9606 GN=AGK PE=1 SV=2		7q34	ENSG00000006530	141551278	141655244	0	0	0	X	X	0	0	0	X	0
P07510	CHRNG	ACHG_HUMAN Acetylcholine receptor subunit gamma OS=Homo sapiens OX=9606 GN=CHRNG PE=1 SV=2		2q37.1	ENSG00000196811	232539692	232548115	X	0	0	0	X	0	0	0	0	0
Q9UGM1	CHRNA9	ACHA9_HUMAN Neuronal acetylcholine receptor subunit alpha-9 OS=Homo sapiens OX=9606 GN=CHRNA9 PE=1 SV=2		4p14	ENSG00000174343	40335333	40355217	X	0	0	0	0	0	X	0	0	0
P35612	ADD2	ADDB_HUMAN Beta-adducin OS=Homo sapiens OX=9606 GN=ADD2 PE=1 SV=3		2p13.3	ENSG00000075340	70607618	70768225	0	X	X	0	0	0	0	0	0	0
P22570	FDXR	ADRO_HUMAN NADPH:adrenodoxin oxidoreductase, mitochondrial OS=Homo sapiens OX=9606 GN=FDXR PE=1 SV=3		17q25.1	ENSG00000161513	74862497	74873031	0	0	0	0	X	0	0	0	X	0
Q96IZ2	ADTRP	ADTRP_HUMAN Androgen-dependent TFPI-regulating protein OS=Homo sapiens OX=9606 GN=ADTRP PE=2 SV=1		6p24.1	ENSG00000111863	11712054	11807046	X	X	X	0	0	0	0	X	X	0
Q8IUX7	AEBP1	AEBP1_HUMAN Adipocyte enhancer-binding protein 1 OS=Homo sapiens OX=9606 GN=AEBP1 PE=1 SV=1		7p13	ENSG00000106624	44104345	44114562	0	X	0	0	X	0	0	0	0	0
P12235	SLC25A4	ADT1_HUMAN ADP/ATP translocase 1 OS=Homo sapiens OX=9606 GN=SLC25A4 PE=1 SV=4		4q35.1	ENSG00000151729	185143266	185150382	X	0	X	0	X	X	0	0	0	0
P05141	SLC25A5	ADT2_HUMAN ADP/ATP translocase 2 OS=Homo sapiens OX=9606 GN=SLC25A5 PE=1 SV=7		Xq24	ENSG00000005022	119468422	119471396	X	0	X	X	0	X	X	0	0	0
Q86UQ4	ABCA13	ABCAD_HUMAN ATP-binding cassette sub-family A member 13 OS=Homo sapiens OX=9606 GN=ABCA13 PE=2 SV=3		7p12.3	ENSG00000179869	48171458	48647497	0	X	X	0	0	0	0	0	0	0
Q04771	ACVR1	ACVR1_HUMAN Activin receptor type-1 OS=Homo sapiens OX=9606 GN=ACVR1 PE=1 SV=1		2q24.1	ENSG00000115170	157736251	157876330	X	X	0	X	X	X	X	X	0	0
Q13444	ADAM15	ADA15_HUMAN Disintegrin and metalloproteinase domain-containing protein 15 OS=Homo sapiens OX=9606 GN=ADAM15 PE=1 SV=4		1q21.3	ENSG00000143537	155050566	155062775	X	X	X	X	0	0	0	X	0	0
P18089	ADRA2B	ADA2B_HUMAN Alpha-2B adrenergic receptor OS=Homo sapiens OX=9606 GN=ADRA2B PE=1 SV=4		2q11.2	ENSG00000274286	96112876	96116571	X	0	0	0	0	0	X	0	0	0
Q9UEY8	ADD3	ADDG_HUMAN Gamma-adducin OS=Homo sapiens OX=9606 GN=ADD3 PE=1 SV=1		10q25.1-q25.2	ENSG00000148700	109996368	110135565	0	0	0	0	X	0	0	0	0	0
O60503	ADCY9	ADCY9_HUMAN Adenylate cyclase type 9 OS=Homo sapiens OX=9606 GN=ADCY9 PE=1 SV=4		16p13.3	ENSG00000162104	3953387	4116442	X	0	X	0	0	0	X	0	0	0
Q15848	ADIPOQ	ADIPO_HUMAN Adiponectin OS=Homo sapiens OX=9606 GN=ADIPOQ PE=1 SV=1		3q27.3	ENSG00000181092	186842704	186858463	X	X	X	X	X	X	X	0	X	0
P55263	ADK	ADK_HUMAN Adenosine kinase OS=Homo sapiens OX=9606 GN=ADK PE=1 SV=2		10q22.2	ENSG00000156110	74151202	74709963	0	0	0	0	X	0	0	0	0	0
P08172	CHRM2	ACM2_HUMAN Muscarinic acetylcholine receptor M2 OS=Homo sapiens OX=9606 GN=CHRM2 PE=1 SV=1		7q33	ENSG00000181072	136868652	137020255	X	0	0	0	0	0	0	0	0	0
Q05901	CHRNB3	ACHB3_HUMAN Neuronal acetylcholine receptor subunit beta-3 OS=Homo sapiens OX=9606 GN=CHRNB3 PE=2 SV=2		8p11.21	ENSG00000147432	42697366	42737407	X	0	0	0	0	0	0	0	0	0
P30926	CHRNB4	ACHB4_HUMAN Neuronal acetylcholine receptor subunit beta-4 OS=Homo sapiens OX=9606 GN=CHRNB4 PE=1 SV=2		15q25.1	ENSG00000117971	78624111	78727754	X	X	X	0	0	0	0	0	0	0
P11230	CHRNB1	ACHB_HUMAN Acetylcholine receptor subunit beta OS=Homo sapiens OX=9606 GN=CHRNB1 PE=1 SV=3		17p13.1	ENSG00000170175	7445061	7457710	X	0	0	0	X	0	0	0	0	0
P78325	ADAM8	ADAM8_HUMAN Disintegrin and metalloproteinase domain-containing protein 8 OS=Homo sapiens OX=9606 GN=ADAM8 PE=1 SV=2	CD156a	10q26.3	ENSG00000151651	133262420	133276868	X	X	X	X	0	X	X	X	X	0
O75077	ADAM23	ADA23_HUMAN Disintegrin and metalloproteinase domain-containing protein 23 OS=Homo sapiens OX=9606 GN=ADAM23 PE=1 SV=1		2q33.3	ENSG00000114948	206443532	206621127	0	X	0	0	0	0	X	0	0	0
P08913	ADRA2A	ADA2A_HUMAN Alpha-2A adrenergic receptor OS=Homo sapiens OX=9606 GN=ADRA2A PE=1 SV=3		10q25.2	ENSG00000150594	111077029	111080907	X	X	0	X	0	0	X	0	X	0
Q96PN6	ADCY10	ADCYA_HUMAN Adenylate cyclase type 10 OS=Homo sapiens OX=9606 GN=ADCY10 PE=1 SV=3		1q24.2	ENSG00000143199	167809386	167914215	X	0	0	0	0	X	0	0	0	0
Q9BYF1	ACE2	ACE2_HUMAN Angiotensin-converting enzyme 2 OS=Homo sapiens OX=9606 GN=ACE2 PE=1 SV=2		Xp22.2	ENSG00000130234	15494566	15607236	X	X	0	X	0	0	X	0	0	0
O95622	ADCY5	ADCY5_HUMAN Adenylate cyclase type 5 OS=Homo sapiens OX=9606 GN=ADCY5 PE=1 SV=3		3q21.1	ENSG00000173175	123282296	123449090	X	0	X	0	X	0	X	0	0	0
Q9UKQ2	ADAM28	ADA28_HUMAN Disintegrin and metalloproteinase domain-containing protein 28 OS=Homo sapiens OX=9606 GN=ADAM28 PE=2 SV=3		8p21.2	ENSG00000042980	24294069	24359014	0	X	0	0	0	0	0	0	0	0
O43306	ADCY6	ADCY6_HUMAN Adenylate cyclase type 6 OS=Homo sapiens OX=9606 GN=ADCY6 PE=1 SV=2		12q13.12	ENSG00000174233	48766194	48789089	X	0	X	0	X	0	X	0	0	0
Q2M2I8	AAK1	AAK1_HUMAN AP2-associated protein kinase 1 OS=Homo sapiens OX=9606 GN=AAK1 PE=1 SV=3		2p13.3	ENSG00000115977	69457997	69674349	X	0	0	0	0	0	0	0	0	0
P00505	GOT2	AATM_HUMAN Aspartate aminotransferase, mitochondrial OS=Homo sapiens OX=9606 GN=GOT2 PE=1 SV=3		16q21	ENSG00000125166	58707131	58734342	0	X	0	0	X	0	0	0	X	0
Q9H013	ADAM19	ADA19_HUMAN Disintegrin and metalloproteinase domain-containing protein 19 OS=Homo sapiens OX=9606 GN=ADAM19 PE=1 SV=3		5q33.3	ENSG00000135074	157395534	157575775	0	X	0	0	0	0	0	0	0	0
P35348	ADRA1A	ADA1A_HUMAN Alpha-1A adrenergic receptor OS=Homo sapiens OX=9606 GN=ADRA1A PE=1 SV=2		8p21.2	ENSG00000120907	26748150	26867278	X	0	X	X	0	X	X	0	0	0
O14672	ADAM10	ADA10_HUMAN Disintegrin and metalloproteinase domain-containing protein 10 OS=Homo sapiens OX=9606 GN=ADAM10 PE=1 SV=1	CD156c	15q21.3	ENSG00000137845	58588809	58749791	X	X	X	X	X	X	0	0	0	0
O43184	ADAM12	ADA12_HUMAN Disintegrin and metalloproteinase domain-containing protein 12 OS=Homo sapiens OX=9606 GN=ADAM12 PE=1 SV=3		10q26.2	ENSG00000148848	126012381	126388477	0	X	0	0	0	0	0	X	0	0
Q9GZZ6	CHRNA10	ACH10_HUMAN Neuronal acetylcholine receptor subunit alpha-10 OS=Homo sapiens OX=9606 GN=CHRNA10 PE=1 SV=1		11p15.4	ENSG00000129749	3665587	3671384	X	0	0	X	0	0	X	0	0	0
Q9ULC5	ACSL5	ACSL5_HUMAN Long-chain-fatty-acid--CoA ligase 5 OS=Homo sapiens OX=9606 GN=ACSL5 PE=1 SV=1		10q25.2	ENSG00000197142	112374116	112428379	X	0	0	0	0	X	0	0	X	0
Q8NFM4	ADCY4	ADCY4_HUMAN Adenylate cyclase type 4 OS=Homo sapiens OX=9606 GN=ADCY4 PE=1 SV=1		14q12	ENSG00000129467	24318349	24335093	X	0	X	0	0	0	X	0	0	0
P43681	CHRNA4	ACHA4_HUMAN Neuronal acetylcholine receptor subunit alpha-4 OS=Homo sapiens OX=9606 GN=CHRNA4 PE=1 SV=2		20q13.33	ENSG00000101204	63343223	63378401	X	0	X	0	X	0	0	0	0	0
Q01718	MC2R	ACTHR_HUMAN Adrenocorticotropic hormone receptor OS=Homo sapiens OX=9606 GN=MC2R PE=1 SV=1		18p11.2	ENSG00000185231	13882044	13915707	X	0	X	0	X	0	X	0	0	0
P36896	ACVR1B	ACV1B_HUMAN Activin receptor type-1B OS=Homo sapiens OX=9606 GN=ACVR1B PE=1 SV=1		12q13.13	ENSG00000135503	51951699	51997078	X	X	X	X	0	X	0	0	0	0
Q92828	CORO2A	COR2A_HUMAN Coronin-2A OS=Homo sapiens OX=9606 GN=CORO2A PE=1 SV=2		9q22.33	ENSG00000106789	98120975	98192637	X	0	0	0	0	0	0	0	0	0
P20674	COX5A	COX5A_HUMAN Cytochrome c oxidase subunit 5A, mitochondrial OS=Homo sapiens OX=9606 GN=COX5A PE=1 SV=2		15q24.2	ENSG00000178741	74919791	74938083	0	0	0	0	X	0	0	0	X	0
Q9H444	CHMP4B	CHM4B_HUMAN Charged multivesicular body protein 4b OS=Homo sapiens OX=9606 GN=CHMP4B PE=1 SV=1		20q11.22	ENSG00000101421	33811348	33854366	0	0	X	X	X	X	0	0	0	X
P53621	COPA	COPA_HUMAN Coatomer subunit alpha OS=Homo sapiens OX=9606 GN=COPA PE=1 SV=2		1q23.2	ENSG00000122218	160288594	160343273	X	X	0	0	X	0	0	0	0	0
Q96A83	COL26A1	COQA1_HUMAN Collagen alpha-1(XXVI) chain OS=Homo sapiens OX=9606 GN=COL26A1 PE=1 SV=1		7q22.1	ENSG00000160963	101362875	101559024	0	X	0	0	0	0	0	0	0	0
Q9Y2Z9	COQ6	COQ6_HUMAN Ubiquinone biosynthesis monooxygenase COQ6, mitochondrial OS=Homo sapiens OX=9606 GN=COQ6 PE=1 SV=2		14q24.3	ENSG00000119723	73949926	73963670	0	0	0	0	X	0	0	0	0	0
P10809	HSPD1	CH60_HUMAN 60 kDa heat shock protein, mitochondrial OS=Homo sapiens OX=9606 GN=HSPD1 PE=1 SV=2		2q33.1	ENSG00000144381	197486584	197516737	X	X	X	X	X	X	X	0	0	0
Q99828	CIB1	CIB1_HUMAN Calcium and integrin-binding protein 1 OS=Homo sapiens OX=9606 GN=CIB1 PE=1 SV=4		15q26.1	ENSG00000185043	90229975	90234047	X	X	X	X	X	X	X	X	0	0
Q9BXS0	COL25A1	COPA1_HUMAN Collagen alpha-1(XXV) chain OS=Homo sapiens OX=9606 GN=COL25A1 PE=1 SV=2		4q25	ENSG00000188517	108808725	109302752	0	0	0	0	X	0	0	0	0	0
Q9NS84	CHST7	CHST7_HUMAN Carbohydrate sulfotransferase 7 OS=Homo sapiens OX=9606 GN=CHST7 PE=1 SV=2		Xp11.3	ENSG00000147119	46573765	46598496	0	0	0	0	0	0	0	0	X	0
Q5TAT6	COL13A1	CODA1_HUMAN Collagen alpha-1(XIII) chain OS=Homo sapiens OX=9606 GN=COL13A1 PE=1 SV=1		10q22.1	ENSG00000197467	69801880	69964275	0	X	0	0	0	0	0	0	0	0
Q9Y2V7	COG6	COG6_HUMAN Conserved oligomeric Golgi complex subunit 6 OS=Homo sapiens OX=9606 GN=COG6 PE=1 SV=2		13q14.11	ENSG00000133103	39655627	39791665	0	0	0	0	X	0	0	0	0	0
Q07092	COL16A1	COGA1_HUMAN Collagen alpha-1(XVI) chain OS=Homo sapiens OX=9606 GN=COL16A1 PE=1 SV=2		1p35.2	ENSG00000084636	31652263	31704319	X	X	0	0	0	0	0	0	0	0
Q5KU26	COLEC12	COL12_HUMAN Collectin-12 OS=Homo sapiens OX=9606 GN=COLEC12 PE=1 SV=3		18p11.32	ENSG00000158270	316737	500722	X	0	X	0	0	0	0	0	0	0
Q96CF2	CHMP4C	CHM4C_HUMAN Charged multivesicular body protein 4c OS=Homo sapiens OX=9606 GN=CHMP4C PE=1 SV=1		8q21.13	ENSG00000164695	81732448	81759515	0	0	X	X	0	X	0	0	0	X
O75838	CIB2	CIB2_HUMAN Calcium and integrin-binding family member 2 OS=Homo sapiens OX=9606 GN=CIB2 PE=1 SV=1		15q25.1	ENSG00000136425	78104606	78131535	0	0	0	0	X	0	0	0	0	0
O43745	CHP2	CHP2_HUMAN Calcineurin B homologous protein 2 OS=Homo sapiens OX=9606 GN=CHP2 PE=1 SV=3		16p12.2	ENSG00000166869	23755026	23758935	X	0	0	X	0	0	0	0	0	0
Q7LGC8	CHST3	CHST3_HUMAN Carbohydrate sulfotransferase 3 OS=Homo sapiens OX=9606 GN=CHST3 PE=1 SV=3		10q22.1	ENSG00000122863	71964395	72013558	0	0	0	0	X	0	0	0	X	0
O75128	COBL	COBL_HUMAN Protein cordon-bleu OS=Homo sapiens OX=9606 GN=COBL PE=1 SV=2		7p12.1	ENSG00000106078	51016212	51316818	0	0	0	X	0	0	0	0	0	0
P00751	CFB	CFAB_HUMAN Complement factor B OS=Homo sapiens OX=9606 GN=CFB PE=1 SV=2		6p21.33	ENSG00000241253	31936032	31942466	0	X	X	0	X	0	0	0	0	0
Q9NYQ7	CELSR3	CELR3_HUMAN Cadherin EGF LAG seven-pass G-type receptor 3 OS=Homo sapiens OX=9606 GN=CELSR3 PE=1 SV=2		3p21.31	ENSG00000008300	48636463	48662886	X	X	0	X	0	0	0	0	0	0
P00450	CP	CERU_HUMAN Ceruloplasmin OS=Homo sapiens OX=9606 GN=CP PE=1 SV=1		3q24-q25.1	ENSG00000047457	149162410	149221829	0	X	0	0	0	0	0	0	0	0
Q9UQN3	CHMP2B	CHM2B_HUMAN Charged multivesicular body protein 2b OS=Homo sapiens OX=9606 GN=CHMP2B PE=1 SV=1		3p11.2	ENSG00000083937	87227271	87255556	0	0	X	X	X	X	0	0	0	X
Q05707	COL14A1	COEA1_HUMAN Collagen alpha-1(XIV) chain OS=Homo sapiens OX=9606 GN=COL14A1 PE=1 SV=3		8q24.12	ENSG00000187955	120059780	120373573	0	X	0	0	0	0	0	0	0	0
Q9NS82	SLC7A10	AAA1_HUMAN Asc-type amino acid transporter 1 OS=Homo sapiens OX=9606 GN=SLC7A10 PE=2 SV=1		19q13.11	ENSG00000130876	33208664	33225850	0	X	X	0	0	0	0	0	0	0
P08195	SLC3A2	4F2_HUMAN 4F2 cell-surface antigen heavy chain OS=Homo sapiens OX=9606 GN=SLC3A2 PE=1 SV=3	CD98	11q12.3	ENSG00000168003	62856004	62888880	0	X	X	0	0	0	0	0	X	0
P30153	PPP2R1A	2AAA_HUMAN Serine/threonine-protein phosphatase 2A 65 kDa regulatory subunit A alpha isoform OS=Homo sapiens OX=9606 GN=PPP2R1A PE=1 SV=4		19q13.41	ENSG00000105568	52190048	52229518	X	X	0	X	X	X	X	0	X	X
P28223	HTR2A	5HT2A_HUMAN 5-hydroxytryptamine receptor 2A OS=Homo sapiens OX=9606 GN=HTR2A PE=1 SV=2		13q14.2	ENSG00000102468	46831546	46897076	X	0	0	X	0	X	X	0	X	0
P08908	HTR1A	5HT1A_HUMAN 5-hydroxytryptamine receptor 1A OS=Homo sapiens OX=9606 GN=HTR1A PE=1 SV=3		5q12.3	ENSG00000178394	63957874	63962507	X	0	0	X	0	0	0	0	0	0
P11171	EPB41	41_HUMAN Protein 4.1 OS=Homo sapiens OX=9606 GN=EPB41 PE=1 SV=4		1p35.3	ENSG00000159023	28887091	29120046	0	0	0	X	0	0	0	0	0	0
O60239	SH3BP5	3BP5_HUMAN SH3 domain-binding protein 5 OS=Homo sapiens OX=9606 GN=SH3BP5 PE=1 SV=2		3p25.1	ENSG00000131370	15254353	15341368	X	0	0	0	0	0	0	0	0	0
P30154	PPP2R1B	2AAB_HUMAN Serine/threonine-protein phosphatase 2A 65 kDa regulatory subunit A beta isoform OS=Homo sapiens OX=9606 GN=PPP2R1B PE=1 SV=3		11q23.1	ENSG00000137713	111726908	111766389	X	0	0	0	0	X	0	0	0	0
P01023	A2M	A2MG_HUMAN Alpha-2-macroglobulin OS=Homo sapiens OX=9606 GN=A2M PE=1 SV=3		12p13.31	ENSG00000175899	9067664	9116229	X	X	X	0	0	0	0	0	0	0
P27348	YWHAQ	1433T_HUMAN 14-3-3 protein theta OS=Homo sapiens OX=9606 GN=YWHAQ PE=1 SV=1		2p25.1	ENSG00000134308	9583967	9630997	X	0	0	X	0	0	0	0	0	0
P0DMS8	ADORA3	AA3R_HUMAN Adenosine receptor A3 OS=Homo sapiens OX=9606 GN=ADORA3 PE=1 SV=1		1p13.2	ENSG00000282608	111499429	111503633	X	X	0	X	0	0	X	0	0	0
P01009	SERPINA1	A1AT_HUMAN Alpha-1-antitrypsin OS=Homo sapiens OX=9606 GN=SERPINA1 PE=1 SV=3		14q32.13	ENSG00000197249	94376747	94390693	0	X	X	0	0	0	X	0	0	0
Q9Y3L3	SH3BP1	3BP1_HUMAN SH3 domain-binding protein 1 OS=Homo sapiens OX=9606 GN=SH3BP1 PE=1 SV=3		22q13.1	ENSG00000100092	37634654	37656117	X	X	0	0	0	0	0	0	0	0
P08697	SERPINF2	A2AP_HUMAN Alpha-2-antiplasmin OS=Homo sapiens OX=9606 GN=SERPINF2 PE=1 SV=3		17p13.3	ENSG00000167711	1742836	1755265	X	X	0	X	X	0	X	0	0	0
P29275	ADORA2B	AA2BR_HUMAN Adenosine receptor A2b OS=Homo sapiens OX=9606 GN=ADORA2B PE=2 SV=1		17p12	ENSG00000170425	15945130	15975746	X	0	X	0	0	0	X	0	0	0
P04439	HLA-A	1A03_HUMAN HLA class I histocompatibility antigen, A-3 alpha chain OS=Homo sapiens OX=9606 GN=HLA-A PE=1 SV=2		6p22.1	ENSG00000206503	29941260	29945884	X	X	X	X	0	0	X	0	0	0
Q9H845	ACAD9	ACAD9_HUMAN Acyl-CoA dehydrogenase family member 9, mitochondrial OS=Homo sapiens OX=9606 GN=ACAD9 PE=1 SV=1		3q21.3	ENSG00000177646	128879596	128924003	0	0	0	0	X	0	0	0	X	0
Q04917	YWHAH	1433F_HUMAN 14-3-3 protein eta OS=Homo sapiens OX=9606 GN=YWHAH PE=1 SV=4		22q12.3	ENSG00000128245	31944522	31957603	X	0	0	0	0	0	0	0	X	0
Q676U5	ATG16L1	A16L1_HUMAN Autophagy-related protein 16-1 OS=Homo sapiens OX=9606 GN=ATG16L1 PE=1 SV=2		2q37.1	ENSG00000085978	233210051	233295674	0	0	X	0	0	X	0	0	0	0
Q13131	PRKAA1	AAPK1_HUMAN 5'-AMP-activated protein kinase catalytic subunit alpha-1 OS=Homo sapiens OX=9606 GN=PRKAA1 PE=1 SV=4		5p13.1	ENSG00000132356	40759379	40798374	X	0	X	X	0	X	X	0	X	X
P10321	HLA-C	1C07_HUMAN HLA class I histocompatibility antigen, Cw-7 alpha chain OS=Homo sapiens OX=9606 GN=HLA-C PE=1 SV=3		6p21.33	ENSG00000204525	31268749	31272130	X	X	X	0	0	0	X	0	0	0
Q70Z44	HTR3D	5HT3D_HUMAN 5-hydroxytryptamine receptor 3D OS=Homo sapiens OX=9606 GN=HTR3D PE=1 SV=3		3q27.1	ENSG00000186090	184031544	184039369	X	0	0	0	0	0	0	0	0	0
P36544	CHRNA7	ACHA7_HUMAN Neuronal acetylcholine receptor subunit alpha-7 OS=Homo sapiens OX=9606 GN=CHRNA7 PE=1 SV=5		15q13.3	ENSG00000175344	31923438	32173018	X	X	0	X	0	X	X	X	0	0
Q86UK0	ABCA12	ABCAC_HUMAN ATP-binding cassette sub-family A member 12 OS=Homo sapiens OX=9606 GN=ABCA12 PE=1 SV=3		2q35	ENSG00000144452	214931542	215138626	X	X	0	0	X	0	0	0	X	0
Q15825	CHRNA6	ACHA6_HUMAN Neuronal acetylcholine receptor subunit alpha-6 OS=Homo sapiens OX=9606 GN=CHRNA6 PE=1 SV=1		8p11.21	ENSG00000147434	42752620	42796392	X	0	0	0	0	0	0	0	0	0
P11229	CHRM1	ACM1_HUMAN Muscarinic acetylcholine receptor M1 OS=Homo sapiens OX=9606 GN=CHRM1 PE=1 SV=2		11q12.3	ENSG00000168539	62908679	62921807	X	X	0	X	0	0	0	0	0	0
P30532	CHRNA5	ACHA5_HUMAN Neuronal acetylcholine receptor subunit alpha-5 OS=Homo sapiens OX=9606 GN=CHRNA5 PE=1 SV=2		15q25.1	ENSG00000169684	78565520	78595269	X	0	0	0	0	0	0	0	0	0
P08173	CHRM4	ACM4_HUMAN Muscarinic acetylcholine receptor M4 OS=Homo sapiens OX=9606 GN=CHRM4 PE=1 SV=2		11p11.2	ENSG00000180720	46383789	46391776	X	0	0	0	0	0	0	0	0	0
Q15067	ACOX1	ACOX1_HUMAN Peroxisomal acyl-coenzyme A oxidase 1 OS=Homo sapiens OX=9606 GN=ACOX1 PE=1 SV=3		17q25.1	ENSG00000161533	75941507	75979177	0	0	0	0	X	0	0	0	X	0
Q13685	AAMP	AAMP_HUMAN Angio-associated migratory cell protein OS=Homo sapiens OX=9606 GN=AAMP PE=1 SV=2		2q35	ENSG00000127837	218264129	218270178	0	X	0	0	0	0	0	X	0	0
O00400	SLC33A1	ACATN_HUMAN Acetyl-coenzyme A transporter 1 OS=Homo sapiens OX=9606 GN=SLC33A1 PE=1 SV=1		3q25.31	ENSG00000169359	155821024	155854456	X	0	0	0	X	0	0	0	0	0
P53396	ACLY	ACLY_HUMAN ATP-citrate synthase OS=Homo sapiens OX=9606 GN=ACLY PE=1 SV=3		17q21.2	ENSG00000131473	41866917	41930542	0	X	X	0	0	0	0	0	X	0
O60706	ABCC9	ABCC9_HUMAN ATP-binding cassette sub-family C member 9 OS=Homo sapiens OX=9606 GN=ABCC9 PE=1 SV=2		12p12.1	ENSG00000069431	21797389	21942543	X	0	X	0	X	0	0	0	0	0
P34969	HTR7	5HT7R_HUMAN 5-hydroxytryptamine receptor 7 OS=Homo sapiens OX=9606 GN=HTR7 PE=1 SV=2		10q23.31	ENSG00000148680	90740823	90858039	X	0	X	0	0	0	X	0	0	0
O96019	ACTL6A	ACL6A_HUMAN Actin-like protein 6A OS=Homo sapiens OX=9606 GN=ACTL6A PE=1 SV=1		3q26.33	ENSG00000136518	179562886	179588407	X	0	0	0	X	0	0	0	0	X
P20309	CHRM3	ACM3_HUMAN Muscarinic acetylcholine receptor M3 OS=Homo sapiens OX=9606 GN=CHRM3 PE=1 SV=1		1q43	ENSG00000133019	239386565	239915452	X	X	0	0	0	0	0	0	0	0
Q6PCB6	ABHD17C	AB17C_HUMAN Alpha/beta hydrolase domain-containing protein 17C OS=Homo sapiens OX=9606 GN=ABHD17C PE=1 SV=2		15q25.1	ENSG00000136379	80679684	80755621	0	0	0	X	0	0	0	0	0	0
P08910	ABHD2	ABHD2_HUMAN Monoacylglycerol lipase ABHD2 OS=Homo sapiens OX=9606 GN=ABHD2 PE=1 SV=1		15q26.1	ENSG00000140526	89087459	89202355	X	X	0	0	0	0	0	0	X	0
Q8WU67	ABHD3	ABHD3_HUMAN Phospholipase ABHD3 OS=Homo sapiens OX=9606 GN=ABHD3 PE=1 SV=2		18q11.2	ENSG00000158201	21650901	21704780	0	0	0	0	0	0	0	0	X	0
Q8IZP0	ABI1	ABI1_HUMAN Abl interactor 1 OS=Homo sapiens OX=9606 GN=ABI1 PE=1 SV=4		10p12.1	ENSG00000136754	26746593	26861087	X	0	X	X	0	0	0	0	0	0
P22303	ACHE	ACES_HUMAN Acetylcholinesterase OS=Homo sapiens OX=9606 GN=ACHE PE=1 SV=1		7q22.1	ENSG00000087085	100889994	100896974	X	X	0	0	0	0	0	0	X	0
P13569	CFTR	CFTR_HUMAN Cystic fibrosis transmembrane conductance regulator OS=Homo sapiens OX=9606 GN=CFTR PE=1 SV=3		7q31.2	ENSG00000001626	117287120	117715971	X	X	X	0	X	X	0	0	X	0
Q99653	CHP1	CHP1_HUMAN Calcineurin B homologous protein 1 OS=Homo sapiens OX=9606 GN=CHP1 PE=1 SV=3		15q15.1	ENSG00000187446	41230839	41281887	X	X	0	X	X	X	0	0	X	0
P19835	CEL	CEL_HUMAN Bile salt-activated lipase OS=Homo sapiens OX=9606 GN=CEL PE=1 SV=3		9q34.13	ENSG00000170835	133061981	133071861	X	X	0	0	0	0	0	0	X	0
O43633	CHMP2A	CHM2A_HUMAN Charged multivesicular body protein 2a OS=Homo sapiens OX=9606 GN=CHMP2A PE=1 SV=1		19q13.43	ENSG00000130724	58551566	58555105	0	0	X	X	0	X	0	0	0	X
Q9BY43	CHMP4A	CHM4A_HUMAN Charged multivesicular body protein 4a OS=Homo sapiens OX=9606 GN=CHMP4A PE=1 SV=3		14q12	ENSG00000254505	24209615	24213830	0	0	X	X	0	X	0	0	0	X
Q12798	CETN1	CETN1_HUMAN Centrin-1 OS=Homo sapiens OX=9606 GN=CETN1 PE=1 SV=1		18p11.32	ENSG00000177143	580380	582114	0	0	X	X	X	X	0	0	0	0
O15519	CFLAR	CFLAR_HUMAN CASP8 and FADD-like apoptosis regulator OS=Homo sapiens OX=9606 GN=CFLAR PE=1 SV=1		2q33.1	ENSG00000003402	201116154	201176687	X	0	X	X	0	X	X	0	X	0
Q96G23	CERS2	CERS2_HUMAN Ceramide synthase 2 OS=Homo sapiens OX=9606 GN=CERS2 PE=1 SV=1		1q21.3	ENSG00000143418	150960583	150975003	0	X	0	X	0	0	0	0	X	0
P12107	COL11A1	COBA1_HUMAN Collagen alpha-1(XI) chain OS=Homo sapiens OX=9606 GN=COL11A1 PE=1 SV=4		1p21.1	ENSG00000060718	102876467	103108872	0	X	0	0	X	0	0	0	0	0
O76039	CDKL5	CDKL5_HUMAN Cyclin-dependent kinase-like 5 OS=Homo sapiens OX=9606 GN=CDKL5 PE=1 SV=1		Xp22.13	ENSG00000008086	18425583	18653629	0	X	0	X	X	0	0	0	0	0
Q6UY09	CEACAM20	CEA20_HUMAN Carcinoembryonic antigen-related cell adhesion molecule 20 OS=Homo sapiens OX=9606 GN=CEACAM20 PE=2 SV=2		19q13.31	ENSG00000273777	44501677	44529788	0	0	X	0	0	0	0	0	0	0
Q96N23	CFAP54	CFA54_HUMAN Cilia- and flagella-associated protein 54 OS=Homo sapiens OX=9606 GN=CFAP54 PE=2 SV=3		12q23.1	ENSG00000188596	96489571	96875555	0	X	0	0	0	0	0	0	0	0
Q53EZ4	CEP55	CEP55_HUMAN Centrosomal protein of 55 kDa OS=Homo sapiens OX=9606 GN=CEP55 PE=1 SV=3		10q23.33	ENSG00000138180	93496612	93529092	X	0	0	X	X	0	0	0	0	0
Q8TBY9	WDR66	CF251_HUMAN Cilia- and flagella-associated protein 251 OS=Homo sapiens OX=9606 GN=WDR66 PE=1 SV=2		12q24.31	ENSG00000158023	121918592	122003927	0	X	0	0	0	0	0	0	0	0
Q9BRQ4	CFAP300	CF300_HUMAN Cilia- and flagella-associated protein 300 OS=Homo sapiens OX=9606 GN=CFAP300 PE=1 SV=3		11q22.1	ENSG00000137691	102047437	102084554	0	0	0	0	X	0	0	0	0	0
Q96ST8	CEP89	CEP89_HUMAN Centrosomal protein of 89 kDa OS=Homo sapiens OX=9606 GN=CEP89 PE=1 SV=3		19q13.11	ENSG00000121289	32875925	32971991	X	0	0	0	0	0	0	0	0	0
Q5T0N1	CFAP70	CFA70_HUMAN Cilia- and flagella-associated protein 70 OS=Homo sapiens OX=9606 GN=CFAP70 PE=2 SV=3		10q22.2	ENSG00000156042	73253759	73358859	0	0	0	0	X	0	0	0	0	0
P0CG37	CFC1	CFC1_HUMAN Cryptic protein OS=Homo sapiens OX=9606 GN=CFC1 PE=1 SV=1		2q21.1	ENSG00000136698	130592165	130599575	X	X	0	0	X	0	0	0	0	0
Q8IYR0	CFAP206	CF206_HUMAN Cilia- and flagella-associated protein 206 OS=Homo sapiens OX=9606 GN=CFAP206 PE=1 SV=2		6q15	ENSG00000272514	87407972	87464465	0	X	0	0	0	0	0	0	0	0
Q6ZMG9	CERS6	CERS6_HUMAN Ceramide synthase 6 OS=Homo sapiens OX=9606 GN=CERS6 PE=1 SV=1		2q24.3	ENSG00000172292	168456249	168775134	0	0	0	0	0	0	X	0	X	0
Q96BS2	TESC	CHP3_HUMAN Calcineurin B homologous protein 3 OS=Homo sapiens OX=9606 GN=TESC PE=1 SV=3		12q24.22	ENSG00000088992	117038923	117099479	0	X	X	X	0	0	0	0	0	0
Q0VF96	CGNL1	CGNL1_HUMAN Cingulin-like protein 1 OS=Homo sapiens OX=9606 GN=CGNL1 PE=1 SV=2		15q21.3	ENSG00000128849	57375967	57550717	X	0	0	0	0	0	0	0	0	0
Q9BYV8	CEP41	CEP41_HUMAN Centrosomal protein of 41 kDa OS=Homo sapiens OX=9606 GN=CEP41 PE=1 SV=1		7q32.2	ENSG00000106477	130393771	130442433	0	0	0	X	0	0	0	0	0	0
Q8IYW2	CFAP46	CFA46_HUMAN Cilia- and flagella-associated protein 46 OS=Homo sapiens OX=9606 GN=CFAP46 PE=2 SV=3		10q26.3	ENSG00000171811	132808392	132942823	0	X	0	0	0	0	0	0	0	0
Q86WJ1	CHD1L	CHD1L_HUMAN Chromodomain-helicase-DNA-binding protein 1-like OS=Homo sapiens OX=9606 GN=CHD1L PE=1 SV=3		1q21.1	ENSG00000131778	147242654	147295765	0	0	0	0	X	0	0	0	0	X
Q5T197	DCST1	DCST1_HUMAN E3 ubiquitin-protein ligase DCST1 OS=Homo sapiens OX=9606 GN=DCST1 PE=1 SV=1		1q21.3	ENSG00000163357	155033824	155050930	X	0	X	X	0	0	X	0	0	0
Q9NQC7	CYLD	CYLD_HUMAN Ubiquitin carboxyl-terminal hydrolase CYLD OS=Homo sapiens OX=9606 GN=CYLD PE=1 SV=1		16q12.1	ENSG00000083799	50742050	50801935	X	X	X	X	X	X	X	0	0	0
A8MYV0	DCDC2C	DCD2C_HUMAN Doublecortin domain-containing protein 2C OS=Homo sapiens OX=9606 GN=DCDC2C PE=1 SV=3		2p25.3	ENSG00000214866	3703575	3848008	X	0	0	0	0	0	0	0	0	0
Q8TCX1	DYNC2LI1	DC2L1_HUMAN Cytoplasmic dynein 2 light intermediate chain 1 OS=Homo sapiens OX=9606 GN=DYNC2LI1 PE=1 SV=1		2p21	ENSG00000138036	43774039	43810010	0	0	0	0	X	0	0	0	0	0
O15075	DCLK1	DCLK1_HUMAN Serine/threonine-protein kinase DCLK1 OS=Homo sapiens OX=9606 GN=DCLK1 PE=1 SV=2		13q13.3	ENSG00000133083	35768652	36131382	X	X	0	X	0	0	0	0	0	0
Q8IU60	DCP2	DCP2_HUMAN m7GpppN-mRNA hydrolase OS=Homo sapiens OX=9606 GN=DCP2 PE=1 SV=3		5q22.2	ENSG00000172795	112976702	113022195	0	0	0	0	0	0	0	0	0	X
O15121	DEGS1	DEGS1_HUMAN Sphingolipid delta(4)-desaturase DES1 OS=Homo sapiens OX=9606 GN=DEGS1 PE=1 SV=1		1q42.11	ENSG00000143753	224175756	224193441	0	X	X	0	X	0	0	0	X	0
Q08345	DDR1	DDR1_HUMAN Epithelial discoidin domain-containing receptor 1 OS=Homo sapiens OX=9606 GN=DDR1 PE=1 SV=1	CD167a	6p21.33	ENSG00000137332	30870863	30890046	X	X	0	X	0	0	0	0	0	0
Q9Y6T7	DGKB	DGKB_HUMAN Diacylglycerol kinase beta OS=Homo sapiens OX=9606 GN=DGKB PE=2 SV=2		7p21.2	ENSG00000136267	14145049	14974777	X	0	0	0	0	0	0	0	X	0
P15924	DSP	DESP_HUMAN Desmoplakin OS=Homo sapiens OX=9606 GN=DSP PE=1 SV=3		6p24.3	ENSG00000096696	7541617	7586714	X	X	X	0	X	X	0	0	0	0
O43323	DHH	DHH_HUMAN Desert hedgehog protein OS=Homo sapiens OX=9606 GN=DHH PE=1 SV=1		12q13.12	ENSG00000139549	49086656	49094801	X	X	0	0	X	0	0	0	X	0
Q16832	DDR2	DDR2_HUMAN Discoidin domain-containing receptor 2 OS=Homo sapiens OX=9606 GN=DDR2 PE=1 SV=2	CD167b	1q23.3	ENSG00000162733	162631373	162787405	X	X	0	X	X	0	0	0	0	0
P28067	HLA-DMA	DMA_HUMAN HLA class II histocompatibility antigen, DM alpha chain OS=Homo sapiens OX=9606 GN=HLA-DMA PE=1 SV=1		6p21.32	ENSG00000204257	32948613	32969094	0	0	X	0	0	0	0	0	0	0
P52429	DGKE	DGKE_HUMAN Diacylglycerol kinase epsilon OS=Homo sapiens OX=9606 GN=DGKE PE=1 SV=1		17q22	ENSG00000153933	56834107	56869567	X	0	0	0	X	0	0	0	X	0
Q6UY11	DLK2	DLK2_HUMAN Protein delta homolog 2 OS=Homo sapiens OX=9606 GN=DLK2 PE=2 SV=1		6p21.1	ENSG00000171462	43450352	43456632	X	0	0	0	0	0	0	0	0	0
Q13574	DGKZ	DGKZ_HUMAN Diacylglycerol kinase zeta OS=Homo sapiens OX=9606 GN=DGKZ PE=1 SV=3		11p11.2	ENSG00000149091	46332905	46380554	X	X	X	X	X	0	0	0	X	0
Q155Q3	DIXDC1	DIXC1_HUMAN Dixin OS=Homo sapiens OX=9606 GN=DIXDC1 PE=1 SV=2		11q23.1	ENSG00000150764	111927144	112022653	X	X	0	X	0	0	0	0	0	0
Q96HU8	DIRAS2	DIRA2_HUMAN GTP-binding protein Di-Ras2 OS=Homo sapiens OX=9606 GN=DIRAS2 PE=1 SV=1		9q22.2	ENSG00000165023	90609832	90642862	X	0	0	0	0	0	0	0	0	0
Q9P265	DIP2B	DIP2B_HUMAN Disco-interacting protein 2 homolog B OS=Homo sapiens OX=9606 GN=DIP2B PE=1 SV=3		12q13.12	ENSG00000066084	50504985	50748657	0	0	0	X	0	0	0	0	0	0
Q9Y6G9	DYNC1LI1	DC1L1_HUMAN Cytoplasmic dynein 1 light intermediate chain 1 OS=Homo sapiens OX=9606 GN=DYNC1LI1 PE=1 SV=3		3p22.3	ENSG00000144635	32525974	32570858	0	X	X	X	0	X	0	0	0	X
Q15438	CYTH1	CYH1_HUMAN Cytohesin-1 OS=Homo sapiens OX=9606 GN=CYTH1 PE=1 SV=1		17q25.3	ENSG00000108669	78674048	78782297	X	X	0	0	0	0	0	0	0	0
Q13561	DCTN2	DCTN2_HUMAN Dynactin subunit 2 OS=Homo sapiens OX=9606 GN=DCTN2 PE=1 SV=4		12q13.3	ENSG00000175203	57529633	57547224	0	0	X	X	0	0	0	0	0	X
O94760	DDAH1	DDAH1_HUMAN N(G),N(G)-dimethylarginine dimethylaminohydrolase 1 OS=Homo sapiens OX=9606 GN=DDAH1 PE=1 SV=3		1p22.3	ENSG00000153904	85318481	85578363	X	0	X	X	0	0	0	X	X	0
Q9P219	CCDC88C	DAPLE_HUMAN Protein Daple OS=Homo sapiens OX=9606 GN=CCDC88C PE=1 SV=3		14q32.11-q32.12	ENSG00000015133	91271323	91417844	X	0	0	X	X	0	0	0	0	0
Q99418	CYTH2	CYH2_HUMAN Cytohesin-2 OS=Homo sapiens OX=9606 GN=CYTH2 PE=1 SV=2		19q13.33	ENSG00000105443	48469208	48482314	X	0	0	0	0	0	0	0	0	0
Q96PD2	DCBLD2	DCBD2_HUMAN Discoidin, CUB and LCCL domain-containing protein 2 OS=Homo sapiens OX=9606 GN=DCBLD2 PE=1 SV=1		3q12.1	ENSG00000057019	98795941	98901695	X	0	0	X	0	0	0	0	0	0
O00399	DCTN6	DCTN6_HUMAN Dynactin subunit 6 OS=Homo sapiens OX=9606 GN=DCTN6 PE=1 SV=1		8p12	ENSG00000104671	30156319	30183639	0	0	X	X	0	0	0	0	0	0
Q8IWE4	DCUN1D3	DCNL3_HUMAN DCN1-like protein 3 OS=Homo sapiens OX=9606 GN=DCUN1D3 PE=1 SV=1		16p12.3	ENSG00000188215	20854925	20900358	0	0	0	X	0	X	0	0	0	0
Q05329	GAD2	DCE2_HUMAN Glutamate decarboxylase 2 OS=Homo sapiens OX=9606 GN=GAD2 PE=1 SV=1		10p12.1	ENSG00000136750	26216665	26304558	X	X	0	0	0	0	0	0	0	0
Q8IXT1	DDIAS	DDIAS_HUMAN DNA damage-induced apoptosis suppressor protein OS=Homo sapiens OX=9606 GN=DDIAS PE=2 SV=2		11q14.1	ENSG00000165490	82899975	82958277	X	0	0	X	X	X	0	0	0	0
Q7Z4W1	DCXR	DCXR_HUMAN L-xylulose reductase OS=Homo sapiens OX=9606 GN=DCXR PE=1 SV=2		17q25.3	ENSG00000169738	82035136	82037709	0	0	0	0	0	0	0	0	X	0
Q9UN19	DAPP1	DAPP1_HUMAN Dual adapter for phosphotyrosine and 3-phosphotyrosine and 3-phosphoinositide OS=Homo sapiens OX=9606 GN=DAPP1 PE=1 SV=1		4q23	ENSG00000070190	99816827	99870190	X	0	0	0	0	0	0	0	0	0
Q9UHG0	DCDC2	DCDC2_HUMAN Doublecortin domain-containing protein 2 OS=Homo sapiens OX=9606 GN=DCDC2 PE=1 SV=2		6p22.3	ENSG00000146038	24171755	24358059	X	X	0	X	X	0	0	0	0	0
Q08495	DMTN	DEMA_HUMAN Dematin OS=Homo sapiens OX=9606 GN=DMTN PE=1 SV=3		8p21.3	ENSG00000158856	22048995	22082527	X	X	X	X	0	0	0	0	0	0
P17661	DES	DESM_HUMAN Desmin OS=Homo sapiens OX=9606 GN=DES PE=1 SV=3		2q35	ENSG00000175084	219418377	219426735	0	0	0	0	X	0	0	0	0	0
Q8TEH3	DENND1A	DEN1A_HUMAN DENN domain-containing protein 1A OS=Homo sapiens OX=9606 GN=DENND1A PE=1 SV=2		9q33.3	ENSG00000119522	123379654	123930152	X	0	0	0	0	0	0	0	0	0
P23743	DGKA	DGKA_HUMAN Diacylglycerol kinase alpha OS=Homo sapiens OX=9606 GN=DGKA PE=1 SV=3		12q13.2	ENSG00000065357	55927319	55954027	X	0	0	0	0	0	0	0	X	0
Q96F07	CYFIP2	CYFP2_HUMAN Cytoplasmic FMR1-interacting protein 2 OS=Homo sapiens OX=9606 GN=CYFIP2 PE=1 SV=2		5q33.3	ENSG00000055163	157266079	157395595	X	X	X	X	X	X	0	0	0	0
Q9UIA0	CYTH4	CYH4_HUMAN Cytohesin-4 OS=Homo sapiens OX=9606 GN=CYTH4 PE=1 SV=1		22q13.1	ENSG00000100055	37282027	37315341	X	0	0	0	0	0	0	0	0	0
Q92466	DDB2	DDB2_HUMAN DNA damage-binding protein 2 OS=Homo sapiens OX=9606 GN=DDB2 PE=1 SV=1		11p11.2	ENSG00000134574	47214465	47239217	0	0	0	0	X	0	0	0	0	X
Q9P2K9	DISP3	DISP3_HUMAN Protein dispatched homolog 3 OS=Homo sapiens OX=9606 GN=DISP3 PE=2 SV=2		1p36.22	ENSG00000204624	11479155	11537551	X	0	0	X	0	0	0	0	X	0
Q16760	DGKD	DGKD_HUMAN Diacylglycerol kinase delta OS=Homo sapiens OX=9606 GN=DGKD PE=1 SV=4		2q37.1	ENSG00000077044	233354494	233472104	X	0	0	0	0	0	0	0	X	0
A7MBM2	DISP2	DISP2_HUMAN Protein dispatched homolog 2 OS=Homo sapiens OX=9606 GN=DISP2 PE=2 SV=2		15q15.1	ENSG00000140323	40358219	40378621	X	0	0	0	0	0	0	0	0	0
P78352	DLG4	DLG4_HUMAN Disks large homolog 4 OS=Homo sapiens OX=9606 GN=DLG4 PE=1 SV=3		17p13.1	ENSG00000132535	7187187	7219841	X	X	0	0	X	0	X	0	0	0
Q9BUQ8	DDX23	DDX23_HUMAN Probable ATP-dependent RNA helicase DDX23 OS=Homo sapiens OX=9606 GN=DDX23 PE=1 SV=3		12q13.12	ENSG00000174243	48829756	48852842	0	0	0	0	0	0	0	0	0	X
Q96D03	DDIT4L	DDT4L_HUMAN DNA damage-inducible transcript 4-like protein OS=Homo sapiens OX=9606 GN=DDIT4L PE=1 SV=1		4q24	ENSG00000145358	100185870	100190782	X	0	0	0	0	0	0	0	0	0
Q9H295	DCSTAMP	DCSTP_HUMAN Dendritic cell-specific transmembrane protein OS=Homo sapiens OX=9606 GN=DCSTAMP PE=1 SV=1		8q22.3	ENSG00000164935	104339087	104356689	0	0	X	X	0	0	X	0	0	0
O95057	DIRAS1	DIRA1_HUMAN GTP-binding protein Di-Ras1 OS=Homo sapiens OX=9606 GN=DIRAS1 PE=1 SV=1		19p13.3	ENSG00000176490	2714567	2721372	X	0	0	0	0	0	0	0	0	0
P60981	DSTN	DEST_HUMAN Destrin OS=Homo sapiens OX=9606 GN=DSTN PE=1 SV=3		20p12.1	ENSG00000125868	17570075	17609919	0	X	0	0	0	0	0	0	0	0
O60610	DIAPH1	DIAP1_HUMAN Protein diaphanous homolog 1 OS=Homo sapiens OX=9606 GN=DIAPH1 PE=1 SV=2		5q31.3	ENSG00000131504	141515016	141619055	0	X	X	0	X	0	0	0	0	0
Q5VZ89	DENND4C	DEN4C_HUMAN DENN domain-containing protein 4C OS=Homo sapiens OX=9606 GN=DENND4C PE=1 SV=3		9p22.1	ENSG00000137145	19230435	19374281	X	0	0	0	0	0	0	0	0	0
Q9NRI5	DISC1	DISC1_HUMAN Disrupted in schizophrenia 1 protein OS=Homo sapiens OX=9606 GN=DISC1 PE=1 SV=3		1q42.2	ENSG00000162946	231626790	232041272	X	X	0	X	0	0	0	0	0	0
Q00796	SORD	DHSO_HUMAN Sorbitol dehydrogenase OS=Homo sapiens OX=9606 GN=SORD PE=1 SV=4		15q21.1	ENSG00000140263	45023147	45077185	0	X	0	0	X	0	0	0	X	0
O95786	DDX58	DDX58_HUMAN Probable ATP-dependent RNA helicase DDX58 OS=Homo sapiens OX=9606 GN=DDX58 PE=1 SV=2		9p21.1	ENSG00000107201	32455302	32526208	X	X	X	0	X	0	X	0	0	0
O00571	DDX3X	DDX3X_HUMAN ATP-dependent RNA helicase DDX3X OS=Homo sapiens OX=9606 GN=DDX3X PE=1 SV=3		Xp11.4	ENSG00000215301	41333348	41364472	X	X	X	X	X	X	X	0	0	X
O95661	DIRAS3	DIRA3_HUMAN GTP-binding protein Di-Ras3 OS=Homo sapiens OX=9606 GN=DIRAS3 PE=1 SV=1		1p31.3	ENSG00000162595	68045886	68051631	X	0	0	X	0	0	0	0	0	0
P59910	DNAJB13	DJB13_HUMAN DnaJ homolog subfamily B member 13 OS=Homo sapiens OX=9606 GN=DNAJB13 PE=1 SV=1		11q13.4	ENSG00000187726	73951026	73970366	0	0	0	X	X	0	0	0	0	0
Q86XP1	DGKH	DGKH_HUMAN Diacylglycerol kinase eta OS=Homo sapiens OX=9606 GN=DGKH PE=1 SV=1		13q14.11	ENSG00000102780	42040036	42256578	X	0	0	0	0	0	0	0	X	0
P28845	HSD11B1	DHI1_HUMAN Corticosteroid 11-beta-dehydrogenase isozyme 1 OS=Homo sapiens OX=9606 GN=HSD11B1 PE=1 SV=3		1q32.2	ENSG00000117594	209686178	209734949	0	0	0	0	0	0	0	0	X	0
Q9Y4D2	DAGLA	DGLA_HUMAN Sn1-specific diacylglycerol lipase alpha OS=Homo sapiens OX=9606 GN=DAGLA PE=1 SV=3		11q12.2	ENSG00000134780	61680391	61747001	X	0	0	X	0	0	X	0	X	0
P80370	DLK1	DLK1_HUMAN Protein delta homolog 1 OS=Homo sapiens OX=9606 GN=DLK1 PE=1 SV=3		14q32.2	ENSG00000185559	100725705	100738224	X	0	0	0	0	0	0	0	0	0
P26885	FKBP2	FKBP2_HUMAN Peptidyl-prolyl cis-trans isomerase FKBP2 OS=Homo sapiens OX=9606 GN=FKBP2 PE=1 SV=2		11q13.1	ENSG00000173486	64241003	64244132	0	0	0	X	0	0	0	0	0	0
Q02790	FKBP4	FKBP4_HUMAN Peptidyl-prolyl cis-trans isomerase FKBP4 OS=Homo sapiens OX=9606 GN=FKBP4 PE=1 SV=3		12p13.33	ENSG00000004478	2794970	2805423	X	0	0	X	0	0	0	0	0	0
Q8N1I0	DOCK4	DOCK4_HUMAN Dedicator of cytokinesis protein 4 OS=Homo sapiens OX=9606 GN=DOCK4 PE=1 SV=3		7q31.1	ENSG00000128512	111726110	112206407	X	X	X	0	0	0	0	0	0	0
Q96N67	DOCK7	DOCK7_HUMAN Dedicator of cytokinesis protein 7 OS=Homo sapiens OX=9606 GN=DOCK7 PE=1 SV=4		1p31.3	ENSG00000116641	62454298	62688386	X	X	0	X	0	0	0	0	0	0
O00548	DLL1	DLL1_HUMAN Delta-like protein 1 OS=Homo sapiens OX=9606 GN=DLL1 PE=1 SV=2		6q27	ENSG00000198719	170282206	170306565	X	X	X	X	0	X	0	X	X	0
Q96KC8	DNAJC1	DNJC1_HUMAN DnaJ homolog subfamily C member 1 OS=Homo sapiens OX=9606 GN=DNAJC1 PE=1 SV=1		10p12.31	ENSG00000136770	21756548	22003769	0	0	0	X	0	0	0	0	0	0
Q6XZF7	DNMBP	DNMBP_HUMAN Dynamin-binding protein OS=Homo sapiens OX=9606 GN=DNMBP PE=1 SV=1		10q24.2	ENSG00000107554	99875577	100009947	X	0	0	0	X	0	0	0	0	0
Q6ZT62	BARGIN	BGIN_HUMAN Bargin OS=Homo sapiens OX=9606 GN=BARGIN PE=1 SV=2		0		0	0	X	0	0	0	0	0	0	0	0	0
P25100	ADRA1D	ADA1D_HUMAN Alpha-1D adrenergic receptor OS=Homo sapiens OX=9606 GN=ADRA1D PE=1 SV=2		20p13	ENSG00000171873	4220630	4249287	X	0	0	X	0	0	X	0	0	0
Q8TC27	ADAM32	ADA32_HUMAN Disintegrin and metalloproteinase domain-containing protein 32 OS=Homo sapiens OX=9606 GN=ADAM32 PE=1 SV=2		8p11.22	ENSG00000197140	39106990	39284917	0	X	0	0	0	0	0	0	0	0
P78536	ADAM17	ADA17_HUMAN Disintegrin and metalloproteinase domain-containing protein 17 OS=Homo sapiens OX=9606 GN=ADAM17 PE=1 SV=1	CD156b	2p25.1	ENSG00000151694	9488486	9556732	X	X	X	X	0	X	X	0	0	0
P00813	ADA	ADA_HUMAN Adenosine deaminase OS=Homo sapiens OX=9606 GN=ADA PE=1 SV=3		20q13.12	ENSG00000196839	44619522	44652233	X	X	X	X	X	X	X	0	0	0
Q99217	AMELX	AMELX_HUMAN Amelogenin, X isoform OS=Homo sapiens OX=9606 GN=AMELX PE=1 SV=1		Xp22.2	ENSG00000125363	11293413	11300761	X	X	0	X	X	0	0	0	0	0
Q5JTC6	AMER1	AMER1_HUMAN APC membrane recruitment protein 1 OS=Homo sapiens OX=9606 GN=AMER1 PE=1 SV=2		Xq11.2	ENSG00000184675	64185117	64205708	X	0	0	X	0	0	0	0	0	0
Q9BXJ7	AMN	AMNLS_HUMAN Protein amnionless OS=Homo sapiens OX=9606 GN=AMN PE=1 SV=2		14q32.32	ENSG00000166126	102922663	102933596	0	X	0	0	X	0	0	0	0	0
Q16671	AMHR2	AMHR2_HUMAN Anti-Muellerian hormone type-2 receptor OS=Homo sapiens OX=9606 GN=AMHR2 PE=1 SV=1		12q13.13	ENSG00000135409	53423855	53431672	X	0	0	0	X	0	0	0	0	0
P30533	LRPAP1	AMRP_HUMAN Alpha-2-macroglobulin receptor-associated protein OS=Homo sapiens OX=9606 GN=LRPAP1 PE=1 SV=1		4p16.3	ENSG00000163956	3503612	3532446	X	0	0	0	0	X	0	0	0	0
Q00587	CDC42EP1	BORG5_HUMAN Cdc42 effector protein 1 OS=Homo sapiens OX=9606 GN=CDC42EP1 PE=1 SV=1		22q13.1	ENSG00000128283	37560480	37569405	X	X	0	0	0	0	0	0	0	0
P25054	APC	APC_HUMAN Adenomatous polyposis coli protein OS=Homo sapiens OX=9606 GN=APC PE=1 SV=2		5q22.2	ENSG00000134982	112707498	112846239	X	X	0	X	X	X	0	0	0	X
Q8IW19	APLF	APLF_HUMAN Aprataxin and PNK-like factor OS=Homo sapiens OX=9606 GN=APLF PE=1 SV=1		2p13.3	ENSG00000169621	68467572	68655862	0	0	0	0	X	0	0	0	0	0
P02656	APOC3	APOC3_HUMAN Apolipoprotein C-III OS=Homo sapiens OX=9606 GN=APOC3 PE=1 SV=1		11q23.3	ENSG00000110245	116829706	116833072	X	X	0	0	X	0	0	0	X	0
P05090	APOD	APOD_HUMAN Apolipoprotein D OS=Homo sapiens OX=9606 GN=APOD PE=1 SV=1		3q29	ENSG00000189058	195568705	195584033	X	X	X	X	0	0	0	X	X	0
P02749	APOH	APOH_HUMAN Beta-2-glycoprotein 1 OS=Homo sapiens OX=9606 GN=APOH PE=1 SV=3		17q24.2	ENSG00000091583	66212033	66256525	0	X	0	X	0	X	0	X	X	0
P15056	BRAF	BRAF_HUMAN Serine/threonine-protein kinase B-raf OS=Homo sapiens OX=9606 GN=BRAF PE=1 SV=4		7q34	ENSG00000157764	140719327	140924929	X	0	0	0	X	X	X	0	X	0
Q6UW56	ATRAID	ARAID_HUMAN All-trans retinoic acid-induced differentiation factor OS=Homo sapiens OX=9606 GN=ATRAID PE=1 SV=2		2p23.3	ENSG00000138085	27212027	27217178	0	0	0	X	0	0	0	0	0	0
P53365	ARFIP2	ARFP2_HUMAN Arfaptin-2 OS=Homo sapiens OX=9606 GN=ARFIP2 PE=1 SV=1		11p15.4	ENSG00000132254	6474683	6481479	X	0	X	0	0	X	0	0	0	0
P43251	BTD	BTD_HUMAN Biotinidase OS=Homo sapiens OX=9606 GN=BTD PE=1 SV=2		3p25.1	ENSG00000169814	15601341	15722311	0	X	0	0	X	0	0	0	0	0
Q9NP61	ARFGAP3	ARFG3_HUMAN ADP-ribosylation factor GTPase-activating protein 3 OS=Homo sapiens OX=9606 GN=ARFGAP3 PE=1 SV=1		22q13.2	ENSG00000242247	42796502	42858106	0	X	0	0	0	0	0	0	0	0
Q8N4T4	ARHGEF39	ARG39_HUMAN Rho guanine nucleotide exchange factor 39 OS=Homo sapiens OX=9606 GN=ARHGEF39 PE=1 SV=1		9p13.3	ENSG00000137135	35658875	35675866	0	X	0	0	0	0	0	0	0	0
Q6UXE8	BTNL3	BTNL3_HUMAN Butyrophilin-like protein 3 OS=Homo sapiens OX=9606 GN=BTNL3 PE=2 SV=2		5q35.3	ENSG00000168903	180988846	181006727	X	0	X	0	0	0	0	0	0	0
A8MVZ5	BTNL10	BTNLA_HUMAN Butyrophilin-like protein 10 OS=Homo sapiens OX=9606 GN=BTNL10 PE=5 SV=2		1q42.13		0	0	X	0	X	0	0	0	0	0	0	0
Q86VW2	ARHGEF25	ARHGP_HUMAN Rho guanine nucleotide exchange factor 25 OS=Homo sapiens OX=9606 GN=ARHGEF25 PE=1 SV=2		12q13.3	ENSG00000240771	57610180	57617245	X	0	0	0	0	0	0	0	0	0
Q6ZSZ5	ARHGEF18	ARHGI_HUMAN Rho guanine nucleotide exchange factor 18 OS=Homo sapiens OX=9606 GN=ARHGEF18 PE=1 SV=4		19p13.2	ENSG00000104880	7348937	7472485	X	0	0	0	X	X	0	0	0	0
Q86VB7	CD163	C163A_HUMAN Scavenger receptor cysteine-rich type 1 protein M130 OS=Homo sapiens OX=9606 GN=CD163 PE=1 SV=2	CD163	12p13.31	ENSG00000177575	7470811	7503893	0	X	X	0	0	0	X	0	0	0
Q9NR16	CD163L1	C163B_HUMAN Scavenger receptor cysteine-rich type 1 protein M160 OS=Homo sapiens OX=9606 GN=CD163L1 PE=1 SV=2	CD163b	12p13.31	ENSG00000177675	7346685	7479897	0	X	0	0	0	0	0	0	0	0
P00736	C1R	C1R_HUMAN Complement C1r subcomponent OS=Homo sapiens OX=9606 GN=C1R PE=1 SV=2		12p13.31		0	0	0	X	X	0	X	0	0	0	0	0
Q4G0S4	CYP27C1	C27C1_HUMAN Cytochrome P450 27C1 OS=Homo sapiens OX=9606 GN=CYP27C1 PE=1 SV=2		2q14.3	ENSG00000186684	127183832	127220313	0	0	0	0	0	0	0	0	X	0
Q96MC4	CEP295NL	C295L_HUMAN CEP295 N-terminal-like protein OS=Homo sapiens OX=9606 GN=CEP295NL PE=2 SV=1		17q25.3	ENSG00000178404	78870910	78903217	0	0	0	X	0	0	0	0	0	0
Q7Z3E5	ARMC9	ARMC9_HUMAN LisH domain-containing protein ARMC9 OS=Homo sapiens OX=9606 GN=ARMC9 PE=1 SV=3		2q37.1	ENSG00000135931	231198546	231376848	X	0	0	0	0	0	0	0	0	0
Q9NRR8	CDC42SE1	C42S1_HUMAN CDC42 small effector protein 1 OS=Homo sapiens OX=9606 GN=CDC42SE1 PE=1 SV=1		1q21.3	ENSG00000197622	151050971	151070325	X	0	0	0	0	0	0	0	0	0
O00555	CACNA1A	CAC1A_HUMAN Voltage-dependent P/Q-type calcium channel subunit alpha-1A OS=Homo sapiens OX=9606 GN=CACNA1A PE=1 SV=3		19p13.13	ENSG00000141837	13206442	13633025	X	0	0	0	X	X	0	0	0	0
Q13936	CACNA1C	CAC1C_HUMAN Voltage-dependent L-type calcium channel subunit alpha-1C OS=Homo sapiens OX=9606 GN=CACNA1C PE=1 SV=4		12p13.33	ENSG00000151067	1970772	2697950	X	0	X	0	X	0	0	0	0	0
Q13137	CALCOCO2	CACO2_HUMAN Calcium-binding and coiled-coil domain-containing protein 2 OS=Homo sapiens OX=9606 GN=CALCOCO2 PE=1 SV=1		17q21.32	ENSG00000136436	48831018	48866522	0	0	X	0	0	X	0	0	0	0
Q9Y6N8	CDH10	CAD10_HUMAN Cadherin-10 OS=Homo sapiens OX=9606 GN=CDH10 PE=1 SV=2		5p14.2-p14.1	ENSG00000040731	24487100	24644978	0	X	0	0	0	0	0	0	0	0
P55290	CDH13	CAD13_HUMAN Cadherin-13 OS=Homo sapiens OX=9606 GN=CDH13 PE=1 SV=1		16q23.3	ENSG00000140945	82626965	83800640	X	X	X	X	0	0	0	X	0	0
O75309	CDH16	CAD16_HUMAN Cadherin-16 OS=Homo sapiens OX=9606 GN=CDH16 PE=2 SV=1		16q22.1	ENSG00000166589	66908122	66918917	0	X	0	0	0	0	0	0	0	0
Q9UJ99	CDH22	CAD22_HUMAN Cadherin-22 OS=Homo sapiens OX=9606 GN=CDH22 PE=2 SV=2		20q13.12	ENSG00000149654	46173739	46308498	0	X	0	0	0	0	0	0	0	0
Q9H251	CDH23	CAD23_HUMAN Cadherin-23 OS=Homo sapiens OX=9606 GN=CDH23 PE=1 SV=2		10q22.1	ENSG00000107736	71396920	71815947	0	X	0	0	X	0	0	0	0	0
P15538	CYP11B1	C11B1_HUMAN Cytochrome P450 11B1, mitochondrial OS=Homo sapiens OX=9606 GN=CYP11B1 PE=1 SV=5		8q24.3	ENSG00000160882	142872356	142879846	0	0	X	0	X	0	0	0	X	0
Q92888	ARHGEF1	ARHG1_HUMAN Rho guanine nucleotide exchange factor 1 OS=Homo sapiens OX=9606 GN=ARHGEF1 PE=1 SV=2		19q13.2	ENSG00000076928	41883173	41930150	X	0	0	0	0	X	0	0	0	0
Q92974	ARHGEF2	ARHG2_HUMAN Rho guanine nucleotide exchange factor 2 OS=Homo sapiens OX=9606 GN=ARHGEF2 PE=1 SV=4		1q22	ENSG00000116584	155946851	156007070	X	X	X	X	0	X	X	0	0	0
P29374	ARID4A	ARI4A_HUMAN AT-rich interactive domain-containing protein 4A OS=Homo sapiens OX=9606 GN=ARID4A PE=1 SV=3		14q23.1	ENSG00000032219	58298504	58373887	0	0	X	0	0	0	0	0	0	X
Q15052	ARHGEF6	ARHG6_HUMAN Rho guanine nucleotide exchange factor 6 OS=Homo sapiens OX=9606 GN=ARHGEF6 PE=1 SV=2		Xq26.3	ENSG00000129675	136665547	136780932	X	0	0	0	0	X	X	0	0	0
Q14155	ARHGEF7	ARHG7_HUMAN Rho guanine nucleotide exchange factor 7 OS=Homo sapiens OX=9606 GN=ARHGEF7 PE=1 SV=2		13q34	ENSG00000102606	111114559	111305737	X	X	0	0	0	X	0	0	0	0
Q14865	ARID5B	ARI5B_HUMAN AT-rich interactive domain-containing protein 5B OS=Homo sapiens OX=9606 GN=ARID5B PE=1 SV=3		10q21.2	ENSG00000150347	61901684	62096944	X	X	0	0	0	0	X	0	0	0
O43307	ARHGEF9	ARHG9_HUMAN Rho guanine nucleotide exchange factor 9 OS=Homo sapiens OX=9606 GN=ARHGEF9 PE=1 SV=3		Xq11.1	ENSG00000131089	63634967	63809274	X	0	0	0	X	X	0	0	0	0
O15085	ARHGEF11	ARHGB_HUMAN Rho guanine nucleotide exchange factor 11 OS=Homo sapiens OX=9606 GN=ARHGEF11 PE=1 SV=1		1q23.1	ENSG00000132694	156934840	157045742	X	0	0	X	0	X	0	0	0	0
Q9NZN5	ARHGEF12	ARHGC_HUMAN Rho guanine nucleotide exchange factor 12 OS=Homo sapiens OX=9606 GN=ARHGEF12 PE=1 SV=1		11q23.3	ENSG00000196914	120336413	120489937	X	0	0	0	0	X	0	0	0	0
P36404	ARL2	ARL2_HUMAN ADP-ribosylation factor-like protein 2 OS=Homo sapiens OX=9606 GN=ARL2 PE=1 SV=4		11q13.1	ENSG00000213465	65014160	65022184	X	X	0	X	0	0	0	0	0	0
P49703	ARL4D	ARL4D_HUMAN ADP-ribosylation factor-like protein 4D OS=Homo sapiens OX=9606 GN=ARL4D PE=1 SV=2		17q21.31	ENSG00000175906	43398993	43401137	0	X	0	0	0	0	0	0	0	0
Q15878	CACNA1E	CAC1E_HUMAN Voltage-dependent R-type calcium channel subunit alpha-1E OS=Homo sapiens OX=9606 GN=CACNA1E PE=1 SV=3		1q25.3	ENSG00000198216	181317690	181808084	X	0	0	0	X	0	0	0	0	0
O43497	CACNA1G	CAC1G_HUMAN Voltage-dependent T-type calcium channel subunit alpha-1G OS=Homo sapiens OX=9606 GN=CACNA1G PE=1 SV=3		17q21.33	ENSG00000006283	50560715	50627474	X	0	0	0	X	0	0	0	0	0
Q9P0X4	CACNA1I	CAC1I_HUMAN Voltage-dependent T-type calcium channel subunit alpha-1I OS=Homo sapiens OX=9606 GN=CACNA1I PE=1 SV=1		22q13.1	ENSG00000100346	39570753	39689735	X	X	0	0	0	0	0	0	0	0
Q02641	CACNB1	CACB1_HUMAN Voltage-dependent L-type calcium channel subunit beta-1 OS=Homo sapiens OX=9606 GN=CACNB1 PE=1 SV=3		17q12	ENSG00000067191	39173453	39197703	X	0	0	0	0	0	0	0	0	0
Q08289	CACNB2	CACB2_HUMAN Voltage-dependent L-type calcium channel subunit beta-2 OS=Homo sapiens OX=9606 GN=CACNB2 PE=1 SV=3		10p12	ENSG00000165995	18140424	18543557	X	0	0	0	X	0	0	0	0	0
P43155	CRAT	CACP_HUMAN Carnitine O-acetyltransferase OS=Homo sapiens OX=9606 GN=CRAT PE=1 SV=5		9q34.11	ENSG00000095321	129094142	129111189	0	0	0	0	0	0	0	0	X	0
P55291	CDH15	CAD15_HUMAN Cadherin-15 OS=Homo sapiens OX=9606 GN=CDH15 PE=1 SV=1		16q24.3	ENSG00000129910	89171748	89195492	0	X	0	0	X	0	0	0	0	0
Q13634	CDH18	CAD18_HUMAN Cadherin-18 OS=Homo sapiens OX=9606 GN=CDH18 PE=2 SV=1		5p14.3	ENSG00000145526	19471296	20575873	0	X	0	0	0	0	0	0	0	0
Q9H159	CDH19	CAD19_HUMAN Cadherin-19 OS=Homo sapiens OX=9606 GN=CDH19 PE=2 SV=1		18q22.1	ENSG00000071991	66501083	66604138	0	X	0	0	0	0	0	0	0	0
Q86UP0	CDH24	CAD24_HUMAN Cadherin-24 OS=Homo sapiens OX=9606 GN=CDH24 PE=1 SV=1		14q11.2	ENSG00000139880	23047062	23057538	0	X	0	0	0	0	0	0	0	0
Q8IXH8	CDH26	CAD26_HUMAN Cadherin-like protein 26 OS=Homo sapiens OX=9606 GN=CDH26 PE=1 SV=4		20q13.33	ENSG00000124215	59958423	60034011	0	X	X	0	0	0	0	0	0	0
P22223	CDH3	CADH3_HUMAN Cadherin-3 OS=Homo sapiens OX=9606 GN=CDH3 PE=1 SV=2		16q22.1	ENSG00000062038	68636189	68727468	X	X	0	X	X	0	0	0	0	0
Q9ULB5	CDH7	CADH7_HUMAN Cadherin-7 OS=Homo sapiens OX=9606 GN=CDH7 PE=2 SV=2		18q22.1	ENSG00000081138	65750252	65890337	0	X	0	0	0	0	0	0	0	0
P55286	CDH8	CADH8_HUMAN Cadherin-8 OS=Homo sapiens OX=9606 GN=CDH8 PE=2 SV=2		16q21	ENSG00000150394	61647242	62037035	X	X	0	0	0	0	0	0	0	0
Q9ULX7	CA14	CAH14_HUMAN Carbonic anhydrase 14 OS=Homo sapiens OX=9606 GN=CA14 PE=1 SV=1		1q21.2	ENSG00000118298	150257251	150265078	0	0	0	0	0	0	0	0	X	0
Q9HA72	CALHM2	CAHM2_HUMAN Calcium homeostasis modulator protein 2 OS=Homo sapiens OX=9606 GN=CALHM2 PE=2 SV=1		10q24.33	ENSG00000138172	103446786	103452402	0	0	0	0	0	X	0	0	0	0
Q9GZN1	ACTR6	ARP6_HUMAN Actin-related protein 6 OS=Homo sapiens OX=9606 GN=ACTR6 PE=1 SV=1		12q23.1	ENSG00000075089	100199122	100241865	0	0	0	0	0	0	0	0	0	X
P51690	ARSE	ARSE_HUMAN Arylsulfatase E OS=Homo sapiens OX=9606 GN=ARSE PE=1 SV=2		Xp22.33	ENSG00000157399	2934045	2968475	0	0	0	0	X	0	0	0	0	0
P54793	ARSF	ARSF_HUMAN Arylsulfatase F OS=Homo sapiens OX=9606 GN=ARSF PE=1 SV=4		Xp22.33	ENSG00000062096	3041471	3112727	0	X	0	0	0	0	0	0	0	0
P27482	CALML3	CALL3_HUMAN Calmodulin-like protein 3 OS=Homo sapiens OX=9606 GN=CALML3 PE=1 SV=2		10p15.1	ENSG00000178363	5524961	5526771	X	0	0	0	0	0	0	0	0	0
Q13510	ASAH1	ASAH1_HUMAN Acid ceramidase OS=Homo sapiens OX=9606 GN=ASAH1 PE=1 SV=5		8p22	ENSG00000104763	18055992	18084998	0	X	X	0	X	X	X	0	X	0
P61158	ACTR3	ARP3_HUMAN Actin-related protein 3 OS=Homo sapiens OX=9606 GN=ACTR3 PE=1 SV=3		2q14.1	ENSG00000115091	113890063	113962596	X	X	X	X	0	0	X	0	0	0
O15145	ARPC3	ARPC3_HUMAN Actin-related protein 2/3 complex subunit 3 OS=Homo sapiens OX=9606 GN=ARPC3 PE=1 SV=3		12q24.11	ENSG00000111229	110434823	110450422	X	X	X	0	0	0	0	0	0	0
P15848	ARSB	ARSB_HUMAN Arylsulfatase B OS=Homo sapiens OX=9606 GN=ARSB PE=1 SV=1		5q14.1	ENSG00000113273	78777209	78986087	0	X	X	0	X	X	0	0	0	0
Q9NR48	ASH1L	ASH1L_HUMAN Histone-lysine N-methyltransferase ASH1L OS=Homo sapiens OX=9606 GN=ASH1L PE=1 SV=2		1q22	ENSG00000116539	155335268	155563162	X	X	0	0	X	0	X	0	0	X
Q9UBL3	ASH2L	ASH2L_HUMAN Set1/Ash2 histone methyltransferase complex subunit ASH2 OS=Homo sapiens OX=9606 GN=ASH2L PE=1 SV=1		8p11.23	ENSG00000129691	38105493	38144076	0	0	X	X	X	0	0	0	0	X
P17405	SMPD1	ASM_HUMAN Sphingomyelin phosphodiesterase OS=Homo sapiens OX=9606 GN=SMPD1 PE=1 SV=5		11p15.4	ENSG00000166311	6390440	6394998	X	X	X	0	X	X	X	0	X	0
Q13625	TP53BP2	ASPP2_HUMAN Apoptosis-stimulating of p53 protein 2 OS=Homo sapiens OX=9606 GN=TP53BP2 PE=1 SV=2		1q41	ENSG00000143514	223779893	223845954	X	0	0	X	0	X	0	0	0	X
Q8IZT6	ASPM	ASPM_HUMAN Abnormal spindle-like microcephaly-associated protein OS=Homo sapiens OX=9606 GN=ASPM PE=1 SV=2		1q31.3	ENSG00000066279	197084121	197146694	X	X	0	X	X	0	0	0	0	0
Q9BXN1	ASPN	ASPN_HUMAN Asporin OS=Homo sapiens OX=9606 GN=ASPN PE=1 SV=2		9q22.31	ENSG00000106819	92456205	92482506	X	X	0	0	0	0	0	0	0	0
Q96CP6	GRAMD1A	ASTRA_HUMAN Protein Aster-A OS=Homo sapiens OX=9606 GN=GRAMD1A PE=1 SV=2		19q13.11	ENSG00000089351	34994784	35026471	0	0	X	0	0	X	0	0	0	0
P05023	ATP1A1	AT1A1_HUMAN Sodium/potassium-transporting ATPase subunit alpha-1 OS=Homo sapiens OX=9606 GN=ATP1A1 PE=1 SV=1		1p13.1	ENSG00000163399	116372668	116410261	X	0	0	0	0	0	0	0	X	0
P23634	ATP2B4	AT2B4_HUMAN Plasma membrane calcium-transporting ATPase 4 OS=Homo sapiens OX=9606 GN=ATP2B4 PE=1 SV=2		1q32.1	ENSG00000058668	203626787	203744081	X	X	0	X	0	0	0	X	0	0
Q9H1Y0	ATG5	ATG5_HUMAN Autophagy protein 5 OS=Homo sapiens OX=9606 GN=ATG5 PE=1 SV=2		6q21	ENSG00000057663	106045423	106325791	X	0	X	0	X	X	0	0	0	0
Q9H257	CARD9	CARD9_HUMAN Caspase recruitment domain-containing protein 9 OS=Homo sapiens OX=9606 GN=CARD9 PE=1 SV=2		9q34.3	ENSG00000187796	136361903	136373681	X	0	X	0	X	X	X	0	0	0
Q5VZK9	CARMIL1	CARL1_HUMAN F-actin-uncapping protein LRRC16A OS=Homo sapiens OX=9606 GN=CARMIL1 PE=1 SV=1		6p22.2	ENSG00000079691	25279078	25620530	0	X	0	0	0	0	0	0	0	0
Q6F5E8	CARMIL2	CARL2_HUMAN Capping protein, Arp2/3 and myosin-I linker protein 2 OS=Homo sapiens OX=9606 GN=CARMIL2 PE=1 SV=2		16q22.1	ENSG00000159753	67644988	67657569	0	X	0	0	X	0	0	0	0	0
Q96PB1	CASD1	CASD1_HUMAN N-acetylneuraminate 9-O-acetyltransferase OS=Homo sapiens OX=9606 GN=CASD1 PE=1 SV=1		7q21.3	ENSG00000127995	94509219	94557019	0	0	0	0	0	0	0	0	X	0
P29466	CASP1	CASP1_HUMAN Caspase-1 OS=Homo sapiens OX=9606 GN=CASP1 PE=1 SV=1		11q22.3	ENSG00000137752	105025443	105035250	X	0	X	0	0	X	X	0	0	0
P42574	CASP3	CASP3_HUMAN Caspase-3 OS=Homo sapiens OX=9606 GN=CASP3 PE=1 SV=2		4q35.1	ENSG00000164305	184627696	184649509	X	X	X	X	X	X	X	0	0	0
Q8WUW1	BRK1	BRK1_HUMAN Protein BRICK1 OS=Homo sapiens OX=9606 GN=BRK1 PE=1 SV=1		3p25.3	ENSG00000254999	10115675	10127190	X	X	X	X	0	0	0	0	0	0
P25098	GRK2	ARBK1_HUMAN Beta-adrenergic receptor kinase 1 OS=Homo sapiens OX=9606 GN=GRK2 PE=1 SV=2		11q13.2	ENSG00000173020	67266473	67286556	X	0	0	0	0	0	0	0	0	0
Q96DR7	ARHGEF26	ARHGQ_HUMAN Rho guanine nucleotide exchange factor 26 OS=Homo sapiens OX=9606 GN=ARHGEF26 PE=1 SV=4		3q25.2	ENSG00000114790	154121003	154257827	X	0	0	0	0	X	0	0	0	0
Q9NR80	ARHGEF4	ARHG4_HUMAN Rho guanine nucleotide exchange factor 4 OS=Homo sapiens OX=9606 GN=ARHGEF4 PE=1 SV=3		2q21.1	ENSG00000136002	130836914	131047263	X	0	0	0	0	X	0	0	0	0
Q12774	ARHGEF5	ARHG5_HUMAN Rho guanine nucleotide exchange factor 5 OS=Homo sapiens OX=9606 GN=ARHGEF5 PE=1 SV=3		7q35	ENSG00000050327	144355288	144380632	X	X	0	0	0	X	X	0	0	0
P09871	C1S	C1S_HUMAN Complement C1s subcomponent OS=Homo sapiens OX=9606 GN=C1S PE=1 SV=1		12p13.31	ENSG00000182326	6988259	7071032	0	0	X	0	X	0	0	0	0	0
O14523	C2CD2L	C2C2L_HUMAN Phospholipid transfer protein C2CD2L OS=Homo sapiens OX=9606 GN=C2CD2L PE=1 SV=3		11q23.3	ENSG00000172375	119102198	119118544	X	0	0	0	0	0	0	0	0	0
Q86YS7	C2CD5	C2CD5_HUMAN C2 domain-containing protein 5 OS=Homo sapiens OX=9606 GN=C2CD5 PE=1 SV=1		12p12.1	ENSG00000111731	22448583	22544546	X	0	0	X	0	0	0	0	0	0
Q9P2K1	CC2D2A	C2D2A_HUMAN Coiled-coil and C2 domain-containing protein 2A OS=Homo sapiens OX=9606 GN=CC2D2A PE=1 SV=3		4p15.32	ENSG00000048342	15469865	15601552	X	0	0	0	X	0	0	0	0	0
P20851	C4BPB	C4BPB_HUMAN C4b-binding protein beta chain OS=Homo sapiens OX=9606 GN=C4BPB PE=1 SV=1		1q32.1	ENSG00000123843	207088860	207099993	0	X	X	X	0	0	0	0	0	0
P21730	C5AR1	C5AR1_HUMAN C5a anaphylatoxin chemotactic receptor 1 OS=Homo sapiens OX=9606 GN=C5AR1 PE=1 SV=2	CD88	19q13.32	ENSG00000197405	47290023	47322066	X	X	X	X	0	X	X	X	0	0
Q9P296	C5AR2	C5AR2_HUMAN C5a anaphylatoxin chemotactic receptor 2 OS=Homo sapiens OX=9606 GN=C5AR2 PE=1 SV=1		19q13.32	ENSG00000134830	47332175	47347329	X	X	X	X	0	0	X	0	0	0
P61160	ACTR2	ARP2_HUMAN Actin-related protein 2 OS=Homo sapiens OX=9606 GN=ACTR2 PE=1 SV=1		2p14	ENSG00000138071	65227788	65271253	X	X	X	X	X	0	X	0	0	0
Q8NBQ7	AQP11	AQP11_HUMAN Aquaporin-11 OS=Homo sapiens OX=9606 GN=AQP11 PE=1 SV=1		11q14.1	ENSG00000178301	77589391	77610356	0	0	0	X	0	0	0	0	0	0
Q96NH3	TBC1D32	BROMI_HUMAN Protein broad-minded OS=Homo sapiens OX=9606 GN=TBC1D32 PE=2 SV=4		6q22.31	ENSG00000146350	121079494	121334745	X	0	0	0	0	0	0	0	0	0
Q8TDC3	BRSK1	BRSK1_HUMAN Serine/threonine-protein kinase BRSK1 OS=Homo sapiens OX=9606 GN=BRSK1 PE=1 SV=2		19q13.42	ENSG00000160469	55282072	55312562	X	X	0	X	X	0	0	0	0	0
Q92747	ARPC1A	ARC1A_HUMAN Actin-related protein 2/3 complex subunit 1A OS=Homo sapiens OX=9606 GN=ARPC1A PE=2 SV=2		7q22.1	ENSG00000241685	99325898	99366262	X	0	X	0	0	0	0	0	0	0
Q7LC44	ARC	ARC_HUMAN Activity-regulated cytoskeleton-associated protein OS=Homo sapiens OX=9606 GN=ARC PE=1 SV=1		8q24.3	ENSG00000198576	142611049	142614479	X	X	0	0	0	0	0	0	0	0
Q9UPA5	BSN	BSN_HUMAN Protein bassoon OS=Homo sapiens OX=9606 GN=BSN PE=1 SV=4		3p21.31	ENSG00000164061	49554477	49671549	X	0	0	0	0	0	0	0	0	0
Q075Z2	BSPH1	BSPH1_HUMAN Binder of sperm protein homolog 1 OS=Homo sapiens OX=9606 GN=BSPH1 PE=2 SV=1		19q13.33	ENSG00000188334	47968046	47992170	0	X	0	0	0	0	0	0	0	0
P15514	AREG	AREG_HUMAN Amphiregulin OS=Homo sapiens OX=9606 GN=AREG PE=1 SV=2		4q13.3	ENSG00000109321	74445136	74455005	X	0	0	X	0	0	X	0	0	0
Q10588	BST1	BST1_HUMAN ADP-ribosyl cyclase/cyclic ADP-ribose hydrolase 2 OS=Homo sapiens OX=9606 GN=BST1 PE=1 SV=2	CD157	4p15.32	ENSG00000109743	15703065	15738313	X	X	X	X	0	0	X	0	0	0
P62330	ARF6	ARF6_HUMAN ADP-ribosylation factor 6 OS=Homo sapiens OX=9606 GN=ARF6 PE=1 SV=2		14q21.3	ENSG00000165527	49893082	49897054	X	X	0	X	0	X	0	0	0	0
O95971	CD160	BY55_HUMAN CD160 antigen OS=Homo sapiens OX=9606 GN=CD160 PE=1 SV=1	CD160	1q21.1	ENSG00000117281	145719471	145739288	X	X	X	X	0	X	0	X	0	0
P36405	ARL3	ARL3_HUMAN ADP-ribosylation factor-like protein 3 OS=Homo sapiens OX=9606 GN=ARL3 PE=1 SV=2		10q24.32	ENSG00000138175	102673731	102714397	X	0	0	X	X	0	0	0	0	0
Q9NVJ2	ARL8B	ARL8B_HUMAN ADP-ribosylation factor-like protein 8B OS=Homo sapiens OX=9606 GN=ARL8B PE=1 SV=1		3p26.1	ENSG00000134108	5122249	5180911	0	X	X	X	0	X	0	0	0	0
Q07021	C1QBP	C1QBP_HUMAN Complement component 1 Q subcomponent-binding protein, mitochondrial OS=Homo sapiens OX=9606 GN=C1QBP PE=1 SV=1		17p13.2	ENSG00000108561	5432777	5448830	X	X	X	X	X	X	0	0	0	0
Q9BXJ5	C1QTNF2	C1QT2_HUMAN Complement C1q tumor necrosis factor-related protein 2 OS=Homo sapiens OX=9606 GN=C1QTNF2 PE=1 SV=1		5q33.3	ENSG00000145861	160347754	160370641	0	X	0	0	0	0	0	0	X	0
Q4AC94	C2CD3	C2CD3_HUMAN C2 domain-containing protein 3 OS=Homo sapiens OX=9606 GN=C2CD3 PE=1 SV=4		11q13.4	ENSG00000168014	74012718	74171210	X	0	0	X	X	0	0	0	0	0
Q6P1N0	CC2D1A	C2D1A_HUMAN Coiled-coil and C2 domain-containing protein 1A OS=Homo sapiens OX=9606 GN=CC2D1A PE=1 SV=1		19p13.12	ENSG00000132024	13906201	13930879	X	0	0	0	0	0	X	0	0	0
Q16581	C3AR1	C3AR_HUMAN C3a anaphylatoxin chemotactic receptor OS=Homo sapiens OX=9606 GN=C3AR1 PE=1 SV=2		12p13.31	ENSG00000171860	8056844	8066359	X	X	X	0	0	0	X	X	0	0
Q9NRR3	CDC42SE2	C42S2_HUMAN CDC42 small effector protein 2 OS=Homo sapiens OX=9606 GN=CDC42SE2 PE=1 SV=1		5q31.1	ENSG00000158985	131245493	131398447	X	0	0	0	0	0	0	0	0	0
Q6IMN6	CAPRIN2	CAPR2_HUMAN Caprin-2 OS=Homo sapiens OX=9606 GN=CAPRIN2 PE=1 SV=1		12p11.21	ENSG00000110888	30709552	30754951	X	0	0	X	0	0	0	0	0	0
P16615	ATP2A2	AT2A2_HUMAN Sarcoplasmic/endoplasmic reticulum calcium ATPase 2 OS=Homo sapiens OX=9606 GN=ATP2A2 PE=1 SV=1		12q24.11	ENSG00000174437	110280756	110351093	X	X	X	0	X	X	0	0	0	0
P13637	ATP1A3	AT1A3_HUMAN Sodium/potassium-transporting ATPase subunit alpha-3 OS=Homo sapiens OX=9606 GN=ATP1A3 PE=1 SV=3		19q13.2	ENSG00000105409	41966582	41997497	X	0	0	0	X	0	0	0	0	0
Q13733	ATP1A4	AT1A4_HUMAN Sodium/potassium-transporting ATPase subunit alpha-4 OS=Homo sapiens OX=9606 GN=ATP1A4 PE=1 SV=3		1q23.2	ENSG00000132681	160151586	160186980	X	X	0	0	0	0	0	0	0	0
Q9NTI2	ATP8A2	AT8A2_HUMAN Phospholipid-transporting ATPase IB OS=Homo sapiens OX=9606 GN=ATP8A2 PE=1 SV=3		13q12.13	ENSG00000132932	25371974	26025851	0	0	0	X	X	0	0	0	0	0
P18848	ATF4	ATF4_HUMAN Cyclic AMP-dependent transcription factor ATF-4 OS=Homo sapiens OX=9606 GN=ATF4 PE=1 SV=3		22q13.1	ENSG00000128272	39519695	39522683	X	0	X	0	0	X	0	0	X	0
O75143	ATG13	ATG13_HUMAN Autophagy-related protein 13 OS=Homo sapiens OX=9606 GN=ATG13 PE=1 SV=1		11p11.2	ENSG00000175224	46617527	46674818	0	0	X	X	0	X	0	0	0	0
O95352	ATG7	ATG7_HUMAN Ubiquitin-like modifier-activating enzyme ATG7 OS=Homo sapiens OX=9606 GN=ATG7 PE=1 SV=1		3p25.3	ENSG00000197548	11272309	11557665	X	X	X	X	0	X	0	0	0	X
Q7Z3C6	ATG9A	ATG9A_HUMAN Autophagy-related protein 9A OS=Homo sapiens OX=9606 GN=ATG9A PE=1 SV=3		2q35	ENSG00000198925	219219380	219229717	0	0	X	0	0	X	0	0	0	0
Q14511	NEDD9	CASL_HUMAN Enhancer of filamentation 1 OS=Homo sapiens OX=9606 GN=NEDD9 PE=1 SV=1		6p24.2	ENSG00000111859	11183298	11382348	X	X	0	X	0	0	0	0	0	0
P49662	CASP4	CASP4_HUMAN Caspase-4 OS=Homo sapiens OX=9606 GN=CASP4 PE=1 SV=1		11q22.3	ENSG00000196954	104942866	104969366	X	X	X	0	0	X	X	0	0	0
Q9UII2	ATP5IF1	ATIF1_HUMAN ATPase inhibitor, mitochondrial OS=Homo sapiens OX=9606 GN=ATP5IF1 PE=1 SV=1		1p35.3	ENSG00000130770	28236109	28246906	0	0	X	X	0	0	0	X	X	0
P55210	CASP7	CASP7_HUMAN Caspase-7 OS=Homo sapiens OX=9606 GN=CASP7 PE=1 SV=1		10q25.3	ENSG00000165806	113679162	113730907	0	0	0	0	0	X	0	0	0	0
P31415	CASQ1	CASQ1_HUMAN Calsequestrin-1 OS=Homo sapiens OX=9606 GN=CASQ1 PE=1 SV=3		1q23.2	ENSG00000143318	160190575	160201886	X	0	0	0	X	0	0	0	0	0
Q6UY14	ADAMTSL4	ATL4_HUMAN ADAMTS-like protein 4 OS=Homo sapiens OX=9606 GN=ADAMTSL4 PE=1 SV=2		1q21.2	ENSG00000143382	150549369	150560937	0	X	0	0	0	X	0	0	0	0
Q9Y6H3	ATP23	ATP23_HUMAN Mitochondrial inner membrane protease ATP23 homolog OS=Homo sapiens OX=9606 GN=ATP23 PE=1 SV=3		12q14.1	ENSG00000166896	57906039	57959148	0	0	0	0	X	0	0	0	0	0
P51164	ATP4B	ATP4B_HUMAN Potassium-transporting ATPase subunit beta OS=Homo sapiens OX=9606 GN=ATP4B PE=1 SV=1		13q34	ENSG00000186009	113648804	113658198	0	X	0	0	0	0	0	0	0	0
P07858	CTSB	CATB_HUMAN Cathepsin B OS=Homo sapiens OX=9606 GN=CTSB PE=1 SV=3		8p23.1	ENSG00000164733	11842524	11869533	X	X	X	X	0	X	0	0	0	0
P09668	CTSH	CATH_HUMAN Pro-cathepsin H OS=Homo sapiens OX=9606 GN=CTSH PE=1 SV=4		15q25.1	ENSG00000103811	78921058	78949574	X	X	X	X	0	X	X	X	0	0
P43235	CTSK	CATK_HUMAN Cathepsin K OS=Homo sapiens OX=9606 GN=CTSK PE=1 SV=1		1q21.3	ENSG00000143387	150794880	150809577	X	X	X	X	X	X	0	0	0	0
Q9UBR2	CTSZ	CATZ_HUMAN Cathepsin Z OS=Homo sapiens OX=9606 GN=CTSZ PE=1 SV=1		20q13.32	ENSG00000101160	58985686	59008238	0	X	X	X	0	X	0	0	0	0
Q6NZI2	CAVIN1	CAVN1_HUMAN Caveolae-associated protein 1 OS=Homo sapiens OX=9606 GN=CAVIN1 PE=1 SV=1		17q21.31	ENSG00000177469	42402449	42423256	0	X	0	0	0	0	0	0	0	0
Q5BKX8	CAVIN4	CAVN4_HUMAN Caveolae-associated protein 4 OS=Homo sapiens OX=9606 GN=CAVIN4 PE=1 SV=2		9q31.1	ENSG00000170681	100578079	100588389	X	0	0	0	0	0	0	0	0	0
Q13938	CAPS	CAYP1_HUMAN Calcyphosin OS=Homo sapiens OX=9606 GN=CAPS PE=1 SV=2		19p13.3	ENSG00000105519	5912339	5916211	X	0	0	0	0	0	0	0	0	0
P54289	CACNA2D1	CA2D1_HUMAN Voltage-dependent calcium channel subunit alpha-2/delta-1 OS=Homo sapiens OX=9606 GN=CACNA2D1 PE=1 SV=3		7q21.11	ENSG00000153956	81946444	82443777	X	0	0	0	0	0	0	0	0	0
Q9NY47	CACNA2D2	CA2D2_HUMAN Voltage-dependent calcium channel subunit alpha-2/delta-2 OS=Homo sapiens OX=9606 GN=CACNA2D2 PE=1 SV=2		3p21.31	ENSG00000007402	50362613	50504244	X	0	0	0	X	0	0	0	0	0
Q9BRK5	SDF4	CAB45_HUMAN 45 kDa calcium-binding protein OS=Homo sapiens OX=9606 GN=SDF4 PE=1 SV=1		1p36.33	ENSG00000078808	1216909	1232067	0	X	0	0	0	0	0	0	0	0
Q9BTV7	CABLES2	CABL2_HUMAN CDK5 and ABL1 enzyme substrate 2 OS=Homo sapiens OX=9606 GN=CABLES2 PE=1 SV=3		20q13.33	ENSG00000149679	62388632	62407285	0	0	0	X	0	0	0	0	0	0
Q9NPB3	CABP2	CABP2_HUMAN Calcium-binding protein 2 OS=Homo sapiens OX=9606 GN=CABP2 PE=1 SV=4		11q13.2	ENSG00000167791	67518912	67524517	X	0	0	0	X	0	0	0	0	0
P57796	CABP4	CABP4_HUMAN Calcium-binding protein 4 OS=Homo sapiens OX=9606 GN=CABP4 PE=1 SV=2		11q13.2	ENSG00000175544	67452406	67461752	X	0	0	0	X	0	0	0	0	0
O95180	CACNA1H	CAC1H_HUMAN Voltage-dependent T-type calcium channel subunit alpha-1H OS=Homo sapiens OX=9606 GN=CACNA1H PE=1 SV=4		16p13.3	ENSG00000196557	1153106	1221771	X	0	0	0	X	0	0	0	X	0
Q13698	CACNA1S	CAC1S_HUMAN Voltage-dependent L-type calcium channel subunit alpha-1S OS=Homo sapiens OX=9606 GN=CACNA1S PE=1 SV=4		1q32.1	ENSG00000081248	201039512	201112451	X	0	0	0	X	0	0	0	0	0
P55287	CDH11	CAD11_HUMAN Cadherin-11 OS=Homo sapiens OX=9606 GN=CDH11 PE=1 SV=2		16q21	ENSG00000140937	64943753	65126112	X	X	0	0	X	0	0	0	0	0
P55289	CDH12	CAD12_HUMAN Cadherin-12 OS=Homo sapiens OX=9606 GN=CDH12 PE=2 SV=2		5p14.3	ENSG00000154162	21750673	22853344	0	X	0	0	0	0	0	0	0	0
Q12864	CDH17	CAD17_HUMAN Cadherin-17 OS=Homo sapiens OX=9606 GN=CDH17 PE=2 SV=3		8q22.1	ENSG00000079112	94127162	94217303	X	X	X	0	0	0	0	0	0	0
Q9HBT6	CDH20	CAD20_HUMAN Cadherin-20 OS=Homo sapiens OX=9606 GN=CDH20 PE=2 SV=2		18q21.33	ENSG00000101542	61333430	61555779	0	X	0	0	0	0	0	0	0	0
P12830	CDH1	CADH1_HUMAN Cadherin-1 OS=Homo sapiens OX=9606 GN=CDH1 PE=1 SV=3	CD324	16q22.1	ENSG00000039068	68737292	68835537	X	X	0	X	X	0	0	0	0	0
P19022	CDH2	CADH2_HUMAN Cadherin-2 OS=Homo sapiens OX=9606 GN=CDH2 PE=1 SV=4	CD325	18q12.1	ENSG00000170558	27932879	28177946	X	X	0	X	X	0	X	0	0	0
P33151	CDH5	CADH5_HUMAN Cadherin-5 OS=Homo sapiens OX=9606 GN=CDH5 PE=1 SV=5	CD144	16q21	ENSG00000179776	66366622	66404784	X	X	0	X	0	X	X	X	0	0
Q9ULB4	CDH9	CADH9_HUMAN Cadherin-9 OS=Homo sapiens OX=9606 GN=CDH9 PE=2 SV=2		5p14.1	ENSG00000113100	26880597	27121150	0	X	0	0	0	0	0	0	0	0
Q9BY67	CADM1	CADM1_HUMAN Cell adhesion molecule 1 OS=Homo sapiens OX=9606 GN=CADM1 PE=1 SV=2		11q23.3	ENSG00000182985	115169218	115504957	0	X	X	0	0	X	0	0	0	0
Q8N126	CADM3	CADM3_HUMAN Cell adhesion molecule 3 OS=Homo sapiens OX=9606 GN=CADM3 PE=1 SV=1		1q23.2	ENSG00000162706	159171609	159203313	0	X	0	0	0	0	0	0	0	0
O43570	CA12	CAH12_HUMAN Carbonic anhydrase 12 OS=Homo sapiens OX=9606 GN=CA12 PE=1 SV=1		15q22.2	ENSG00000074410	63321378	63381846	0	0	0	0	X	0	0	0	X	0
P00918	CA2	CAH2_HUMAN Carbonic anhydrase 2 OS=Homo sapiens OX=9606 GN=CA2 PE=1 SV=2		8q21.2	ENSG00000104267	85463968	85481493	X	X	X	0	X	0	0	0	X	0
Q16790	CA9	CAH9_HUMAN Carbonic anhydrase 9 OS=Homo sapiens OX=9606 GN=CA9 PE=1 SV=2		9p13.3	ENSG00000107159	35673918	35681159	0	X	X	0	0	0	0	0	X	0
Q9NZ32	ACTR10	ARP10_HUMAN Actin-related protein 10 OS=Homo sapiens OX=9606 GN=ACTR10 PE=1 SV=1		14q23.1	ENSG00000131966	58200080	58235636	0	X	X	0	0	0	0	0	0	0
O15144	ARPC2	ARPC2_HUMAN Actin-related protein 2/3 complex subunit 2 OS=Homo sapiens OX=9606 GN=ARPC2 PE=1 SV=1		2q35	ENSG00000163466	218217141	218254356	X	X	X	0	0	0	0	0	0	0
P59998	ARPC4	ARPC4_HUMAN Actin-related protein 2/3 complex subunit 4 OS=Homo sapiens OX=9606 GN=ARPC4 PE=1 SV=3		3p25.3	ENSG00000241553	9792495	9807101	X	0	X	0	0	0	0	0	0	0
Q7Z6K5	ARPIN	ARPIN_HUMAN Arpin OS=Homo sapiens OX=9606 GN=ARPIN PE=1 SV=1		15q26.1	ENSG00000242498	89895006	89912952	0	X	0	0	0	0	0	0	0	0
P49407	ARRB1	ARRB1_HUMAN Beta-arrestin-1 OS=Homo sapiens OX=9606 GN=ARRB1 PE=1 SV=2		11q13.4	ENSG00000137486	75260122	75351705	X	0	0	X	0	X	X	0	0	X
P32121	ARRB2	ARRB2_HUMAN Beta-arrestin-2 OS=Homo sapiens OX=9606 GN=ARRB2 PE=1 SV=2		17p13.2	ENSG00000141480	4710596	4721499	X	X	X	X	0	X	X	0	0	0
Q8N5I2	ARRDC1	ARRD1_HUMAN Arrestin domain-containing protein 1 OS=Homo sapiens OX=9606 GN=ARRDC1 PE=1 SV=1		9q34.3	ENSG00000197070	137605685	137615360	X	0	0	X	0	0	0	0	0	0
Q96B67	ARRDC3	ARRD3_HUMAN Arrestin domain-containing protein 3 OS=Homo sapiens OX=9606 GN=ARRDC3 PE=1 SV=1		5q14.3	ENSG00000113369	91368631	91383317	X	0	0	0	0	0	0	0	0	0
O00192	ARVCF	ARVC_HUMAN Armadillo repeat protein deleted in velo-cardio-facial syndrome OS=Homo sapiens OX=9606 GN=ARVCF PE=1 SV=1		22q11.21	ENSG00000099889	19969896	20016823	0	X	0	0	0	0	0	0	0	0
Q9UHC3	ASIC3	ASIC3_HUMAN Acid-sensing ion channel 3 OS=Homo sapiens OX=9606 GN=ASIC3 PE=1 SV=2		7q36.1	ENSG00000213199	151048292	151052756	X	0	0	0	0	0	0	0	0	0
Q96LR9	APOLD1	APLD1_HUMAN Apolipoprotein L domain-containing protein 1 OS=Homo sapiens OX=9606 GN=APOLD1 PE=2 SV=2		12p13.1	ENSG00000178878	12725917	12829975	0	0	0	0	0	0	0	X	0	0
P02647	APOA1	APOA1_HUMAN Apolipoprotein A-I OS=Homo sapiens OX=9606 GN=APOA1 PE=1 SV=1		11q23.3	ENSG00000118137	116835751	116837622	X	X	X	X	X	0	X	0	X	0
P04114	APOB	APOB_HUMAN Apolipoprotein B-100 OS=Homo sapiens OX=9606 GN=APOB PE=1 SV=2		2p24.1	ENSG00000084674	21001429	21044073	X	X	X	X	X	0	X	0	X	0
O43315	AQP9	AQP9_HUMAN Aquaporin-9 OS=Homo sapiens OX=9606 GN=AQP9 PE=2 SV=2		15q21.3	ENSG00000103569	58138169	58185911	0	X	0	0	0	0	0	0	0	0
P55201	BRPF1	BRPF1_HUMAN Peregrin OS=Homo sapiens OX=9606 GN=BRPF1 PE=1 SV=2		3p25.3	ENSG00000156983	9731729	9748019	X	0	0	X	X	0	0	0	0	X
Q96P48	ARAP1	ARAP1_HUMAN Arf-GAP with Rho-GAP domain, ANK repeat and PH domain-containing protein 1 OS=Homo sapiens OX=9606 GN=ARAP1 PE=1 SV=3		11q13.4	ENSG00000186635	72685069	72793599	X	0	0	X	0	0	0	0	0	0
Q8WWN8	ARAP3	ARAP3_HUMAN Arf-GAP with Rho-GAP domain, ANK repeat and PH domain-containing protein 3 OS=Homo sapiens OX=9606 GN=ARAP3 PE=1 SV=1		5q31.3	ENSG00000120318	141653401	141682230	X	0	0	0	0	0	0	0	0	0
P32247	BRS3	BRS3_HUMAN Bombesin receptor subtype-3 OS=Homo sapiens OX=9606 GN=BRS3 PE=1 SV=1		Xq26.3	ENSG00000102239	136487947	136493780	X	0	0	0	0	0	0	0	X	0
P35626	GRK3	ARBK2_HUMAN Beta-adrenergic receptor kinase 2 OS=Homo sapiens OX=9606 GN=GRK3 PE=1 SV=2		22q12.1	ENSG00000100077	25564675	25729294	X	0	0	0	0	0	0	0	0	0
Q5W0U4	BSPRY	BSPRY_HUMAN B box and SPRY domain-containing protein OS=Homo sapiens OX=9606 GN=BSPRY PE=2 SV=1		9q32	ENSG00000119411	113349541	113371233	0	0	0	0	0	0	X	0	0	0
P84077	ARF1	ARF1_HUMAN ADP-ribosylation factor 1 OS=Homo sapiens OX=9606 GN=ARF1 PE=1 SV=2		1q42.13	ENSG00000143761	228082660	228099212	X	0	X	X	X	0	X	0	X	0
P35070	BTC	BTC_HUMAN Probetacellulin OS=Homo sapiens OX=9606 GN=BTC PE=1 SV=1		4q13.3	ENSG00000174808	74744759	74794523	X	X	0	X	0	X	X	0	0	0
P78543	BTG2	BTG2_HUMAN Protein BTG2 OS=Homo sapiens OX=9606 GN=BTG2 PE=1 SV=1		1q32.1	ENSG00000159388	203305491	203309602	X	0	0	X	X	X	0	0	0	X
Q7Z6A9	BTLA	BTLA_HUMAN B- and T-lymphocyte attenuator OS=Homo sapiens OX=9606 GN=BTLA PE=1 SV=3	CD272	3q13.2	ENSG00000186265	112463966	112499472	X	X	X	0	0	0	0	0	0	0
Q6UXG8	BTNL9	BTNL9_HUMAN Butyrophilin-like protein 9 OS=Homo sapiens OX=9606 GN=BTNL9 PE=2 SV=1		5q35.3	ENSG00000165810	181040225	181061521	X	0	X	0	0	0	0	0	0	0
P19099	CYP11B2	C11B2_HUMAN Cytochrome P450 11B2, mitochondrial OS=Homo sapiens OX=9606 GN=CYP11B2 PE=1 SV=3		8q24.3	ENSG00000179142	142910559	142917843	0	0	0	0	X	0	0	0	X	0
Q68CP9	ARID2	ARID2_HUMAN AT-rich interactive domain-containing protein 2 OS=Homo sapiens OX=9606 GN=ARID2 PE=1 SV=2		12q12	ENSG00000189079	45729706	45908040	0	X	0	X	X	0	0	0	0	X
Q96BM9	ARL8A	ARL8A_HUMAN ADP-ribosylation factor-like protein 8A OS=Homo sapiens OX=9606 GN=ARL8A PE=1 SV=1		1q32.1	ENSG00000143862	202133404	202144743	0	X	X	X	0	0	0	0	0	0
Q9NPY3	CD93	C1QR1_HUMAN Complement component C1q receptor OS=Homo sapiens OX=9606 GN=CD93 PE=1 SV=3	CD93	20p11.21	ENSG00000125810	23079360	23086324	X	X	X	0	0	0	X	0	0	0
Q9H0F7	ARL6	ARL6_HUMAN ADP-ribosylation factor-like protein 6 OS=Homo sapiens OX=9606 GN=ARL6 PE=1 SV=1		3q11.2	ENSG00000113966	97764521	97801229	X	0	0	X	X	0	0	0	0	0
Q96EU7	C1GALT1C1	C1GLC_HUMAN C1GALT1-specific chaperone 1 OS=Homo sapiens OX=9606 GN=C1GALT1C1 PE=1 SV=1		Xq24	ENSG00000171155	120625674	120630054	0	0	0	0	X	0	0	0	0	0
P04003	C4BPA	C4BPA_HUMAN C4b-binding protein alpha chain OS=Homo sapiens OX=9606 GN=C4BPA PE=1 SV=2		1q32.2	ENSG00000123838	207104233	207144972	0	X	X	X	0	0	0	0	0	0
Q8TCZ2	CD99L2	C99L2_HUMAN CD99 antigen-like protein 2 OS=Homo sapiens OX=9606 GN=CD99L2 PE=1 SV=1		Xq28	ENSG00000102181	150766336	150898816	0	X	X	0	0	0	0	0	0	0
Q8WWF1	C1orf54	CA054_HUMAN Uncharacterized protein C1orf54 OS=Homo sapiens OX=9606 GN=C1orf54 PE=2 SV=1		1q21.2	ENSG00000118292	150268200	150280916	0	X	0	0	0	0	0	0	0	0
P22748	CA4	CAH4_HUMAN Carbonic anhydrase 4 OS=Homo sapiens OX=9606 GN=CA4 PE=1 SV=2		17q23.1	ENSG00000167434	60149942	60170899	0	0	0	0	X	0	0	0	X	0
O15511	ARPC5	ARPC5_HUMAN Actin-related protein 2/3 complex subunit 5 OS=Homo sapiens OX=9606 GN=ARPC5 PE=1 SV=3		1q25.3	ENSG00000162704	183620846	183635783	X	X	X	0	0	0	0	0	0	0
P10523	SAG	ARRS_HUMAN S-arrestin OS=Homo sapiens OX=9606 GN=SAG PE=1 SV=3		2q37.1	ENSG00000130561	233307816	233347055	X	0	0	0	0	0	0	0	0	0
P36575	ARR3	ARRC_HUMAN Arrestin-C OS=Homo sapiens OX=9606 GN=ARR3 PE=1 SV=2		Xq13.1	ENSG00000120500	70268305	70281840	X	0	0	0	X	0	0	0	0	0
Q8WWX0	ASB5	ASB5_HUMAN Ankyrin repeat and SOCS box protein 5 OS=Homo sapiens OX=9606 GN=ASB5 PE=2 SV=1		4q34.2	ENSG00000164122	176213673	176277571	X	0	0	X	0	0	0	0	0	0
Q9NZT1	CALML5	CALL5_HUMAN Calmodulin-like protein 5 OS=Homo sapiens OX=9606 GN=CALML5 PE=1 SV=2		10p15.1	ENSG00000178372	5498697	5499570	X	X	X	0	0	0	0	0	0	0
P78348	ASIC1	ASIC1_HUMAN Acid-sensing ion channel 1 OS=Homo sapiens OX=9606 GN=ASIC1 PE=1 SV=3		12q13.12	ENSG00000110881	50057548	50083611	X	0	0	0	0	0	0	0	0	0
O14525	ASTN1	ASTN1_HUMAN Astrotactin-1 OS=Homo sapiens OX=9606 GN=ASTN1 PE=2 SV=3		1q25.2	ENSG00000152092	176857302	177164973	0	X	0	0	0	0	0	0	0	0
O75129	ASTN2	ASTN2_HUMAN Astrotactin-2 OS=Homo sapiens OX=9606 GN=ASTN2 PE=1 SV=2		9q33.1	ENSG00000148219	116423112	117415070	0	X	0	0	0	0	0	0	0	0
Q86UW7	CADPS2	CAPS2_HUMAN Calcium-dependent secretion activator 2 OS=Homo sapiens OX=9606 GN=CADPS2 PE=1 SV=2		7q31.32	ENSG00000081803	122318411	122886759	X	X	0	0	0	0	0	0	0	0
Q8TF62	ATP8B4	AT8B4_HUMAN Probable phospholipid-transporting ATPase IM OS=Homo sapiens OX=9606 GN=ATP8B4 PE=1 SV=3		15q21.2	ENSG00000104043	49858238	50182817	0	X	X	0	0	0	0	0	0	0
P20020	ATP2B1	AT2B1_HUMAN Plasma membrane calcium-transporting ATPase 1 OS=Homo sapiens OX=9606 GN=ATP2B1 PE=1 SV=4		12q21.33	ENSG00000070961	89588049	89709300	X	0	0	0	0	0	0	0	0	0
Q99965	ADAM2	ADAM2_HUMAN Disintegrin and metalloproteinase domain-containing protein 2 OS=Homo sapiens OX=9606 GN=ADAM2 PE=2 SV=2		8p11.22	ENSG00000104755	39743735	39838289	0	X	0	0	0	0	0	0	0	0
P00326	ADH1C	ADH1G_HUMAN Alcohol dehydrogenase 1C OS=Homo sapiens OX=9606 GN=ADH1C PE=1 SV=2		4q23	ENSG00000248144	99336497	99352746	0	0	0	0	0	0	0	0	X	0
Q9Y2D8	SSX2IP	ADIP_HUMAN Afadin- and alpha-actinin-binding protein OS=Homo sapiens OX=9606 GN=SSX2IP PE=1 SV=3		1p22.3	ENSG00000117155	84643706	84690803	X	X	0	X	0	0	0	0	0	0
Q9Y2J4	AMOTL2	AMOL2_HUMAN Angiomotin-like protein 2 OS=Homo sapiens OX=9606 GN=AMOTL2 PE=1 SV=3		3q22.2	ENSG00000114019	134355347	134375479	X	X	0	X	0	0	0	X	0	0
Q4VCS5	AMOT	AMOT_HUMAN Angiomotin OS=Homo sapiens OX=9606 GN=AMOT PE=1 SV=1		Xq23	ENSG00000126016	112774503	112840831	X	X	X	0	0	0	0	X	0	0
P54802	NAGLU	ANAG_HUMAN Alpha-N-acetylglucosaminidase OS=Homo sapiens OX=9606 GN=NAGLU PE=1 SV=2		17q21.2	ENSG00000108784	42536241	42544449	0	0	0	0	X	0	0	0	0	0
Q9Y5C1	ANGPTL3	ANGL3_HUMAN Angiopoietin-related protein 3 OS=Homo sapiens OX=9606 GN=ANGPTL3 PE=1 SV=1		1p31.3	ENSG00000132855	62597520	62606313	X	X	0	0	0	0	0	X	X	0
Q01484	ANK2	ANK2_HUMAN Ankyrin-2 OS=Homo sapiens OX=9606 GN=ANK2 PE=1 SV=4		4q25-q26	ENSG00000145362	112818032	113384221	X	0	0	0	X	0	0	0	0	0
Q9HCJ1	ANKH	ANKH_HUMAN Progressive ankylosis protein homolog OS=Homo sapiens OX=9606 GN=ANKH PE=1 SV=2		5p15.2	ENSG00000154122	14704800	14871778	0	0	0	0	X	0	0	0	0	0
Q68DC2	ANKS6	ANKS6_HUMAN Ankyrin repeat and SAM domain-containing protein 6 OS=Homo sapiens OX=9606 GN=ANKS6 PE=1 SV=2		9q22.33	ENSG00000165138	98731329	98796965	0	0	0	0	X	0	0	0	0	0
P46663	BDKRB1	BKRB1_HUMAN B1 bradykinin receptor OS=Homo sapiens OX=9606 GN=BDKRB1 PE=1 SV=3		14q32.2	ENSG00000100739	96256210	96268967	X	X	X	X	0	0	X	0	0	0
A6NF34	ANTXRL	ANTRL_HUMAN Anthrax toxin receptor-like OS=Homo sapiens OX=9606 GN=ANTXRL PE=3 SV=3		10q11.22	ENSG00000274209	46286345	46330207	X	0	0	0	0	0	0	0	0	0
Q9H6X2	ANTXR1	ANTR1_HUMAN Anthrax toxin receptor 1 OS=Homo sapiens OX=9606 GN=ANTXR1 PE=1 SV=2		2p13.3	ENSG00000169604	69013176	69249327	X	X	0	0	0	0	0	0	0	0
P04083	ANXA1	ANXA1_HUMAN Annexin A1 OS=Homo sapiens OX=9606 GN=ANXA1 PE=1 SV=2		9q21.13	ENSG00000135046	73151865	73170393	X	X	X	X	0	X	X	0	X	X
P09525	ANXA4	ANXA4_HUMAN Annexin A4 OS=Homo sapiens OX=9606 GN=ANXA4 PE=1 SV=4		2p13.3	ENSG00000196975	69644425	69827112	X	0	0	0	0	X	0	0	0	0
P20073	ANXA7	ANXA7_HUMAN Annexin A7 OS=Homo sapiens OX=9606 GN=ANXA7 PE=1 SV=3		10q22.2	ENSG00000138279	73375101	73414076	0	0	X	X	0	X	0	0	0	0
Q9BXS5	AP1M1	AP1M1_HUMAN AP-1 complex subunit mu-1 OS=Homo sapiens OX=9606 GN=AP1M1 PE=1 SV=3		19p13.11	ENSG00000072958	16197854	16245906	0	X	X	0	0	0	0	0	0	0
Q9Y6Q5	AP1M2	AP1M2_HUMAN AP-1 complex subunit mu-2 OS=Homo sapiens OX=9606 GN=AP1M2 PE=1 SV=4		19p13.2	ENSG00000129354	10572671	10587315	0	0	X	X	0	0	0	0	0	0
P56377	AP1S2	AP1S2_HUMAN AP-1 complex subunit sigma-2 OS=Homo sapiens OX=9606 GN=AP1S2 PE=1 SV=1		Xp22.2	ENSG00000182287	15825806	15854931	0	0	X	0	0	0	0	0	0	0
Q96PC3	AP1S3	AP1S3_HUMAN AP-1 complex subunit sigma-3 OS=Homo sapiens OX=9606 GN=AP1S3 PE=1 SV=1		2q36.1	ENSG00000152056	223751686	223838027	0	0	X	X	X	0	0	0	0	0
O95782	AP2A1	AP2A1_HUMAN AP-2 complex subunit alpha-1 OS=Homo sapiens OX=9606 GN=AP2A1 PE=1 SV=3		19q13.33	ENSG00000196961	49767001	49807114	X	0	X	X	0	0	0	0	X	0
Q9UPM8	AP4E1	AP4E1_HUMAN AP-4 complex subunit epsilon-1 OS=Homo sapiens OX=9606 GN=AP4E1 PE=1 SV=2		15q21.2	ENSG00000081014	50908672	51005895	0	0	0	X	0	0	0	0	0	0
O95393	BMP10	BMP10_HUMAN Bone morphogenetic protein 10 OS=Homo sapiens OX=9606 GN=BMP10 PE=1 SV=1		2p13.3	ENSG00000163217	68860909	68871397	X	X	0	X	0	0	0	0	0	0
Q9Y587	AP4S1	AP4S1_HUMAN AP-4 complex subunit sigma-1 OS=Homo sapiens OX=9606 GN=AP4S1 PE=1 SV=1		14q12	ENSG00000100478	31025106	31130996	0	0	0	X	0	0	0	0	0	0
P13497	BMP1	BMP1_HUMAN Bone morphogenetic protein 1 OS=Homo sapiens OX=9606 GN=BMP1 PE=1 SV=2		8p21.3	ENSG00000168487	22165140	22212326	X	X	0	0	X	0	0	0	0	0
Q9NUS5	AP5S1	AP5S1_HUMAN AP-5 complex subunit sigma-1 OS=Homo sapiens OX=9606 GN=AP5S1 PE=1 SV=1		20p13	ENSG00000125843	3820524	3828838	0	0	0	0	X	0	0	0	0	0
P12643	BMP2	BMP2_HUMAN Bone morphogenetic protein 2 OS=Homo sapiens OX=9606 GN=BMP2 PE=1 SV=1		20p12.3	ENSG00000125845	6767686	6780246	X	X	0	X	X	X	X	0	X	0
O00238	BMPR1B	BMR1B_HUMAN Bone morphogenetic protein receptor type-1B OS=Homo sapiens OX=9606 GN=BMPR1B PE=1 SV=1	CDw293	4q22.3	ENSG00000138696	94757955	95158448	X	0	X	X	X	X	X	0	0	0
P51813	BMX	BMX_HUMAN Cytoplasmic tyrosine-protein kinase BMX OS=Homo sapiens OX=9606 GN=BMX PE=1 SV=1		Xp22.2	ENSG00000102010	15464246	15556529	X	X	X	0	0	X	0	0	X	0
O14613	CDC42EP2	BORG1_HUMAN Cdc42 effector protein 2 OS=Homo sapiens OX=9606 GN=CDC42EP2 PE=1 SV=1		11q13.1	ENSG00000149798	65314866	65322417	X	0	X	0	0	0	X	0	0	0
Q8WW43	APH1B	APH1B_HUMAN Gamma-secretase subunit APH-1B OS=Homo sapiens OX=9606 GN=APH1B PE=1 SV=3		15q22.2	ENSG00000138613	63276018	63309126	X	0	0	0	0	X	0	0	0	0
Q06481	APLP2	APLP2_HUMAN Amyloid-like protein 2 OS=Homo sapiens OX=9606 GN=APLP2 PE=1 SV=2		11q24.3	ENSG00000084234	130068147	130144811	X	X	0	0	0	0	0	0	0	0
Q99758	ABCA3	ABCA3_HUMAN ATP-binding cassette sub-family A member 3 OS=Homo sapiens OX=9606 GN=ABCA3 PE=1 SV=2		16p13.3	ENSG00000167972	2275881	2340746	0	0	0	0	X	0	0	0	X	0
A5X5Y0	HTR3E	5HT3E_HUMAN 5-hydroxytryptamine receptor 3E OS=Homo sapiens OX=9606 GN=HTR3E PE=1 SV=1		3q27.1	ENSG00000186038	184097064	184106995	X	0	0	0	0	0	0	0	0	0
P28221	HTR1D	5HT1D_HUMAN 5-hydroxytryptamine receptor 1D OS=Homo sapiens OX=9606 GN=HTR1D PE=1 SV=1		1p36.12	ENSG00000179546	23191895	23217502	X	0	0	0	0	0	0	0	0	0
P41595	HTR2B	5HT2B_HUMAN 5-hydroxytryptamine receptor 2B OS=Homo sapiens OX=9606 GN=HTR2B PE=1 SV=1		2q37.1	ENSG00000135914	231108230	231125042	X	X	X	X	0	X	X	0	X	0
P02763	ORM1	A1AG1_HUMAN Alpha-1-acid glycoprotein 1 OS=Homo sapiens OX=9606 GN=ORM1 PE=1 SV=1		9q32	ENSG00000229314	114323098	114326479	0	X	X	0	0	0	X	0	0	0
P45844	ABCG1	ABCG1_HUMAN ATP-binding cassette sub-family G member 1 OS=Homo sapiens OX=9606 GN=ABCG1 PE=1 SV=3		21q22.3	ENSG00000160179	42199689	42297244	0	0	0	0	0	0	0	0	X	0
O95342	ABCB11	ABCBB_HUMAN Bile salt export pump OS=Homo sapiens OX=9606 GN=ABCB11 PE=1 SV=2		2q31.1	ENSG00000073734	168915498	169031324	0	X	0	0	X	0	0	0	X	0
P28335	HTR2C	5HT2C_HUMAN 5-hydroxytryptamine receptor 2C OS=Homo sapiens OX=9606 GN=HTR2C PE=1 SV=1		Xq23	ENSG00000147246	114584078	114910061	X	0	0	0	0	0	X	0	X	0
O95477	ABCA1	ABCA1_HUMAN ATP-binding cassette sub-family A member 1 OS=Homo sapiens OX=9606 GN=ABCA1 PE=1 SV=3		9q31.1	ENSG00000165029	104781006	104928155	X	X	0	0	X	0	0	0	X	0
O95264	HTR3B	5HT3B_HUMAN 5-hydroxytryptamine receptor 3B OS=Homo sapiens OX=9606 GN=HTR3B PE=1 SV=1		11q23.2	ENSG00000149305	113904677	113949078	X	0	0	0	0	0	0	0	0	0
Q9H172	ABCG4	ABCG4_HUMAN ATP-binding cassette sub-family G member 4 OS=Homo sapiens OX=9606 GN=ABCG4 PE=1 SV=2		11q23.3	ENSG00000172350	119149052	119162653	0	0	0	0	0	0	X	0	0	0
P46098	HTR3A	5HT3A_HUMAN 5-hydroxytryptamine receptor 3A OS=Homo sapiens OX=9606 GN=HTR3A PE=1 SV=1		11q23.2	ENSG00000166736	113975075	113990313	X	0	0	0	0	0	0	0	0	0
P47898	HTR5A	5HT5A_HUMAN 5-hydroxytryptamine receptor 5A OS=Homo sapiens OX=9606 GN=HTR5A PE=2 SV=1		7q36.2	ENSG00000157219	155070324	155087392	X	0	0	0	0	0	0	0	0	0
Q9NP78	ABCB9	ABCB9_HUMAN ATP-binding cassette sub-family B member 9 OS=Homo sapiens OX=9606 GN=ABCB9 PE=1 SV=1		12q24.31	ENSG00000150967	122920951	122981649	0	0	X	0	0	0	0	0	0	0
Q96GS6	ABHD17A	AB17A_HUMAN Alpha/beta hydrolase domain-containing protein 17A OS=Homo sapiens OX=9606 GN=ABHD17A PE=1 SV=1		19p13.3	ENSG00000129968	1876810	1885496	0	0	0	X	0	0	0	0	0	0
P28566	HTR1E	5HT1E_HUMAN 5-hydroxytryptamine receptor 1E OS=Homo sapiens OX=9606 GN=HTR1E PE=1 SV=1		6q14.3	ENSG00000168830	86937528	87016679	X	0	0	0	0	0	0	0	0	0
Q5VST6	ABHD17B	AB17B_HUMAN Alpha/beta hydrolase domain-containing protein 17B OS=Homo sapiens OX=9606 GN=ABHD17B PE=1 SV=1		9q21.13	ENSG00000107362	71862452	71911193	0	0	0	X	0	0	0	0	0	0
Q15758	SLC1A5	AAAT_HUMAN Neutral amino acid transporter B(0) OS=Homo sapiens OX=9606 GN=SLC1A5 PE=1 SV=2		19q13.32	ENSG00000105281	46774883	46788594	X	X	0	0	0	0	0	0	0	0
Q13639	HTR4	5HT4R_HUMAN 5-hydroxytryptamine receptor 4 OS=Homo sapiens OX=9606 GN=HTR4 PE=1 SV=2		5q32	ENSG00000164270	148451032	148677235	X	0	X	0	0	0	X	0	0	0
Q8WWZ7	ABCA5	ABCA5_HUMAN ATP-binding cassette sub-family A member 5 OS=Homo sapiens OX=9606 GN=ABCA5 PE=2 SV=2		17q24.3	ENSG00000154265	69244311	69327244	0	0	0	0	0	0	0	0	X	0
Q7Z5R6	APBB1IP	AB1IP_HUMAN Amyloid beta A4 precursor protein-binding family B member 1-interacting protein OS=Homo sapiens OX=9606 GN=APBB1IP PE=1 SV=1		10p12.1	ENSG00000077420	26438341	26567803	X	X	X	0	0	0	0	0	0	0
Q9H222	ABCG5	ABCG5_HUMAN ATP-binding cassette sub-family G member 5 OS=Homo sapiens OX=9606 GN=ABCG5 PE=1 SV=1		2p21	ENSG00000138075	43812472	43838865	X	0	0	0	X	0	0	0	0	0
Q9H221	ABCG8	ABCG8_HUMAN ATP-binding cassette sub-family G member 8 OS=Homo sapiens OX=9606 GN=ABCG8 PE=1 SV=1		2p21	ENSG00000143921	43831942	43882988	X	0	0	0	X	0	0	0	0	0
Q96GR2	ACSBG1	ACBG1_HUMAN Long-chain-fatty-acid--CoA ligase ACSBG1 OS=Homo sapiens OX=9606 GN=ACSBG1 PE=2 SV=2		15q25.1	ENSG00000103740	78167468	78245688	0	0	0	0	0	0	0	0	X	0
P29274	ADORA2A	AA2AR_HUMAN Adenosine receptor A2a OS=Homo sapiens OX=9606 GN=ADORA2A PE=1 SV=2		22q11.23	ENSG00000128271	24417879	24442357	X	X	X	X	0	X	X	0	0	0
Q9BZC7	ABCA2	ABCA2_HUMAN ATP-binding cassette sub-family A member 2 OS=Homo sapiens OX=9606 GN=ABCA2 PE=1 SV=4		9q34.3	ENSG00000107331	137007234	137028922	0	0	0	X	X	0	0	0	X	0
Q09428	ABCC8	ABCC8_HUMAN ATP-binding cassette sub-family C member 8 OS=Homo sapiens OX=9606 GN=ABCC8 PE=1 SV=6		11p15.1	ENSG00000006071	17392498	17476894	X	0	0	0	X	0	0	0	0	0
Q9NYB9	ABI2	ABI2_HUMAN Abl interactor 2 OS=Homo sapiens OX=9606 GN=ABI2 PE=1 SV=1		2q33.2	ENSG00000138443	203328280	203447728	X	X	0	0	X	0	0	0	0	0
Q13075	NAIP	BIRC1_HUMAN Baculoviral IAP repeat-containing protein 1 OS=Homo sapiens OX=9606 GN=NAIP PE=1 SV=3		5q13.2	ENSG00000249437	70968166	71025339	0	0	X	0	0	X	X	0	0	0
Q4KMQ2	ANO6	ANO6_HUMAN Anoctamin-6 OS=Homo sapiens OX=9606 GN=ANO6 PE=1 SV=2		12q12	ENSG00000177119	45215987	45482280	X	X	X	0	0	X	X	0	0	0
Q9NW15	ANO10	ANO10_HUMAN Anoctamin-10 OS=Homo sapiens OX=9606 GN=ANO10 PE=1 SV=2		3p22.1-p21.33	ENSG00000160746	43354859	43691594	0	0	0	0	X	0	0	0	0	0
P16066	NPR1	ANPRA_HUMAN Atrial natriuretic peptide receptor 1 OS=Homo sapiens OX=9606 GN=NPR1 PE=1 SV=1		1q21.3	ENSG00000169418	153678688	153693992	X	X	0	X	0	0	0	X	0	0
P30411	BDKRB2	BKRB2_HUMAN B2 bradykinin receptor OS=Homo sapiens OX=9606 GN=BDKRB2 PE=1 SV=2		14q32.2	ENSG00000168398	96204679	96244166	X	X	0	X	0	X	X	0	0	X
P20594	NPR2	ANPRB_HUMAN Atrial natriuretic peptide receptor 2 OS=Homo sapiens OX=9606 GN=NPR2 PE=1 SV=1		9p13.3	ENSG00000159899	35791591	35809732	X	0	0	X	X	0	X	0	0	0
P17342	NPR3	ANPRC_HUMAN Atrial natriuretic peptide receptor 3 OS=Homo sapiens OX=9606 GN=NPR3 PE=1 SV=2		5p13.3	ENSG00000113389	32689070	32791724	X	X	0	X	0	0	0	0	0	0
Q92625	ANKS1A	ANS1A_HUMAN Ankyrin repeat and SAM domain-containing protein 1A OS=Homo sapiens OX=9606 GN=ANKS1A PE=1 SV=4		6p21.31	ENSG00000064999	34889255	35091406	X	X	0	0	0	0	0	0	0	0
Q9UL45	BLOC1S6	BL1S6_HUMAN Biogenesis of lysosome-related organelles complex 1 subunit 6 OS=Homo sapiens OX=9606 GN=BLOC1S6 PE=1 SV=1		15q21.1	ENSG00000104164	45587214	45615945	X	X	0	0	X	0	0	0	0	0
P58335	ANTXR2	ANTR2_HUMAN Anthrax toxin receptor 2 OS=Homo sapiens OX=9606 GN=ANTXR2 PE=1 SV=5		4q21.21	ENSG00000163297	79901146	80125454	X	X	0	0	X	0	0	0	0	0
P08758	ANXA5	ANXA5_HUMAN Annexin A5 OS=Homo sapiens OX=9606 GN=ANXA5 PE=1 SV=2		4q27	ENSG00000164111	121667946	121696995	X	X	0	0	0	X	0	0	0	0
P07355	ANXA2	ANXA2_HUMAN Annexin A2 OS=Homo sapiens OX=9606 GN=ANXA2 PE=1 SV=2		15q22.2	ENSG00000182718	60347134	60402883	X	X	X	X	0	0	X	X	0	0
P12429	ANXA3	ANXA3_HUMAN Annexin A3 OS=Homo sapiens OX=9606 GN=ANXA3 PE=1 SV=3		4q21.21	ENSG00000138772	78551747	78610451	0	X	X	0	0	0	0	X	0	0
O76027	ANXA9	ANXA9_HUMAN Annexin A9 OS=Homo sapiens OX=9606 GN=ANXA9 PE=1 SV=3		1q21.3	ENSG00000143412	150982249	150995634	X	X	0	0	0	0	0	0	0	0
P19801	AOC1	AOC1_HUMAN Amiloride-sensitive amine oxidase [copper-containing] OS=Homo sapiens OX=9606 GN=AOC1 PE=1 SV=4		7q36.1	ENSG00000002726	150824627	150861504	X	X	X	0	0	0	0	0	0	0
P51451	BLK	BLK_HUMAN Tyrosine-protein kinase Blk OS=Homo sapiens OX=9606 GN=BLK PE=1 SV=3		8p23.1	ENSG00000136573	11486894	11564599	X	X	X	X	X	X	0	0	0	0
Q8WV28	BLNK	BLNK_HUMAN B-cell linker protein OS=Homo sapiens OX=9606 GN=BLNK PE=1 SV=2		10q24.1	ENSG00000095585	96189171	96271587	X	0	X	0	0	0	X	0	0	0
O43747	AP1G1	AP1G1_HUMAN AP-1 complex subunit gamma-1 OS=Homo sapiens OX=9606 GN=AP1G1 PE=1 SV=5		16q22.2	ENSG00000166747	71729000	71809201	0	0	X	0	0	0	0	0	0	0
P61966	AP1S1	AP1S1_HUMAN AP-1 complex subunit sigma-1A OS=Homo sapiens OX=9606 GN=AP1S1 PE=1 SV=1		7q22.1	ENSG00000106367	101154456	101161596	0	0	X	0	0	0	0	0	0	0
O94973	AP2A2	AP2A2_HUMAN AP-2 complex subunit alpha-2 OS=Homo sapiens OX=9606 GN=AP2A2 PE=1 SV=2		11p15.5	ENSG00000183020	924894	1012245	X	X	X	X	0	0	0	0	0	0
P63010	AP2B1	AP2B1_HUMAN AP-2 complex subunit beta OS=Homo sapiens OX=9606 GN=AP2B1 PE=1 SV=1		17q12	ENSG00000006125	35578046	35726413	X	0	X	X	0	X	0	0	0	0
Q96CW1	AP2M1	AP2M1_HUMAN AP-2 complex subunit mu OS=Homo sapiens OX=9606 GN=AP2M1 PE=1 SV=2		3q27.1	ENSG00000161203	184174689	184184091	X	0	X	X	X	0	0	0	0	0
P53680	AP2S1	AP2S1_HUMAN AP-2 complex subunit sigma OS=Homo sapiens OX=9606 GN=AP2S1 PE=1 SV=2		19q13.32	ENSG00000042753	46838136	46850846	X	0	X	X	X	0	0	0	0	0
O00203	AP3B1	AP3B1_HUMAN AP-3 complex subunit beta-1 OS=Homo sapiens OX=9606 GN=AP3B1 PE=1 SV=3		5q14.1	ENSG00000132842	78002326	78294698	X	X	X	X	X	0	X	0	0	0
O14617	AP3D1	AP3D1_HUMAN AP-3 complex subunit delta-1 OS=Homo sapiens OX=9606 GN=AP3D1 PE=1 SV=1		19p13.3	ENSG00000065000	2100988	2164468	0	X	X	X	0	0	0	0	0	0
Q9Y2T2	AP3M1	AP3M1_HUMAN AP-3 complex subunit mu-1 OS=Homo sapiens OX=9606 GN=AP3M1 PE=1 SV=1		10q22.2	ENSG00000185009	74120255	74150842	0	0	0	X	0	0	0	0	0	0
Q92572	AP3S1	AP3S1_HUMAN AP-3 complex subunit sigma-1 OS=Homo sapiens OX=9606 GN=AP3S1 PE=1 SV=1		5q22.3-q23.1	ENSG00000177879	115841592	115914081	X	0	0	0	0	0	0	0	0	0
Q9Y6B7	AP4B1	AP4B1_HUMAN AP-4 complex subunit beta-1 OS=Homo sapiens OX=9606 GN=AP4B1 PE=1 SV=2		1p13.2	ENSG00000134262	113894194	113905201	0	0	0	X	0	0	0	0	0	0
O00189	AP4M1	AP4M1_HUMAN AP-4 complex subunit mu-1 OS=Homo sapiens OX=9606 GN=AP4M1 PE=1 SV=2		7q22.1	ENSG00000221838	100101549	100110345	0	0	0	X	0	0	0	0	0	0
Q13873	BMPR2	BMPR2_HUMAN Bone morphogenetic protein receptor type-2 OS=Homo sapiens OX=9606 GN=BMPR2 PE=1 SV=2		2q33.1-q33.2	ENSG00000204217	202376327	202567751	X	X	X	X	X	X	0	0	0	0
P36894	BMPR1A	BMR1A_HUMAN Bone morphogenetic protein receptor type-1A OS=Homo sapiens OX=9606 GN=BMPR1A PE=1 SV=2	CD292	10q23.2	ENSG00000107779	86756601	86932825	X	X	X	X	X	X	0	0	0	0
Q6ZN30	BNC2	BNC2_HUMAN Zinc finger protein basonuclin-2 OS=Homo sapiens OX=9606 GN=BNC2 PE=1 SV=1		9p22.3-p22.2	ENSG00000173068	16409503	16870843	0	0	0	0	X	0	0	0	0	0
Q9BWV1	BOC	BOC_HUMAN Brother of CDO OS=Homo sapiens OX=9606 GN=BOC PE=1 SV=1		3q13.2	ENSG00000144857	113211003	113287459	X	X	X	0	0	0	0	0	0	0
Q9H3K6	BOLA2	BOLA2_HUMAN BolA-like protein 2 OS=Homo sapiens OX=9606 GN=BOLA2 PE=1 SV=1		16p11.2	ENSG00000183336	29443056	29454964	X	0	0	0	0	0	X	0	0	0
Q8N9W6	BOLL	BOLL_HUMAN Protein boule-like OS=Homo sapiens OX=9606 GN=BOLL PE=1 SV=2		2q33.1	ENSG00000152430	197726879	197786762	0	0	0	X	0	0	0	0	0	0
O00213	APBB1	APBB1_HUMAN Amyloid-beta A4 precursor protein-binding family B member 1 OS=Homo sapiens OX=9606 GN=APBB1 PE=1 SV=2		11p15.4	ENSG00000166313	6395124	6419414	X	0	0	X	X	X	0	0	0	X
Q9UKI2	CDC42EP3	BORG2_HUMAN Cdc42 effector protein 3 OS=Homo sapiens OX=9606 GN=CDC42EP3 PE=1 SV=1		2p22.2	ENSG00000163171	37641882	37738468	X	0	0	0	0	0	0	0	0	0
Q9H3Q1	CDC42EP4	BORG4_HUMAN Cdc42 effector protein 4 OS=Homo sapiens OX=9606 GN=CDC42EP4 PE=1 SV=1		17q25.1	ENSG00000179604	73283624	73312005	X	0	X	0	0	0	X	0	0	0
Q96BI3	APH1A	APH1A_HUMAN Gamma-secretase subunit APH-1A OS=Homo sapiens OX=9606 GN=APH1A PE=1 SV=1		1q21.2	ENSG00000117362	150265399	150269580	X	0	0	0	0	X	0	0	0	0
P35414	APLNR	APJ_HUMAN Apelin receptor OS=Homo sapiens OX=9606 GN=APLNR PE=1 SV=1		11q12.1	ENSG00000134817	57233577	57237235	X	0	0	X	0	0	0	X	0	0
P51693	APLP1	APLP1_HUMAN Amyloid-like protein 1 OS=Homo sapiens OX=9606 GN=APLP1 PE=1 SV=3		19q13.12	ENSG00000105290	35867899	35879792	X	X	0	0	0	X	0	0	0	0
Q92482	AQP3	AQP3_HUMAN Aquaporin-3 OS=Homo sapiens OX=9606 GN=AQP3 PE=2 SV=2		9p13.3	ENSG00000165272	33441156	33447596	X	0	X	0	0	0	0	0	X	0
P55087	AQP4	AQP4_HUMAN Aquaporin-4 OS=Homo sapiens OX=9606 GN=AQP4 PE=1 SV=2		18q11.2	ENSG00000171885	26852043	26865771	0	0	X	0	0	0	X	0	0	0
P55064	AQP5	AQP5_HUMAN Aquaporin-5 OS=Homo sapiens OX=9606 GN=AQP5 PE=1 SV=1		12q13.12	ENSG00000161798	49961872	49965682	0	X	0	0	X	0	0	0	0	0
P29972	AQP1	AQP1_HUMAN Aquaporin-1 OS=Homo sapiens OX=9606 GN=AQP1 PE=1 SV=3		7p14.3	ENSG00000240583	30911853	30925517	X	X	X	X	0	X	0	X	X	0
Q9NPB9	ACKR4	ACKR4_HUMAN Atypical chemokine receptor 4 OS=Homo sapiens OX=9606 GN=ACKR4 PE=1 SV=1		3q22.1	ENSG00000129048	132597270	132618967	X	X	X	0	0	0	X	0	0	0
O00590	ACKR2	ACKR2_HUMAN Atypical chemokine receptor 2 OS=Homo sapiens OX=9606 GN=ACKR2 PE=1 SV=2		3p22.1	ENSG00000144648	42804752	42887974	X	X	X	0	0	0	X	0	0	0
P35368	ADRA1B	ADA1B_HUMAN Alpha-1B adrenergic receptor OS=Homo sapiens OX=9606 GN=ADRA1B PE=1 SV=3		5q33.3	ENSG00000170214	159865080	159973012	X	0	0	0	0	0	X	0	0	0
Q8TCU4	ALMS1	ALMS1_HUMAN Alstrom syndrome protein 1 OS=Homo sapiens OX=9606 GN=ALMS1 PE=1 SV=4		2p13.1	ENSG00000116127	73385758	73625166	0	0	0	X	0	0	0	0	0	0
Q86TB3	ALPK2	ALPK2_HUMAN Alpha-protein kinase 2 OS=Homo sapiens OX=9606 GN=ALPK2 PE=2 SV=3		18q21.31-q21.32	ENSG00000198796	58481247	58629091	X	0	0	X	0	X	0	0	0	0
Q9UKV5	AMFR	AMFR_HUMAN E3 ubiquitin-protein ligase AMFR OS=Homo sapiens OX=9606 GN=AMFR PE=1 SV=2		16q13	ENSG00000159461	56361452	56425545	X	0	0	X	0	0	0	0	0	0
Q9BY76	ANGPTL4	ANGL4_HUMAN Angiopoietin-related protein 4 OS=Homo sapiens OX=9606 GN=ANGPTL4 PE=1 SV=2		19p13.2	ENSG00000167772	8363289	8374370	0	X	0	0	0	X	0	X	X	0
Q15389	ANGPT1	ANGP1_HUMAN Angiopoietin-1 OS=Homo sapiens OX=9606 GN=ANGPT1 PE=1 SV=2		8q23.1	ENSG00000154188	107249482	107498055	X	X	X	X	0	X	X	X	0	0
Q12955	ANK3	ANK3_HUMAN Ankyrin-3 OS=Homo sapiens OX=9606 GN=ANK3 PE=1 SV=3		10q21.2	ENSG00000151150	60026298	60733490	X	X	0	X	0	0	0	0	0	0
Q86XL3	ANKLE2	ANKL2_HUMAN Ankyrin repeat and LEM domain-containing protein 2 OS=Homo sapiens OX=9606 GN=ANKLE2 PE=1 SV=4		12q24.33	ENSG00000176915	132725503	132761832	0	0	0	X	X	X	0	0	0	0
P11021	HSPA5	BIP_HUMAN Endoplasmic reticulum chaperone BiP OS=Homo sapiens OX=9606 GN=HSPA5 PE=1 SV=2		9q33.3	ENSG00000044574	125234853	125241382	X	X	0	X	0	X	X	0	0	0
Q75V66	ANO5	ANO5_HUMAN Anoctamin-5 OS=Homo sapiens OX=9606 GN=ANO5 PE=1 SV=1		11p14.3	ENSG00000171714	21782659	22283567	0	0	0	0	X	0	0	0	0	0
Q7Z6G8	ANKS1B	ANS1B_HUMAN Ankyrin repeat and sterile alpha motif domain-containing protein 1B OS=Homo sapiens OX=9606 GN=ANKS1B PE=1 SV=2		12q23.1	ENSG00000185046	98726457	99984654	X	0	0	0	0	0	0	0	0	0
O75106	AOC2	AOC2_HUMAN Retina-specific copper amine oxidase OS=Homo sapiens OX=9606 GN=AOC2 PE=1 SV=2		17q21.31	ENSG00000131480	42844580	42850707	0	0	0	0	0	0	0	0	X	0
Q16853	AOC3	AOC3_HUMAN Membrane primary amine oxidase OS=Homo sapiens OX=9606 GN=AOC3 PE=1 SV=3		17q21.31	ENSG00000131471	42851184	42858130	0	X	0	0	0	0	X	0	0	0
Q10567	AP1B1	AP1B1_HUMAN AP-1 complex subunit beta-1 OS=Homo sapiens OX=9606 GN=AP1B1 PE=1 SV=2		22q12.2	ENSG00000100280	29327680	29388583	0	0	X	0	X	0	0	0	0	0
P18825	ADRA2C	ADA2C_HUMAN Alpha-2C adrenergic receptor OS=Homo sapiens OX=9606 GN=ADRA2C PE=2 SV=2		4p16.3	ENSG00000184160	3766348	3768526	X	0	0	0	0	0	X	0	0	0
Q9BY15	ADGRE3	AGRE3_HUMAN Adhesion G protein-coupled receptor E3 OS=Homo sapiens OX=9606 GN=ADGRE3 PE=2 SV=2		19p13.12	ENSG00000131355	14619117	14690027	X	X	X	0	0	0	0	0	0	0
Q9HAR2	ADGRL3	AGRL3_HUMAN Adhesion G protein-coupled receptor L3 OS=Homo sapiens OX=9606 GN=ADGRL3 PE=1 SV=2		4q13.1	ENSG00000150471	61200326	62078335	X	X	0	0	0	0	0	0	0	0
Q8IZF7	ADGRF2	AGRF2_HUMAN Adhesion G-protein coupled receptor F2 OS=Homo sapiens OX=9606 GN=ADGRF2 PE=2 SV=1		6p12.3	ENSG00000164393	47656436	47697797	X	0	0	0	0	0	0	0	0	0
Q9HBW9	ADGRL4	AGRL4_HUMAN Adhesion G protein-coupled receptor L4 OS=Homo sapiens OX=9606 GN=ADGRL4 PE=1 SV=3		1p31.1	ENSG00000162618	78889764	79282124	X	0	0	0	0	0	0	0	0	0
Q8IZF3	ADGRF4	AGRF4_HUMAN Adhesion G protein-coupled receptor F4 OS=Homo sapiens OX=9606 GN=ADGRF4 PE=2 SV=3		6p12.3	ENSG00000153294	47685864	47722021	X	0	0	0	0	0	0	0	0	0
Q8IZP9	ADGRG2	AGRG2_HUMAN Adhesion G-protein coupled receptor G2 OS=Homo sapiens OX=9606 GN=ADGRG2 PE=1 SV=2		Xp22.13	ENSG00000173698	18989307	19122637	X	0	0	0	0	0	0	0	0	0
Q8IZF4	ADGRG5	AGRG5_HUMAN Adhesion G-protein coupled receptor G5 OS=Homo sapiens OX=9606 GN=ADGRG5 PE=2 SV=3		16q21	ENSG00000159618	57542643	57591681	X	0	0	0	0	0	0	0	0	0
P19021	PAM	AMD_HUMAN Peptidyl-glycine alpha-amidating monooxygenase OS=Homo sapiens OX=9606 GN=PAM PE=1 SV=2		5q21.1	ENSG00000145730	102753981	103029730	0	X	0	0	0	0	0	0	X	0
Q86WK7	AMIGO3	AMGO3_HUMAN Amphoterin-induced protein 3 OS=Homo sapiens OX=9606 GN=AMIGO3 PE=2 SV=1		3p21.31	ENSG00000176020	49716829	49719684	0	X	0	0	0	0	0	0	0	0
Q9NR09	BIRC6	BIRC6_HUMAN Baculoviral IAP repeat-containing protein 6 OS=Homo sapiens OX=9606 GN=BIRC6 PE=1 SV=2		2p22.3	ENSG00000115760	32357028	32618899	X	0	0	X	0	X	0	0	0	0
Q5XXA6	ANO1	ANO1_HUMAN Anoctamin-1 OS=Homo sapiens OX=9606 GN=ANO1 PE=1 SV=1		11q13.3	ENSG00000131620	70078302	70189528	X	0	0	0	0	0	0	0	0	0
Q9BYT9	ANO3	ANO3_HUMAN Anoctamin-3 OS=Homo sapiens OX=9606 GN=ANO3 PE=1 SV=2		11p14.2	ENSG00000134343	26188842	26663289	0	0	0	0	X	0	0	0	0	0
Q8J025	APCDD1	APCD1_HUMAN Protein APCDD1 OS=Homo sapiens OX=9606 GN=APCDD1 PE=1 SV=1		18p11.22	ENSG00000154856	10454635	10489949	X	X	0	X	X	0	0	0	0	0
Q6NZY7	CDC42EP5	BORG3_HUMAN Cdc42 effector protein 5 OS=Homo sapiens OX=9606 GN=CDC42EP5 PE=2 SV=1		19q13.42	ENSG00000167617	54465026	54473296	X	0	0	0	0	0	X	0	0	0
Q0VD83	APOBR	APOBR_HUMAN Apolipoprotein B receptor OS=Homo sapiens OX=9606 GN=APOBR PE=1 SV=2		16p12.1	ENSG00000184730	28494643	28498970	0	0	0	0	0	0	0	0	X	0
Q96IL0	APOPT1	APOP1_HUMAN Apoptogenic protein 1, mitochondrial OS=Homo sapiens OX=9606 GN=APOPT1 PE=2 SV=3		14q32.33	ENSG00000256053	103562960	103607523	X	0	0	0	X	X	0	0	0	0
P38398	BRCA1	BRCA1_HUMAN Breast cancer type 1 susceptibility protein OS=Homo sapiens OX=9606 GN=BRCA1 PE=1 SV=2		17q21.31	ENSG00000012048	43044295	43170245	X	0	0	X	X	X	X	X	X	X
P41181	AQP2	AQP2_HUMAN Aquaporin-2 OS=Homo sapiens OX=9606 GN=AQP2 PE=1 SV=1		12q13.12	ENSG00000167580	49950737	49958878	X	0	0	0	X	0	0	0	0	0
Q9Y2Y0	ARL2BP	AR2BP_HUMAN ADP-ribosylation factor-like protein 2-binding protein OS=Homo sapiens OX=9606 GN=ARL2BP PE=1 SV=1		16q13	ENSG00000102931	57245259	57253635	X	0	0	0	X	0	0	0	0	0
Q3SXY8	ARL13B	AR13B_HUMAN ADP-ribosylation factor-like protein 13B OS=Homo sapiens OX=9606 GN=ARL13B PE=1 SV=1		3q11.1-q11.2	ENSG00000169379	93980139	94055678	X	X	X	0	X	X	0	0	0	0
Q8WZ55	BSND	BSND_HUMAN Barttin OS=Homo sapiens OX=9606 GN=BSND PE=1 SV=1		1p32.3	ENSG00000162399	54998933	55017172	0	0	0	0	X	0	0	0	0	0
Q8N1W1	ARHGEF28	ARG28_HUMAN Rho guanine nucleotide exchange factor 28 OS=Homo sapiens OX=9606 GN=ARHGEF28 PE=1 SV=3		5q13.2	ENSG00000214944	73626158	73941993	X	0	0	0	0	0	0	0	0	0
Q06187	BTK	BTK_HUMAN Tyrosine-protein kinase BTK OS=Homo sapiens OX=9606 GN=BTK PE=1 SV=3		Xq22.1	ENSG00000010671	101349447	101390796	X	X	X	X	X	X	X	0	0	0
Q9UIR0	BTNL2	BTNL2_HUMAN Butyrophilin-like protein 2 OS=Homo sapiens OX=9606 GN=BTNL2 PE=2 SV=1		6p21.32	ENSG00000204290	32393963	32407128	X	0	X	0	0	0	0	0	0	0
Q6UX41	BTNL8	BTNL8_HUMAN Butyrophilin-like protein 8 OS=Homo sapiens OX=9606 GN=BTNL8 PE=1 SV=1		5q35.3	ENSG00000113303	180899077	180950906	X	0	X	0	0	0	0	0	0	0
P01889	HLA-B	1B07_HUMAN HLA class I histocompatibility antigen, B-7 alpha chain OS=Homo sapiens OX=9606 GN=HLA-B PE=1 SV=3		6p21.33	ENSG00000234745	31353872	31357188	X	X	X	0	0	0	X	0	0	0
P01911	HLA-DRB1	2B1F_HUMAN HLA class II histocompatibility antigen, DRB1-15 beta chain OS=Homo sapiens OX=9606 GN=HLA-DRB1 PE=1 SV=2		6p21.32	ENSG00000196126	32578769	32589848	X	X	X	X	0	0	X	0	0	0
P50406	HTR6	5HT6R_HUMAN 5-hydroxytryptamine receptor 6 OS=Homo sapiens OX=9606 GN=HTR6 PE=1 SV=1		1p36.13	ENSG00000158748	19664875	19680966	X	X	X	X	0	0	X	0	0	0
P49748	ACADVL	ACADV_HUMAN Very long-chain specific acyl-CoA dehydrogenase, mitochondrial OS=Homo sapiens OX=9606 GN=ACADVL PE=1 SV=1		17p13.1	ENSG00000072778	7217125	7225266	X	0	0	0	X	0	0	0	X	0
P00519	ABL1	ABL1_HUMAN Tyrosine-protein kinase ABL1 OS=Homo sapiens OX=9606 GN=ABL1 PE=1 SV=4		9q34.12	ENSG00000097007	130713016	130887675	X	X	X	X	X	X	X	X	0	X
P28222	HTR1B	5HT1B_HUMAN 5-hydroxytryptamine receptor 1B OS=Homo sapiens OX=9606 GN=HTR1B PE=1 SV=1		6q14.1	ENSG00000135312	77460924	77463491	X	0	0	X	0	0	0	0	0	0
Q8WXA8	HTR3C	5HT3C_HUMAN 5-hydroxytryptamine receptor 3C OS=Homo sapiens OX=9606 GN=HTR3C PE=1 SV=2		3q27.1	ENSG00000178084	184053047	184060673	X	0	0	0	0	0	0	0	0	0
Q5FVE4	ACSBG2	ACBG2_HUMAN Long-chain-fatty-acid--CoA ligase ACSBG2 OS=Homo sapiens OX=9606 GN=ACSBG2 PE=1 SV=2		19p13.3	ENSG00000130377	6135247	6193094	0	0	0	0	0	0	0	0	X	0
P78363	ABCA4	ABCA4_HUMAN Retinal-specific ATP-binding cassette transporter OS=Homo sapiens OX=9606 GN=ABCA4 PE=1 SV=3		1p22.1	ENSG00000198691	93992834	94121148	X	0	0	0	X	0	0	0	X	0
O94929	ABLIM3	ABLM3_HUMAN Actin-binding LIM protein 3 OS=Homo sapiens OX=9606 GN=ABLIM3 PE=1 SV=3		5q32	ENSG00000173210	149141483	149260542	0	0	0	X	0	0	0	0	0	0
P30939	HTR1F	5HT1F_HUMAN 5-hydroxytryptamine receptor 1F OS=Homo sapiens OX=9606 GN=HTR1F PE=2 SV=1		3p12	ENSG00000179097	87792706	87993839	X	0	0	0	0	0	0	0	0	0
Q9UKV3	ACIN1	ACINU_HUMAN Apoptotic chromatin condensation inducer in the nucleus OS=Homo sapiens OX=9606 GN=ACIN1 PE=1 SV=2		14q11.2	ENSG00000100813	23058564	23095614	0	0	X	0	0	X	0	0	0	X
P12821	ACE	ACE_HUMAN Angiotensin-converting enzyme OS=Homo sapiens OX=9606 GN=ACE PE=1 SV=1	CD143	17q23.3	ENSG00000159640	63477061	63498380	0	X	X	X	0	0	0	0	0	0
P02708	CHRNA1	ACHA_HUMAN Acetylcholine receptor subunit alpha OS=Homo sapiens OX=9606 GN=CHRNA1 PE=1 SV=2		2q31.1	ENSG00000138435	174747592	174787935	X	0	0	0	X	0	0	0	0	0
P32297	CHRNA3	ACHA3_HUMAN Neuronal acetylcholine receptor subunit alpha-3 OS=Homo sapiens OX=9606 GN=CHRNA3 PE=1 SV=4		15q25.1	ENSG00000080644	78593052	78621295	X	0	0	0	X	0	0	0	0	0
Q12979	ABR	ABR_HUMAN Active breakpoint cluster region-related protein OS=Homo sapiens OX=9606 GN=ABR PE=2 SV=2		17p13.3	ENSG00000159842	1003519	1229738	X	0	0	0	0	X	0	0	0	0
P21589	NT5E	5NTD_HUMAN 5'-nucleotidase OS=Homo sapiens OX=9606 GN=NT5E PE=1 SV=1	CD73	6q14.3	ENSG00000135318	85449584	85495791	0	X	0	0	X	0	X	0	0	0
O94911	ABCA8	ABCA8_HUMAN ATP-binding cassette sub-family A member 8 OS=Homo sapiens OX=9606 GN=ABCA8 PE=1 SV=3		17q24.2	ENSG00000141338	68867289	68955392	0	0	0	0	0	0	0	0	X	0
Q8IZY2	ABCA7	ABCA7_HUMAN ATP-binding cassette sub-family A member 7 OS=Homo sapiens OX=9606 GN=ABCA7 PE=1 SV=3		19p13.3	ENSG00000064687	1039997	1065572	X	0	0	0	0	0	X	0	X	0
Q04844	CHRNE	ACHE_HUMAN Acetylcholine receptor subunit epsilon OS=Homo sapiens OX=9606 GN=CHRNE PE=1 SV=2		17p13.2	ENSG00000108556	4897771	4934438	X	0	0	0	X	0	0	0	0	0
P30542	ADORA1	AA1R_HUMAN Adenosine receptor A1 OS=Homo sapiens OX=9606 GN=ADORA1 PE=1 SV=1		1q32.1	ENSG00000163485	203090654	203167405	X	X	X	X	0	X	X	0	X	0
P01011	SERPINA3	AACT_HUMAN Alpha-1-antichymotrypsin OS=Homo sapiens OX=9606 GN=SERPINA3 PE=1 SV=2		14q32.13	ENSG00000196136	94612384	94624055	0	X	X	0	X	0	X	0	X	0
P05067	APP	A4_HUMAN Amyloid-beta precursor protein OS=Homo sapiens OX=9606 GN=APP PE=1 SV=3		21q21.3	ENSG00000142192	25880550	26171128	X	X	X	X	X	X	X	0	X	X
P17787	CHRNB2	ACHB2_HUMAN Neuronal acetylcholine receptor subunit beta-2 OS=Homo sapiens OX=9606 GN=CHRNB2 PE=1 SV=1		1q21.3	ENSG00000160716	154567778	154580013	X	0	X	X	X	0	0	0	0	0
P08912	CHRM5	ACM5_HUMAN Muscarinic acetylcholine receptor M5 OS=Homo sapiens OX=9606 GN=CHRM5 PE=2 SV=2		15q14	ENSG00000184984	33968497	34067458	X	X	0	0	0	0	0	0	X	0
P12814	ACTN1	ACTN1_HUMAN Alpha-actinin-1 OS=Homo sapiens OX=9606 GN=ACTN1 PE=1 SV=2		14q24.1	ENSG00000072110	68874128	68979440	0	X	X	0	X	X	0	0	0	0
Q8NER5	ACVR1C	ACV1C_HUMAN Activin receptor type-1C OS=Homo sapiens OX=9606 GN=ACVR1C PE=1 SV=1		2q24.1	ENSG00000123612	157526767	157628864	X	X	0	X	0	X	0	0	0	0
Q13443	ADAM9	ADAM9_HUMAN Disintegrin and metalloproteinase domain-containing protein 9 OS=Homo sapiens OX=9606 GN=ADAM9 PE=1 SV=1		8p11.22	ENSG00000168615	38996754	39105445	X	X	X	X	0	0	0	0	0	0
O75689	ADAP1	ADAP1_HUMAN Arf-GAP with dual PH domain-containing protein 1 OS=Homo sapiens OX=9606 GN=ADAP1 PE=1 SV=2		7p22.3	ENSG00000105963	897900	955407	X	0	0	0	0	0	0	0	0	0
O00116	AGPS	ADAS_HUMAN Alkyldihydroxyacetonephosphate synthase, peroxisomal OS=Homo sapiens OX=9606 GN=AGPS PE=1 SV=1		2q31.2	ENSG00000018510	177392746	177567024	0	0	0	0	X	0	0	0	X	0
P51828	ADCY7	ADCY7_HUMAN Adenylate cyclase type 7 OS=Homo sapiens OX=9606 GN=ADCY7 PE=1 SV=1		16q12.1	ENSG00000121281	50246137	50318135	X	0	X	0	0	0	X	0	0	0
Q9Y3Q7	ADAM18	ADA18_HUMAN Disintegrin and metalloproteinase domain-containing protein 18 OS=Homo sapiens OX=9606 GN=ADAM18 PE=2 SV=1		8p11.22	ENSG00000168619	39584489	39730065	0	X	0	0	0	0	0	0	0	0
P00325	ADH1B	ADH1B_HUMAN Alcohol dehydrogenase 1B OS=Homo sapiens OX=9606 GN=ADH1B PE=1 SV=2		4q23	ENSG00000196616	99304971	99352760	0	0	0	0	0	0	0	0	X	0
P50052	AGTR2	AGTR2_HUMAN Type-2 angiotensin II receptor OS=Homo sapiens OX=9606 GN=AGTR2 PE=1 SV=1		Xq23	ENSG00000180772	116170744	116174974	X	X	0	X	0	X	X	0	0	0
Q12904	AIMP1	AIMP1_HUMAN Aminoacyl tRNA synthase complex-interacting multifunctional protein 1 OS=Homo sapiens OX=9606 GN=AIMP1 PE=1 SV=2		4q24	ENSG00000164022	106315544	106349456	X	X	X	X	0	X	X	X	0	0
Q9UKB5	AJAP1	AJAP1_HUMAN Adherens junction-associated protein 1 OS=Homo sapiens OX=9606 GN=AJAP1 PE=1 SV=1		1p36.32	ENSG00000196581	4654609	4792534	0	X	0	0	0	0	0	0	0	0
Q96IF1	AJUBA	AJUBA_HUMAN LIM domain-containing protein ajuba OS=Homo sapiens OX=9606 GN=AJUBA PE=1 SV=1		14q11.2	ENSG00000129474	22971177	22982551	X	X	X	X	0	0	X	0	X	0
P24588	AKAP5	AKAP5_HUMAN A-kinase anchor protein 5 OS=Homo sapiens OX=9606 GN=AKAP5 PE=1 SV=3		14q23.3	ENSG00000179841	64465499	64474503	X	0	0	0	0	0	0	0	0	0
O60218	AKR1B10	AK1BA_HUMAN Aldo-keto reductase family 1 member B10 OS=Homo sapiens OX=9606 GN=AKR1B10 PE=1 SV=2		7q33	ENSG00000198074	134527567	134541412	0	X	0	0	0	0	0	0	X	0
Q9UKA4	AKAP11	AKA11_HUMAN A-kinase anchor protein 11 OS=Homo sapiens OX=9606 GN=AKAP11 PE=1 SV=1		13q14.11	ENSG00000023516	42272152	42323261	X	0	0	0	0	0	0	0	0	0
O43687	AKAP7	AKA7A_HUMAN A-kinase anchor protein 7 isoforms alpha and beta OS=Homo sapiens OX=9606 GN=AKAP7 PE=1 SV=4		6q23.2	ENSG00000118507	131135467	131283535	X	0	0	0	0	0	0	0	0	0
Q9P2G1	ANKIB1	AKIB1_HUMAN Ankyrin repeat and IBR domain-containing protein 1 OS=Homo sapiens OX=9606 GN=ANKIB1 PE=1 SV=3		7q21.2	ENSG00000001629	92245974	92401383	0	0	0	X	0	0	0	0	0	0
Q12802	AKAP13	AKP13_HUMAN A-kinase anchor protein 13 OS=Homo sapiens OX=9606 GN=AKAP13 PE=1 SV=2		15q25.3	ENSG00000170776	85380571	85749358	X	0	0	X	0	X	X	0	0	0
Q9H8T0	AKTIP	AKTIP_HUMAN AKT-interacting protein OS=Homo sapiens OX=9606 GN=AKTIP PE=1 SV=1		16q12.2	ENSG00000166971	53491040	53504411	0	0	0	0	0	X	0	0	0	0
Q9UHK6	AMACR	AMACR_HUMAN Alpha-methylacyl-CoA racemase OS=Homo sapiens OX=9606 GN=AMACR PE=1 SV=2		5p13.2	ENSG00000242110	33986165	34008104	0	0	0	0	X	0	0	0	X	0
P02760	AMBP	AMBP_HUMAN Protein AMBP OS=Homo sapiens OX=9606 GN=AMBP PE=1 SV=1		9q32	ENSG00000106927	114060127	114078328	X	X	X	X	0	0	X	0	0	0
Q8N7J2	AMER2	AMER2_HUMAN APC membrane recruitment protein 2 OS=Homo sapiens OX=9606 GN=AMER2 PE=1 SV=3		13q12.13	ENSG00000165566	25161679	25172288	X	0	0	X	0	0	0	0	0	0
Q8N944	AMER3	AMER3_HUMAN APC membrane recruitment protein 3 OS=Homo sapiens OX=9606 GN=AMER3 PE=1 SV=2		2q21.1	ENSG00000178171	130755540	130768134	X	0	0	X	0	0	0	0	0	0
Q9NP58	ABCB6	ABCB6_HUMAN ATP-binding cassette sub-family B member 6, mitochondrial OS=Homo sapiens OX=9606 GN=ABCB6 PE=1 SV=1		2q35	ENSG00000115657	219209772	219218994	0	0	0	0	X	0	0	0	0	0
Q15822	CHRNA2	ACHA2_HUMAN Neuronal acetylcholine receptor subunit alpha-2 OS=Homo sapiens OX=9606 GN=CHRNA2 PE=1 SV=2		8p21.2	ENSG00000120903	27459756	27479883	X	0	0	0	X	0	0	0	0	0
P35611	ADD1	ADDA_HUMAN Alpha-adducin OS=Homo sapiens OX=9606 GN=ADD1 PE=1 SV=2		4p16.3	ENSG00000087274	2843844	2930076	X	0	X	0	0	0	0	0	0	0
P08236	GUSB	BGLR_HUMAN Beta-glucuronidase OS=Homo sapiens OX=9606 GN=GUSB PE=1 SV=2		7q11.21	ENSG00000169919	65960684	65982215	0	X	X	0	X	0	0	0	X	0
P40394	ADH7	ADH7_HUMAN Alcohol dehydrogenase class 4 mu/sigma chain OS=Homo sapiens OX=9606 GN=ADH7 PE=1 SV=2		4q23	ENSG00000196344	99412261	99435510	X	0	0	0	0	0	0	0	X	0
C9JRZ8	AKR1B15	AK1BF_HUMAN Aldo-keto reductase family 1 member B15 OS=Homo sapiens OX=9606 GN=AKR1B15 PE=1 SV=2		7q33	ENSG00000227471	134549110	134579875	0	0	0	0	0	0	0	0	X	0
O43572	AKAP10	AKA10_HUMAN A-kinase anchor protein 10, mitochondrial OS=Homo sapiens OX=9606 GN=AKAP10 PE=1 SV=2		17p11.2	ENSG00000108599	19904302	19978343	X	0	0	0	0	0	0	0	0	0
Q02952	AKAP12	AKA12_HUMAN A-kinase anchor protein 12 OS=Homo sapiens OX=9606 GN=AKAP12 PE=1 SV=4		6q25.1	ENSG00000131016	151239967	151358559	X	X	0	0	0	X	X	0	0	0
P84996	GNAS	ALEX_HUMAN Protein ALEX OS=Homo sapiens OX=9606 GN=GNAS PE=1 SV=1		20q13.32	ENSG00000087460	58839718	58911192	X	X	0	0	X	0	0	0	0	0
Q86WK6	AMIGO1	AMGO1_HUMAN Amphoterin-induced protein 1 OS=Homo sapiens OX=9606 GN=AMIGO1 PE=1 SV=1		1p13.3	ENSG00000181754	109504178	109509738	0	X	0	0	0	0	0	0	0	0
Q86SJ2	AMIGO2	AMGO2_HUMAN Amphoterin-induced protein 2 OS=Homo sapiens OX=9606 GN=AMIGO2 PE=1 SV=1		12q13.11	ENSG00000139211	47075707	47079959	0	X	0	0	0	X	0	0	0	0
Q8IY63	AMOTL1	AMOL1_HUMAN Angiomotin-like protein 1 OS=Homo sapiens OX=9606 GN=AMOTL1 PE=1 SV=1		11q21	ENSG00000166025	94706431	94876748	X	X	0	X	0	0	0	X	0	0
Q07075	ENPEP	AMPE_HUMAN Glutamyl aminopeptidase OS=Homo sapiens OX=9606 GN=ENPEP PE=1 SV=3	CD249	4q25	ENSG00000138792	110365733	110565285	X	X	0	X	0	0	0	X	0	0
P49418	AMPH	AMPH_HUMAN Amphiphysin OS=Homo sapiens OX=9606 GN=AMPH PE=1 SV=1		7p14.1	ENSG00000078053	38383704	38631420	X	0	0	0	0	0	0	0	0	0
P15144	ANPEP	AMPN_HUMAN Aminopeptidase N OS=Homo sapiens OX=9606 GN=ANPEP PE=1 SV=4	CD13	15q26.1	ENSG00000166825	89784895	89815401	X	X	X	0	0	0	0	X	0	0
P01160	NPPA	ANF_HUMAN Natriuretic peptides A OS=Homo sapiens OX=9606 GN=NPPA PE=1 SV=1		1p36.22	ENSG00000175206	11845709	11848345	X	X	0	X	X	0	X	0	0	0
O95841	ANGPTL1	ANGL1_HUMAN Angiopoietin-related protein 1 OS=Homo sapiens OX=9606 GN=ANGPTL1 PE=2 SV=1		1q25.2	ENSG00000116194	178849535	178871077	X	X	0	0	0	0	0	X	0	0
Q9UKU9	ANGPTL2	ANGL2_HUMAN Angiopoietin-related protein 2 OS=Homo sapiens OX=9606 GN=ANGPTL2 PE=1 SV=1		9q33.3	ENSG00000136859	127087348	127122635	0	X	0	0	0	0	0	X	0	0
Q9NQW6	ANLN	ANLN_HUMAN Anillin OS=Homo sapiens OX=9606 GN=ANLN PE=1 SV=2		7p14.2	ENSG00000011426	36389821	36453791	0	X	0	X	X	0	0	0	0	0
Q9NR22	PRMT8	ANM8_HUMAN Protein arginine N-methyltransferase 8 OS=Homo sapiens OX=9606 GN=PRMT8 PE=1 SV=2		12p13.32	ENSG00000111218	3381349	3593973	0	0	0	0	0	0	0	0	0	X
P60709	ACTB	ACTB_HUMAN Actin, cytoplasmic 1 OS=Homo sapiens OX=9606 GN=ACTB PE=1 SV=1		7p22.1	ENSG00000075624	5526409	5563902	X	X	X	X	X	0	0	0	0	X
P37023	ACVRL1	ACVL1_HUMAN Serine/threonine-protein kinase receptor R3 OS=Homo sapiens OX=9606 GN=ACVRL1 PE=1 SV=2		12q13.13	ENSG00000139567	51906908	51923361	X	X	0	X	X	0	0	X	0	X
Q9NPF8	ADAP2	ADAP2_HUMAN Arf-GAP with dual PH domain-containing protein 2 OS=Homo sapiens OX=9606 GN=ADAP2 PE=1 SV=1		17q11.2	ENSG00000184060	30906344	30959322	X	0	0	0	0	0	0	0	0	0
Q9P0K1	ADAM22	ADA22_HUMAN Disintegrin and metalloproteinase domain-containing protein 22 OS=Homo sapiens OX=9606 GN=ADAM22 PE=1 SV=1		7q21.12	ENSG00000008277	87934143	88202889	0	X	0	0	X	0	0	0	0	0
O75078	ADAM11	ADA11_HUMAN Disintegrin and metalloproteinase domain-containing protein 11 OS=Homo sapiens OX=9606 GN=ADAM11 PE=2 SV=3		17q21.31	ENSG00000073670	44758988	44781846	X	0	0	0	0	0	0	0	0	0
O60266	ADCY3	ADCY3_HUMAN Adenylate cyclase type 3 OS=Homo sapiens OX=9606 GN=ADCY3 PE=1 SV=3		2p23.3	ENSG00000138031	24819169	24920237	X	X	X	0	0	0	X	0	0	0
O14514	ADGRB1	AGRB1_HUMAN Adhesion G protein-coupled receptor B1 OS=Homo sapiens OX=9606 GN=ADGRB1 PE=1 SV=2		8q24.3	ENSG00000181790	142449430	142545009	X	X	X	X	0	0	0	X	0	0
O95994	AGR2	AGR2_HUMAN Anterior gradient protein 2 homolog OS=Homo sapiens OX=9606 GN=AGR2 PE=1 SV=1		7p21.1	ENSG00000106541	16791811	16833433	X	X	0	0	0	X	0	0	0	0
O94910	ADGRL1	AGRL1_HUMAN Adhesion G protein-coupled receptor L1 OS=Homo sapiens OX=9606 GN=ADGRL1 PE=1 SV=1		19p13.12	ENSG00000072071	14147743	14206187	X	X	0	0	0	0	0	0	0	0
Q8N157	AHI1	AHI1_HUMAN Jouberin OS=Homo sapiens OX=9606 GN=AHI1 PE=1 SV=1		6q23.3	ENSG00000135541	135283407	135498434	X	0	0	0	X	X	0	0	0	0
O00468	AGRN	AGRIN_HUMAN Agrin OS=Homo sapiens OX=9606 GN=AGRN PE=1 SV=6		1p36.33	ENSG00000188157	1020120	1056118	X	X	0	0	X	0	0	0	X	0
Q9UM73	ALK	ALK_HUMAN ALK tyrosine kinase receptor OS=Homo sapiens OX=9606 GN=ALK PE=1 SV=3	CD246	2p23.2-p23.1	ENSG00000171094	29192774	29921586	X	0	0	X	X	X	X	0	X	0
O60488	ACSL4	ACSL4_HUMAN Long-chain-fatty-acid--CoA ligase 4 OS=Homo sapiens OX=9606 GN=ACSL4 PE=1 SV=2		Xq23	ENSG00000068366	109624244	109733403	X	0	0	X	X	0	0	0	X	0
P13945	ADRB3	ADRB3_HUMAN Beta-3 adrenergic receptor OS=Homo sapiens OX=9606 GN=ADRB3 PE=1 SV=3		8p11.23	ENSG00000188778	37962990	37966599	X	0	X	0	0	0	X	0	X	0
Q16186	ADRM1	ADRM1_HUMAN Proteasomal ubiquitin receptor ADRM1 OS=Homo sapiens OX=9606 GN=ADRM1 PE=1 SV=2		20q13.33	ENSG00000130706	62302093	62308862	0	0	0	X	0	0	0	0	0	0
Q8N4X5	AFAP1L2	AF1L2_HUMAN Actin filament-associated protein 1-like 2 OS=Homo sapiens OX=9606 GN=AFAP1L2 PE=1 SV=1		10q25.3	ENSG00000169129	114294824	114404756	X	0	0	X	0	0	X	0	0	0
Q5I7T1	ALG10B	AG10B_HUMAN Putative Dol-P-Glc:Glc(2)Man(9)GlcNAc(2)-PP-Dol alpha-1,2-glucosyltransferase OS=Homo sapiens OX=9606 GN=ALG10B PE=1 SV=2		12q12	ENSG00000175548	38316762	38329721	0	0	0	0	0	0	0	0	X	0
P06280	GLA	AGAL_HUMAN Alpha-galactosidase A OS=Homo sapiens OX=9606 GN=GLA PE=1 SV=1		Xq22.1	ENSG00000102393	101393273	101408012	0	X	X	0	X	0	0	0	X	0
Q8IWK6	ADGRA3	AGRA3_HUMAN Adhesion G protein-coupled receptor A3 OS=Homo sapiens OX=9606 GN=ADGRA3 PE=1 SV=2		4p15.2	ENSG00000152990	22345071	22516066	X	0	0	0	0	0	0	0	0	0
Q7Z7M1	ADGRD2	AGRD2_HUMAN Adhesion G-protein coupled receptor D2 OS=Homo sapiens OX=9606 GN=ADGRD2 PE=2 SV=1		9q33.3	ENSG00000180264	124451425	124478589	X	0	0	0	0	0	0	0	0	0
Q14246	ADGRE1	AGRE1_HUMAN Adhesion G protein-coupled receptor E1 OS=Homo sapiens OX=9606 GN=ADGRE1 PE=2 SV=3		19p13.3-p13.2	ENSG00000174837	6887566	6940459	X	X	X	0	0	0	0	0	0	0
O95490	ADGRL2	AGRL2_HUMAN Adhesion G protein-coupled receptor L2 OS=Homo sapiens OX=9606 GN=ADGRL2 PE=1 SV=2		1p31.1	ENSG00000117114	81306147	81992436	X	0	0	0	0	0	0	0	0	0
Q8IZF2	ADGRF5	AGRF5_HUMAN Adhesion G protein-coupled receptor F5 OS=Homo sapiens OX=9606 GN=ADGRF5 PE=1 SV=3		6p12.3	ENSG00000069122	46852522	46954943	X	0	X	0	0	0	X	0	X	0
Q9Y653	ADGRG1	AGRG1_HUMAN Adhesion G-protein coupled receptor G1 OS=Homo sapiens OX=9606 GN=ADGRG1 PE=1 SV=2		16q21	ENSG00000205336	57610652	57665580	X	X	0	X	X	0	0	X	0	0
Q8IZF6	ADGRG4	AGRG4_HUMAN Adhesion G-protein coupled receptor G4 OS=Homo sapiens OX=9606 GN=ADGRG4 PE=2 SV=2		Xq26.3	ENSG00000156920	136300963	136416890	X	0	0	0	0	0	0	0	0	0
Q86SQ4	ADGRG6	AGRG6_HUMAN Adhesion G-protein coupled receptor G6 OS=Homo sapiens OX=9606 GN=ADGRG6 PE=1 SV=3		6q24.2	ENSG00000112414	142301854	142446266	X	0	0	0	X	0	0	0	0	0
Q96K78	ADGRG7	AGRG7_HUMAN Adhesion G-protein coupled receptor G7 OS=Homo sapiens OX=9606 GN=ADGRG7 PE=1 SV=2		3q12.2	ENSG00000144820	100609601	100695479	X	0	0	0	0	0	0	0	0	0
P55008	AIF1	AIF1_HUMAN Allograft inflammatory factor 1 OS=Homo sapiens OX=9606 GN=AIF1 PE=1 SV=1		6p21.33	ENSG00000204472	31615217	31617021	X	X	X	X	0	0	X	0	0	0
P14550	AKR1A1	AK1A1_HUMAN Aldo-keto reductase family 1 member A1 OS=Homo sapiens OX=9606 GN=AKR1A1 PE=1 SV=3		1p34.1	ENSG00000117448	45550543	45570049	0	0	0	0	0	0	0	0	X	0
Q5JQC9	AKAP4	AKAP4_HUMAN A-kinase anchor protein 4 OS=Homo sapiens OX=9606 GN=AKAP4 PE=1 SV=1		Xp11.22	ENSG00000147081	50190777	50201007	X	X	0	0	0	0	0	0	0	0
P31751	AKT2	AKT2_HUMAN RAC-beta serine/threonine-protein kinase OS=Homo sapiens OX=9606 GN=AKT2 PE=1 SV=2		19q13.2	ENSG00000105221	40230317	40285536	X	X	0	X	X	X	0	0	X	0
Q9Y243	AKT3	AKT3_HUMAN RAC-gamma serine/threonine-protein kinase OS=Homo sapiens OX=9606 GN=AKT3 PE=1 SV=1		1q43-q44	ENSG00000117020	243488233	243851079	X	X	0	X	X	X	0	X	0	0
P31749	AKT1	AKT1_HUMAN RAC-alpha serine/threonine-protein kinase OS=Homo sapiens OX=9606 GN=AKT1 PE=1 SV=2		14q32.33	ENSG00000142208	104769349	104795751	X	X	X	X	X	X	X	X	X	X
P30838	ALDH3A1	AL3A1_HUMAN Aldehyde dehydrogenase, dimeric NADP-preferring OS=Homo sapiens OX=9606 GN=ALDH3A1 PE=1 SV=3		17p11.2	ENSG00000108602	19737984	19748943	0	0	0	X	0	0	0	0	0	0
P43353	ALDH3B1	AL3B1_HUMAN Aldehyde dehydrogenase family 3 member B1 OS=Homo sapiens OX=9606 GN=ALDH3B1 PE=1 SV=1		11q13.2	ENSG00000006534	68008578	68029282	0	X	X	0	0	0	0	0	X	0
Q9NQZ7	ENTPD7	ENTP7_HUMAN Ectonucleoside triphosphate diphosphohydrolase 7 OS=Homo sapiens OX=9606 GN=ENTPD7 PE=2 SV=1		10q24.2	ENSG00000198018	99659509	99711241	0	0	X	0	0	0	0	0	0	0
Q9UBC2	EPS15L1	EP15R_HUMAN Epidermal growth factor receptor substrate 15-like 1 OS=Homo sapiens OX=9606 GN=EPS15L1 PE=1 SV=1		19p13.11	ENSG00000127527	16355239	16472085	X	0	0	0	0	0	0	0	0	0
P29317	EPHA2	EPHA2_HUMAN Ephrin type-A receptor 2 OS=Homo sapiens OX=9606 GN=EPHA2 PE=1 SV=2		1p36.13	ENSG00000142627	16124337	16156069	X	X	X	X	X	X	X	X	0	0
Q9Y6I3	EPN1	EPN1_HUMAN Epsin-1 OS=Homo sapiens OX=9606 GN=EPN1 PE=1 SV=2		19q13.42	ENSG00000063245	55675226	55709858	X	0	0	0	0	0	0	X	0	0
O95278	EPM2A	EPM2A_HUMAN Laforin OS=Homo sapiens OX=9606 GN=EPM2A PE=1 SV=2		6q24.3	ENSG00000112425	145382535	145736023	X	0	X	X	X	X	0	0	X	0
Q9UF33	EPHA6	EPHA6_HUMAN Ephrin type-A receptor 6 OS=Homo sapiens OX=9606 GN=EPHA6 PE=2 SV=3		3q11.2	ENSG00000080224	96814581	97752460	X	0	X	0	0	0	0	0	0	0
Q6P179	ERAP2	ERAP2_HUMAN Endoplasmic reticulum aminopeptidase 2 OS=Homo sapiens OX=9606 GN=ERAP2 PE=1 SV=2		5q15	ENSG00000164308	96875986	96919703	X	0	X	0	0	0	0	0	0	0
P29322	EPHA8	EPHA8_HUMAN Ephrin type-A receptor 8 OS=Homo sapiens OX=9606 GN=EPHA8 PE=1 SV=2		1p36.12	ENSG00000070886	22563489	22603595	X	X	X	0	0	0	X	0	X	0
O76062	TM7SF2	ERG24_HUMAN Delta(14)-sterol reductase OS=Homo sapiens OX=9606 GN=TM7SF2 PE=1 SV=3		11q13.1	ENSG00000149809	65111845	65116384	0	0	0	0	0	0	0	0	X	0
P30040	ERP29	ERP29_HUMAN Endoplasmic reticulum resident protein 29 OS=Homo sapiens OX=9606 GN=ERP29 PE=1 SV=4		12q24.13	ENSG00000089248	112013348	112023449	X	X	0	X	0	X	X	0	0	0
Q96AP7	ESAM	ESAM_HUMAN Endothelial cell-selective adhesion molecule OS=Homo sapiens OX=9606 GN=ESAM PE=1 SV=1		11q24.2	ENSG00000149564	124752583	124762290	0	X	X	0	0	0	0	0	0	0
A0FGR8	ESYT2	ESYT2_HUMAN Extended synaptotagmin-2 OS=Homo sapiens OX=9606 GN=ESYT2 PE=1 SV=1		7q36.3	ENSG00000117868	158730995	158830253	0	0	0	0	0	0	0	0	X	0
A0FGR9	ESYT3	ESYT3_HUMAN Extended synaptotagmin-3 OS=Homo sapiens OX=9606 GN=ESYT3 PE=1 SV=1		3q22.3	ENSG00000158220	138434586	138481686	0	0	0	0	0	0	0	0	X	0
Q10981	FUT2	FUT2_HUMAN Galactoside 2-alpha-L-fucosyltransferase 2 OS=Homo sapiens OX=9606 GN=FUT2 PE=1 SV=1		19q13.33	ENSG00000176920	48695971	48705951	0	X	0	X	0	0	0	0	X	0
Q9H0Q3	FXYD6	FXYD6_HUMAN FXYD domain-containing ion transport regulator 6 OS=Homo sapiens OX=9606 GN=FXYD6 PE=1 SV=1		11q23.3	ENSG00000137726	117836976	117877486	X	0	0	0	0	0	0	0	0	0
O15117	FYB1	FYB1_HUMAN FYN-binding protein 1 OS=Homo sapiens OX=9606 GN=FYB1 PE=1 SV=2		5p13.1	ENSG00000082074	39105252	39274528	X	0	X	0	X	0	0	0	0	0
Q9ULW2	FZD10	FZD10_HUMAN Frizzled-10 OS=Homo sapiens OX=9606 GN=FZD10 PE=1 SV=1	CD350	12q24.33	ENSG00000111432	130162459	130165740	X	0	0	X	0	0	X	0	0	0
Q14332	FZD2	FZD2_HUMAN Frizzled-2 OS=Homo sapiens OX=9606 GN=FZD2 PE=1 SV=1		17q21.31	ENSG00000180340	44557484	44561262	X	0	0	X	X	0	0	0	0	0
Q9NPG1	FZD3	FZD3_HUMAN Frizzled-3 OS=Homo sapiens OX=9606 GN=FZD3 PE=1 SV=1		8p21.1	ENSG00000104290	28494205	28574267	X	X	X	X	0	X	0	0	0	0
Q9ULV1	FZD4	FZD4_HUMAN Frizzled-4 OS=Homo sapiens OX=9606 GN=FZD4 PE=1 SV=2	CD344	11q14.2	ENSG00000174804	86945679	86955395	X	X	0	X	X	0	X	0	0	0
Q13467	FZD5	FZD5_HUMAN Frizzled-5 OS=Homo sapiens OX=9606 GN=FZD5 PE=1 SV=2		2q33.3	ENSG00000163251	207762598	207769906	X	0	X	X	0	X	X	X	0	0
Q8TAG9	EXOC6	EXOC6_HUMAN Exocyst complex component 6 OS=Homo sapiens OX=9606 GN=EXOC6 PE=1 SV=3		10q23.33	ENSG00000138190	92826831	93059493	0	X	0	0	0	0	0	0	0	0
Q9UPT5	EXOC7	EXOC7_HUMAN Exocyst complex component 7 OS=Homo sapiens OX=9606 GN=EXOC7 PE=1 SV=3		17q25.1	ENSG00000182473	76081016	76121576	0	X	X	0	0	X	0	0	0	0
Q9UBQ6	EXTL2	EXTL2_HUMAN Exostosin-like 2 OS=Homo sapiens OX=9606 GN=EXTL2 PE=1 SV=1		1p21.2	ENSG00000162694	100872372	100895179	X	X	0	0	0	0	0	0	0	0
Q8NGA4	GPR32P1	G32P1_HUMAN Putative G-protein coupled receptor GPR32P1 OS=Homo sapiens OX=9606 GN=GPR32P1 PE=5 SV=2		19q13.33		0	0	X	0	X	0	0	0	X	0	0	0
O95990	FAM107A	F107A_HUMAN Actin-associated protein FAM107A OS=Homo sapiens OX=9606 GN=FAM107A PE=1 SV=1		3p14.3-p14.2	ENSG00000168309	58564117	58627610	X	X	0	X	0	0	0	0	0	0
Q8IXS8	FAM126B	F126B_HUMAN Protein FAM126B OS=Homo sapiens OX=9606 GN=FAM126B PE=1 SV=1		2q33.1	ENSG00000155744	200973718	201071671	0	0	0	0	0	0	0	0	X	0
Q96A26	FAM162A	F162A_HUMAN Protein FAM162A OS=Homo sapiens OX=9606 GN=FAM162A PE=1 SV=2		3q21.1	ENSG00000114023	122384176	122412334	0	0	X	0	0	X	0	0	X	0
P06340	HLA-DOA	DOA_HUMAN HLA class II histocompatibility antigen, DO alpha chain OS=Homo sapiens OX=9606 GN=HLA-DOA PE=1 SV=1		6p21.32	ENSG00000204252	33004182	33009591	X	0	X	0	0	0	0	0	0	0
P20036	HLA-DPA1	DPA1_HUMAN HLA class II histocompatibility antigen, DP alpha 1 chain OS=Homo sapiens OX=9606 GN=HLA-DPA1 PE=1 SV=1		6p21.32	ENSG00000168384	33098041	33114235	X	X	X	X	0	0	X	0	0	0
P63167	DYNLL1	DYL1_HUMAN Dynein light chain 1, cytoplasmic OS=Homo sapiens OX=9606 GN=DYNLL1 PE=1 SV=1		12q24.31	ENSG00000088986	120469850	120498493	X	X	X	X	0	X	0	0	0	0
P50570	DNM2	DYN2_HUMAN Dynamin-2 OS=Homo sapiens OX=9606 GN=DNM2 PE=1 SV=2		19p13.2	ENSG00000079805	10718055	10833488	X	X	X	X	X	X	0	0	0	0
A2CJ06	DYTN	DYTN_HUMAN Dystrotelin OS=Homo sapiens OX=9606 GN=DYTN PE=2 SV=1		2q33.3	ENSG00000232125	206651621	206721570	X	0	0	0	0	0	0	0	0	0
P42892	ECE1	ECE1_HUMAN Endothelin-converting enzyme 1 OS=Homo sapiens OX=9606 GN=ECE1 PE=1 SV=2		1p36.12	ENSG00000117298	21217247	21345572	X	0	0	0	X	0	0	0	0	0
P25089	FPR3	FPR3_HUMAN N-formyl peptide receptor 3 OS=Homo sapiens OX=9606 GN=FPR3 PE=2 SV=2		19q13.41	ENSG00000187474	51795157	51826190	X	0	X	0	0	0	X	0	0	0
P19957	PI3	ELAF_HUMAN Elafin OS=Homo sapiens OX=9606 GN=PI3 PE=1 SV=3		20q13.12	ENSG00000124102	45174902	45176544	0	X	X	0	0	X	0	0	0	0
Q92556	ELMO1	ELMO1_HUMAN Engulfment and cell motility protein 1 OS=Homo sapiens OX=9606 GN=ELMO1 PE=1 SV=2		7p14.2-p14.1	ENSG00000155849	36852906	37449223	X	X	X	0	0	X	0	0	0	0
Q96BJ8	ELMO3	ELMO3_HUMAN Engulfment and cell motility protein 3 OS=Homo sapiens OX=9606 GN=ELMO3 PE=1 SV=3		16q22.1	ENSG00000102890	67199111	67204029	0	X	0	0	0	X	0	0	0	0
O95876	WDPCP	FRITZ_HUMAN WD repeat-containing and planar cell polarity effector protein fritz homolog OS=Homo sapiens OX=9606 GN=WDPCP PE=1 SV=2		2p15	ENSG00000143951	63119559	63827843	X	X	0	0	X	0	0	0	0	0
Q9NYP7	ELOVL5	ELOV5_HUMAN Elongation of very long chain fatty acids protein 5 OS=Homo sapiens OX=9606 GN=ELOVL5 PE=1 SV=1		6p12.1	ENSG00000012660	53267398	53349179	0	0	0	0	X	0	0	0	X	0
O14926	FSCN2	FSCN2_HUMAN Fascin-2 OS=Homo sapiens OX=9606 GN=FSCN2 PE=1 SV=1		17q25.3	ENSG00000186765	81528377	81537130	0	X	0	0	0	0	0	0	0	0
P23945	FSHR	FSHR_HUMAN Follicle-stimulating hormone receptor OS=Homo sapiens OX=9606 GN=FSHR PE=1 SV=3		2p16.3	ENSG00000170820	48962157	49154527	X	0	X	X	X	0	X	0	0	0
P09104	ENO2	ENOG_HUMAN Gamma-enolase OS=Homo sapiens OX=9606 GN=ENO2 PE=1 SV=3		12p13.31	ENSG00000111674	6913745	6923698	0	0	0	0	0	0	0	0	X	0
P06733	ENO1	ENOA_HUMAN Alpha-enolase OS=Homo sapiens OX=9606 GN=ENO1 PE=1 SV=2		1p36.23	ENSG00000074800	8861000	8879190	X	0	X	X	0	X	0	0	X	0
Q9Y6X5	ENPP4	ENPP4_HUMAN Bis(5'-adenosyl)-triphosphatase ENPP4 OS=Homo sapiens OX=9606 GN=ENPP4 PE=1 SV=3		6p21.1	ENSG00000001561	46129989	46146688	0	X	X	0	0	0	0	0	0	0
Q6UWR7	ENPP6	ENPP6_HUMAN Ectonucleotide pyrophosphatase/phosphodiesterase family member 6 OS=Homo sapiens OX=9606 GN=ENPP6 PE=1 SV=2		4q35.1	ENSG00000164303	184088706	184221230	0	0	0	0	0	0	0	0	X	0
Q6UWV6	ENPP7	ENPP7_HUMAN Ectonucleotide pyrophosphatase/phosphodiesterase family member 7 OS=Homo sapiens OX=9606 GN=ENPP7 PE=1 SV=3		17q25.3	ENSG00000182156	79730943	79742219	0	0	0	X	0	0	0	0	X	X
P49961	ENTPD1	ENTP1_HUMAN Ectonucleoside triphosphate diphosphohydrolase 1 OS=Homo sapiens OX=9606 GN=ENTPD1 PE=1 SV=1	CD39	10q24.1	ENSG00000138185	95711779	95877266	0	X	0	0	X	0	0	0	0	0
Q96C92	ENTR1	ENTR1_HUMAN Endosome-associated-trafficking regulator 1 OS=Homo sapiens OX=9606 GN=ENTR1 PE=1 SV=3		9q34.3	ENSG00000165689	136401922	136410614	0	0	0	X	0	0	0	0	0	0
Q6UW88	EPGN	EPGN_HUMAN Epigen OS=Homo sapiens OX=9606 GN=EPGN PE=1 SV=2		4q13.3	ENSG00000182585	74308470	74316789	X	X	0	X	0	0	X	X	0	0
Q9UM22	EPDR1	EPDR1_HUMAN Mammalian ependymin-related protein 1 OS=Homo sapiens OX=9606 GN=EPDR1 PE=1 SV=2		7p14.1	ENSG00000086289	37683843	37951936	0	X	0	0	0	0	0	0	0	0
P42566	EPS15	EPS15_HUMAN Epidermal growth factor receptor substrate 15 OS=Homo sapiens OX=9606 GN=EPS15 PE=1 SV=2		1p32.3	ENSG00000085832	51354263	51519266	X	0	0	X	0	0	0	0	0	0
Q15700	DLG2	DLG2_HUMAN Disks large homolog 2 OS=Homo sapiens OX=9606 GN=DLG2 PE=1 SV=3		11q14.1	ENSG00000150672	83455012	85627922	X	X	0	0	0	0	X	0	0	0
Q18PE1	DOK7	DOK7_HUMAN Protein Dok-7 OS=Homo sapiens OX=9606 GN=DOK7 PE=1 SV=1		4p16.3	ENSG00000175920	3463306	3501473	0	0	0	0	X	0	0	0	0	0
Q9H1R2	DUSP15	DUS15_HUMAN Dual specificity protein phosphatase 15 OS=Homo sapiens OX=9606 GN=DUSP15 PE=1 SV=4		20q11.21	ENSG00000149599	31847637	31870664	X	0	0	X	0	0	X	0	0	0
Q6XUX3	DSTYK	DUSTY_HUMAN Dual serine/threonine and tyrosine protein kinase OS=Homo sapiens OX=9606 GN=DSTYK PE=1 SV=2		1q32.1	ENSG00000133059	205142505	205211702	X	0	0	0	X	X	X	0	0	0
Q9Y2G0	EFR3B	EFR3B_HUMAN Protein EFR3 homolog B OS=Homo sapiens OX=9606 GN=EFR3B PE=1 SV=2		2p23.3	ENSG00000084710	25042076	25159135	0	0	0	0	0	0	0	0	X	0
P49770	EIF2B2	EI2BB_HUMAN Translation initiation factor eIF-2B subunit beta OS=Homo sapiens OX=9606 GN=EIF2B2 PE=1 SV=3		14q24.3	ENSG00000119718	75002921	75012366	X	0	X	0	X	0	0	0	0	0
Q14232	EIF2B1	EI2BA_HUMAN Translation initiation factor eIF-2B subunit alpha OS=Homo sapiens OX=9606 GN=EIF2B1 PE=1 SV=1		12q24.31	ENSG00000111361	123620406	123633766	X	0	X	0	X	0	0	0	0	0
Q7Z6J6	FRMD5	FRMD5_HUMAN FERM domain-containing protein 5 OS=Homo sapiens OX=9606 GN=FRMD5 PE=1 SV=1		15q15.3	ENSG00000171877	43870761	44195271	0	X	0	0	0	0	0	0	0	0
Q9Y6C2	EMILIN1	EMIL1_HUMAN EMILIN-1 OS=Homo sapiens OX=9606 GN=EMILIN1 PE=1 SV=3		2p23.3	ENSG00000138080	27078615	27086403	X	X	X	0	0	0	X	X	0	0
Q9BXX0	EMILIN2	EMIL2_HUMAN EMILIN-2 OS=Homo sapiens OX=9606 GN=EMILIN2 PE=1 SV=3		18p11.32-p11.31	ENSG00000132205	2847006	2916003	0	X	0	0	0	0	0	0	0	0
P54849	EMP1	EMP1_HUMAN Epithelial membrane protein 1 OS=Homo sapiens OX=9606 GN=EMP1 PE=1 SV=3		12p13.1	ENSG00000134531	13196723	13219941	0	0	0	0	0	X	0	0	0	0
P54852	EMP3	EMP3_HUMAN Epithelial membrane protein 3 OS=Homo sapiens OX=9606 GN=EMP3 PE=1 SV=1		19q13.33	ENSG00000142227	48321509	48330553	0	0	0	0	0	X	0	0	0	0
Q16658	FSCN1	FSCN1_HUMAN Fascin OS=Homo sapiens OX=9606 GN=FSCN1 PE=1 SV=3		7p22.1	ENSG00000075618	5592816	5606655	X	X	0	0	0	0	X	0	0	0
Q12841	FSTL1	FSTL1_HUMAN Follistatin-related protein 1 OS=Homo sapiens OX=9606 GN=FSTL1 PE=1 SV=1		3q13.33	ENSG00000163430	120392293	120450993	X	X	0	0	0	X	0	0	0	0
Q9UJA9	ENPP5	ENPP5_HUMAN Ectonucleotide pyrophosphatase/phosphodiesterase family member 5 OS=Homo sapiens OX=9606 GN=ENPP5 PE=1 SV=1		6p21.1	ENSG00000112796	46159185	46170980	X	X	0	0	0	0	0	0	0	0
P14625	HSP90B1	ENPL_HUMAN Endoplasmin OS=Homo sapiens OX=9606 GN=HSP90B1 PE=1 SV=1		12q23.3	ENSG00000166598	103930107	103953931	X	0	0	X	0	X	X	0	0	0
O14638	ENPP3	ENPP3_HUMAN Ectonucleotide pyrophosphatase/phosphodiesterase family member 3 OS=Homo sapiens OX=9606 GN=ENPP3 PE=1 SV=2	CD203c	6q23.2	ENSG00000154269	131628442	131747418	0	X	X	X	0	0	X	0	X	0
P54760	EPHB4	EPHB4_HUMAN Ephrin type-B receptor 4 OS=Homo sapiens OX=9606 GN=EPHB4 PE=1 SV=2		7q22.1	ENSG00000196411	100802565	100827523	X	X	X	0	X	0	0	X	0	0
P21709	EPHA1	EPHA1_HUMAN Ephrin type-A receptor 1 OS=Homo sapiens OX=9606 GN=EPHA1 PE=1 SV=4		7q34-q35	ENSG00000146904	143390289	143408856	X	X	X	X	0	0	0	X	0	0
P01588	EPO	EPO_HUMAN Erythropoietin OS=Homo sapiens OX=9606 GN=EPO PE=1 SV=1		7q22.1	ENSG00000130427	100720468	100723700	X	X	X	X	X	X	X	0	X	0
P29320	EPHA3	EPHA3_HUMAN Ephrin type-A receptor 3 OS=Homo sapiens OX=9606 GN=EPHA3 PE=1 SV=2		3p11.1	ENSG00000044524	89107621	89482134	X	X	X	0	0	0	0	0	0	0
P54764	EPHA4	EPHA4_HUMAN Ephrin type-A receptor 4 OS=Homo sapiens OX=9606 GN=EPHA4 PE=1 SV=1		2q36.1	ENSG00000116106	221418027	221574202	X	X	X	X	0	0	X	0	0	0
P54756	EPHA5	EPHA5_HUMAN Ephrin type-A receptor 5 OS=Homo sapiens OX=9606 GN=EPHA5 PE=1 SV=3		4q13.1-q13.2	ENSG00000145242	65319563	65670495	X	0	X	0	0	0	0	0	0	0
Q12929	EPS8	EPS8_HUMAN Epidermal growth factor receptor kinase substrate 8 OS=Homo sapiens OX=9606 GN=EPS8 PE=1 SV=1		12p12.3	ENSG00000151491	15620134	15882329	X	X	X	X	0	0	0	0	0	0
Q9NZ08	ERAP1	ERAP1_HUMAN Endoplasmic reticulum aminopeptidase 1 OS=Homo sapiens OX=9606 GN=ERAP1 PE=1 SV=3		5q15	ENSG00000164307	96760810	96808100	X	0	X	0	0	0	0	X	0	0
Q9NYJ7	DLL3	DLL3_HUMAN Delta-like protein 3 OS=Homo sapiens OX=9606 GN=DLL3 PE=1 SV=1		19q13.2	ENSG00000090932	39498895	39508481	X	0	0	0	X	0	0	0	0	0
Q96BY6	DOCK10	DOC10_HUMAN Dedicator of cytokinesis protein 10 OS=Homo sapiens OX=9606 GN=DOCK10 PE=1 SV=3		2q36.2	ENSG00000135905	224765090	225042468	X	X	X	0	0	0	0	0	0	0
Q19T08	ECSCR	ECSCR_HUMAN Endothelial cell-specific chemotaxis regulator OS=Homo sapiens OX=9606 GN=ECSCR PE=1 SV=1		5q31.2	ENSG00000249751	139448560	139462743	0	0	X	X	0	X	0	X	0	0
Q9UNE0	EDAR	EDAR_HUMAN Tumor necrosis factor receptor superfamily member EDAR OS=Homo sapiens OX=9606 GN=EDAR PE=1 SV=1		2q13	ENSG00000135960	108894471	108989372	X	0	0	0	X	X	X	0	0	0
Q9BSW2	CRACR2A	EFC4B_HUMAN EF-hand calcium-binding domain-containing protein 4B OS=Homo sapiens OX=9606 GN=CRACR2A PE=1 SV=1		12p13.32	ENSG00000130038	3606633	3764819	X	X	X	0	0	0	X	0	0	0
P98172	EFNB1	EFNB1_HUMAN Ephrin-B1 OS=Homo sapiens OX=9606 GN=EFNB1 PE=1 SV=1		Xq13.1	ENSG00000090776	68829021	68842160	X	X	X	X	X	0	0	0	0	0
Q15768	EFNB3	EFNB3_HUMAN Ephrin-B3 OS=Homo sapiens OX=9606 GN=EFNB3 PE=1 SV=1		17p13.1	ENSG00000108947	7705202	7711372	X	X	X	0	0	0	0	0	0	0
Q8N8S7	ENAH	ENAH_HUMAN Protein enabled homolog OS=Homo sapiens OX=9606 GN=ENAH PE=1 SV=2		1q42.12	ENSG00000154380	225486835	225653142	0	X	X	0	0	0	0	0	0	0
Q16206	ENOX2	ENOX2_HUMAN Ecto-NOX disulfide-thiol exchanger 2 OS=Homo sapiens OX=9606 GN=ENOX2 PE=1 SV=2		Xq26.1	ENSG00000165675	130622325	130903234	0	X	0	0	0	0	0	0	0	0
O75354	ENTPD6	ENTP6_HUMAN Ectonucleoside triphosphate diphosphohydrolase 6 OS=Homo sapiens OX=9606 GN=ENTPD6 PE=1 SV=3		20p11.21	ENSG00000197586	25195693	25228075	0	X	0	0	0	0	0	0	0	0
Q9UNN8	PROCR	EPCR_HUMAN Endothelial protein C receptor OS=Homo sapiens OX=9606 GN=PROCR PE=1 SV=1	CD201	20q11.22	ENSG00000101000	35172072	35216240	X	0	0	0	0	0	0	0	0	0
P58107	EPPK1	EPIPL_HUMAN Epiplakin OS=Homo sapiens OX=9606 GN=EPPK1 PE=1 SV=3		8q24.3	ENSG00000261150	143857324	143878467	0	X	0	X	X	0	0	0	0	0
O95925	EPPIN	EPPI_HUMAN Eppin OS=Homo sapiens OX=9606 GN=EPPIN PE=1 SV=1		20q13.12	ENSG00000101448	45540626	45547752	0	X	X	0	0	0	0	0	0	0
Q5JZY3	EPHA10	EPHAA_HUMAN Ephrin type-A receptor 10 OS=Homo sapiens OX=9606 GN=EPHA10 PE=1 SV=2		1p34.3	ENSG00000183317	37713880	37765133	X	X	X	0	0	0	0	0	0	0
P21860	ERBB3	ERBB3_HUMAN Receptor tyrosine-protein kinase erbB-3 OS=Homo sapiens OX=9606 GN=ERBB3 PE=1 SV=1		12q13.2	ENSG00000065361	56076799	56103505	X	X	0	X	X	X	X	0	0	0
Q9H8M9	EVA1A	EVA1A_HUMAN Protein eva-1 homolog A OS=Homo sapiens OX=9606 GN=EVA1A PE=1 SV=1		2p12	ENSG00000115363	75469302	75569722	0	0	X	0	0	X	0	0	0	0
P22794	EVI2A	EVI2A_HUMAN Protein EVI2A OS=Homo sapiens OX=9606 GN=EVI2A PE=2 SV=2		17q11.2	ENSG00000126860	31316410	31321749	X	0	0	0	0	0	0	0	0	0
P22083	FUT4	FUT4_HUMAN Alpha-(1,3)-fucosyltransferase 4 OS=Homo sapiens OX=9606 GN=FUT4 PE=2 SV=3		11q21	ENSG00000196371	94543921	94549895	0	X	X	0	0	0	0	0	X	0
Q9BT04	FUZ	FUZZY_HUMAN Protein fuzzy homolog OS=Homo sapiens OX=9606 GN=FUZ PE=1 SV=1		19q13.33	ENSG00000010361	49806866	49817376	X	X	0	X	0	0	0	0	0	0
Q14802	FXYD3	FXYD3_HUMAN FXYD domain-containing ion transport regulator 3 OS=Homo sapiens OX=9606 GN=FXYD3 PE=1 SV=1		19q13.12	ENSG00000089356	35115823	35124324	X	0	0	0	0	0	0	0	0	0
P06241	FYN	FYN_HUMAN Tyrosine-protein kinase Fyn OS=Homo sapiens OX=9606 GN=FYN PE=1 SV=3		6q21	ENSG00000010810	111660332	111873452	X	X	X	X	0	X	X	0	0	0
Q9Y2D4	EXOC6B	EXC6B_HUMAN Exocyst complex component 6B OS=Homo sapiens OX=9606 GN=EXOC6B PE=1 SV=3		2p13.2	ENSG00000144036	72175984	72826041	0	X	0	0	X	0	0	0	0	0
Q9Y2I7	PIKFYVE	FYV1_HUMAN 1-phosphatidylinositol 3-phosphate 5-kinase OS=Homo sapiens OX=9606 GN=PIKFYVE PE=1 SV=3		2q34	ENSG00000115020	208266255	208358746	X	X	X	X	X	0	0	0	X	0
Q9UP38	FZD1	FZD1_HUMAN Frizzled-1 OS=Homo sapiens OX=9606 GN=FZD1 PE=1 SV=2		7q21.13	ENSG00000157240	91264433	91271326	X	0	0	X	0	X	0	0	0	0
O60353	FZD6	FZD6_HUMAN Frizzled-6 OS=Homo sapiens OX=9606 GN=FZD6 PE=1 SV=2		8q22.3	ENSG00000164930	103298433	103332866	X	0	0	X	X	0	0	0	0	0
O75084	FZD7	FZD7_HUMAN Frizzled-7 OS=Homo sapiens OX=9606 GN=FZD7 PE=1 SV=2		2q33.1	ENSG00000155760	202033855	202038441	X	X	X	X	0	0	X	0	0	0
Q9H461	FZD8	FZD8_HUMAN Frizzled-8 OS=Homo sapiens OX=9606 GN=FZD8 PE=1 SV=1		10p11.21	ENSG00000177283	35638247	35642296	X	0	0	X	0	0	X	X	0	0
O00144	FZD9	FZD9_HUMAN Frizzled-9 OS=Homo sapiens OX=9606 GN=FZD9 PE=2 SV=1	CD349	7q11.23	ENSG00000188763	73433778	73436120	X	0	X	X	0	X	0	0	0	0
O60645	EXOC3	EXOC3_HUMAN Exocyst complex component 3 OS=Homo sapiens OX=9606 GN=EXOC3 PE=1 SV=3		5p15.33	ENSG00000180104	443175	471937	0	X	0	0	0	0	0	0	0	0
O60478	GPR137B	G137B_HUMAN Integral membrane protein GPR137B OS=Homo sapiens OX=9606 GN=GPR137B PE=2 SV=1		1q42.3	ENSG00000077585	236142505	236221865	X	0	X	X	0	X	X	0	0	0
Q8N3F9	GPR137C	G137C_HUMAN Integral membrane protein GPR137C OS=Homo sapiens OX=9606 GN=GPR137C PE=2 SV=2		14q22.1	ENSG00000180998	52552836	52637713	X	0	0	X	0	0	0	0	0	0
Q8NCG7	DAGLB	DGLB_HUMAN Sn1-specific diacylglycerol lipase beta OS=Homo sapiens OX=9606 GN=DAGLB PE=1 SV=2		7p22.1	ENSG00000164535	6409126	6484190	X	0	0	X	0	0	X	0	X	0
O75923	DYSF	DYSF_HUMAN Dysferlin OS=Homo sapiens OX=9606 GN=DYSF PE=1 SV=1		2p13.2	ENSG00000135636	71453561	71686763	X	X	X	X	X	0	X	X	X	0
Q8NCM8	DYNC2H1	DYHC2_HUMAN Cytoplasmic dynein 2 heavy chain 1 OS=Homo sapiens OX=9606 GN=DYNC2H1 PE=1 SV=4		11q22.3	ENSG00000187240	103109410	103479863	X	0	0	0	X	0	0	0	0	0
Q86YF9	DZIP1	DZIP1_HUMAN Zinc finger protein DZIP1 OS=Homo sapiens OX=9606 GN=DZIP1 PE=1 SV=1		13q32.1	ENSG00000134874	95578202	95644706	X	0	0	0	0	0	0	0	0	0
Q9H4G0	EPB41L1	E41L1_HUMAN Band 4.1-like protein 1 OS=Homo sapiens OX=9606 GN=EPB41L1 PE=1 SV=2		20q11.23	ENSG00000088367	36091504	36232799	0	0	0	0	X	0	0	0	0	0
O00341	SLC1A7	EAA5_HUMAN Excitatory amino acid transporter 5 OS=Homo sapiens OX=9606 GN=SLC1A7 PE=2 SV=2		1p32.3	ENSG00000162383	53087179	53142638	0	X	0	0	0	0	0	0	0	0
Q8NAU1	FNDC5	FNDC5_HUMAN Fibronectin type III domain-containing protein 5 OS=Homo sapiens OX=9606 GN=FNDC5 PE=1 SV=3		1p35.1	ENSG00000160097	32862268	32872482	X	X	0	0	0	0	0	0	0	0
O95672	ECEL1	ECEL1_HUMAN Endothelin-converting enzyme-like 1 OS=Homo sapiens OX=9606 GN=ECEL1 PE=1 SV=3		2q37.1	ENSG00000171551	232479827	232487834	X	0	0	0	X	0	0	0	0	0
P13639	EEF2	EF2_HUMAN Elongation factor 2 OS=Homo sapiens OX=9606 GN=EEF2 PE=1 SV=4		19p13.3	ENSG00000167658	3976056	3985463	0	X	X	X	X	0	0	0	0	0
Q5JST6	EFHC2	EFHC2_HUMAN EF-hand domain-containing family member C2 OS=Homo sapiens OX=9606 GN=EFHC2 PE=1 SV=2		Xp11.3	ENSG00000183690	44147872	44343672	0	X	0	X	0	0	X	0	0	0
P20827	EFNA1	EFNA1_HUMAN Ephrin-A1 OS=Homo sapiens OX=9606 GN=EFNA1 PE=1 SV=2		1q22	ENSG00000169242	155127876	155134899	X	X	X	X	0	X	X	X	0	0
P52797	EFNA3	EFNA3_HUMAN Ephrin-A3 OS=Homo sapiens OX=9606 GN=EFNA3 PE=1 SV=1		1q21.3	ENSG00000143590	155078837	155087538	X	0	X	0	0	0	0	X	0	0
P52799	EFNB2	EFNB2_HUMAN Ephrin-B2 OS=Homo sapiens OX=9606 GN=EFNB2 PE=1 SV=1		13q33.3	ENSG00000125266	106489745	106535662	X	X	X	X	0	X	0	X	0	0
P14207	FOLR2	FOLR2_HUMAN Folate receptor beta OS=Homo sapiens OX=9606 GN=FOLR2 PE=1 SV=4		11q13.4	ENSG00000165457	72216601	72221950	X	X	0	X	0	0	X	0	0	0
O00429	DNM1L	DNM1L_HUMAN Dynamin-1-like protein OS=Homo sapiens OX=9606 GN=DNM1L PE=1 SV=2		12p11.21	ENSG00000087470	32679200	32745650	X	X	X	0	X	X	0	0	X	0
Q05193	DNM1	DYN1_HUMAN Dynamin-1 OS=Homo sapiens OX=9606 GN=DNM1 PE=1 SV=2		9q34.11	ENSG00000106976	128191655	128255248	X	0	0	0	X	0	0	0	0	0
Q9Y2J2	EPB41L3	E41L3_HUMAN Band 4.1-like protein 3 OS=Homo sapiens OX=9606 GN=EPB41L3 PE=1 SV=2		18p11.31	ENSG00000082397	5392381	5630700	0	0	0	X	0	X	0	0	0	0
P43004	SLC1A2	EAA2_HUMAN Excitatory amino acid transporter 2 OS=Homo sapiens OX=9606 GN=SLC1A2 PE=1 SV=2		11p13	ENSG00000110436	35251205	35420063	X	X	0	0	X	0	0	0	0	0
P43005	SLC1A1	EAA3_HUMAN Excitatory amino acid transporter 3 OS=Homo sapiens OX=9606 GN=SLC1A1 PE=1 SV=2		9p24.2	ENSG00000106688	4490468	4587469	X	X	0	X	X	X	X	0	0	0
P48664	SLC1A6	EAA4_HUMAN Excitatory amino acid transporter 4 OS=Homo sapiens OX=9606 GN=SLC1A6 PE=2 SV=1		19p13.12	ENSG00000105143	14950033	15022990	X	X	0	0	0	0	0	0	0	0
Q9H8V3	ECT2	ECT2_HUMAN Protein ECT2 OS=Homo sapiens OX=9606 GN=ECT2 PE=1 SV=4		3q26.31	ENSG00000114346	172750682	172821474	X	0	0	X	0	X	X	0	0	0
Q9BZQ6	EDEM3	EDEM3_HUMAN ER degradation-enhancing alpha-mannosidase-like protein 3 OS=Homo sapiens OX=9606 GN=EDEM3 PE=1 SV=2		1q25.3	ENSG00000116406	184690237	184754907	0	0	0	X	0	0	0	0	X	0
Q92838	EDA	EDA_HUMAN Ectodysplasin-A OS=Homo sapiens OX=9606 GN=EDA PE=1 SV=2		Xq13.1	ENSG00000158813	69616067	70039472	X	X	X	X	X	0	X	0	0	0
P25101	EDNRA	EDNRA_HUMAN Endothelin-1 receptor OS=Homo sapiens OX=9606 GN=EDNRA PE=1 SV=1		4q31.22-q31.23	ENSG00000151617	147480917	147544954	X	0	0	X	X	0	0	X	0	0
A8MZ26	EFCAB9	EFCB9_HUMAN EF-hand calcium-binding domain-containing protein 9 OS=Homo sapiens OX=9606 GN=EFCAB9 PE=4 SV=2		5q35.1	ENSG00000214360	172194172	172203454	0	X	0	0	0	0	0	0	0	0
O43921	EFNA2	EFNA2_HUMAN Ephrin-A2 OS=Homo sapiens OX=9606 GN=EFNA2 PE=1 SV=1		19p13.3	ENSG00000099617	1285873	1301431	X	0	X	0	0	0	0	0	0	0
P52798	EFNA4	EFNA4_HUMAN Ephrin-A4 OS=Homo sapiens OX=9606 GN=EFNA4 PE=1 SV=1		1q21.3	ENSG00000243364	155063737	155069553	X	X	X	0	0	0	0	0	0	0
P52803	EFNA5	EFNA5_HUMAN Ephrin-A5 OS=Homo sapiens OX=9606 GN=EFNA5 PE=1 SV=1		5q21.3	ENSG00000184349	107376894	107670937	X	X	X	X	0	0	0	0	0	0
P16444	DPEP1	DPEP1_HUMAN Dipeptidase 1 OS=Homo sapiens OX=9606 GN=DPEP1 PE=1 SV=3		16q24.3	ENSG00000015413	89613308	89638456	0	X	X	0	0	X	X	0	X	0
Q1HG43	DUOXA1	DOXA1_HUMAN Dual oxidase maturation factor 1 OS=Homo sapiens OX=9606 GN=DUOXA1 PE=1 SV=1		15q21.1	ENSG00000140254	45117366	45129938	0	0	0	0	0	0	X	0	0	0
Q92506	HSD17B8	DHB8_HUMAN Estradiol 17-beta-dehydrogenase 8 OS=Homo sapiens OX=9606 GN=HSD17B8 PE=1 SV=2		6p21.32	ENSG00000112474	33133453	33135646	0	0	0	0	0	0	0	0	X	0
Q9NYP3	DONSON	DONS_HUMAN Protein downstream neighbor of Son OS=Homo sapiens OX=9606 GN=DONSON PE=1 SV=2		21q22.11	ENSG00000159147	33559542	33588706	0	0	0	X	X	0	0	0	0	X
Q8NF50	DOCK8	DOCK8_HUMAN Dedicator of cytokinesis protein 8 OS=Homo sapiens OX=9606 GN=DOCK8 PE=1 SV=3		9p24.3	ENSG00000107099	214854	465259	X	X	X	X	X	X	X	0	0	0
P04440	HLA-DPB1	DPB1_HUMAN HLA class II histocompatibility antigen, DP beta 1 chain OS=Homo sapiens OX=9606 GN=HLA-DPB1 PE=1 SV=1		6p21.32	ENSG00000215048	33004965	33016242	X	X	X	X	0	0	X	0	0	0
O60884	DNAJA2	DNJA2_HUMAN DnaJ homolog subfamily A member 2 OS=Homo sapiens OX=9606 GN=DNAJA2 PE=1 SV=1		16q11.2	ENSG00000069345	46955362	46973674	0	0	0	X	0	0	0	0	0	0
Q9UBP4	DKK3	DKK3_HUMAN Dickkopf-related protein 3 OS=Homo sapiens OX=9606 GN=DKK3 PE=1 SV=2		11p15.3	ENSG00000050165	11956207	12009769	X	X	0	X	0	0	0	0	X	0
Q9NR61	DLL4	DLL4_HUMAN Delta-like protein 4 OS=Homo sapiens OX=9606 GN=DLL4 PE=1 SV=1		15q15.1	ENSG00000128917	40929340	40939073	X	X	X	X	X	0	0	X	0	0
Q8NFT8	DNER	DNER_HUMAN Delta and Notch-like epidermal growth factor-related receptor OS=Homo sapiens OX=9606 GN=DNER PE=1 SV=1		2q36.3	ENSG00000187957	229357629	229714555	X	X	0	0	0	0	0	0	0	0
P49917	LIG4	DNLI4_HUMAN DNA ligase 4 OS=Homo sapiens OX=9606 GN=LIG4 PE=1 SV=2		13q33.3	ENSG00000174405	108207439	108218368	0	0	X	X	X	X	0	0	0	X
Q9UDY4	DNAJB4	DNJB4_HUMAN DnaJ homolog subfamily B member 4 OS=Homo sapiens OX=9606 GN=DNAJB4 PE=1 SV=1		1p31.1	ENSG00000162616	77979175	78017964	0	0	0	X	0	0	0	0	0	0
Q4LDG9	DNAL1	DNAL1_HUMAN Dynein light chain 1, axonemal OS=Homo sapiens OX=9606 GN=DNAL1 PE=1 SV=1		14q24.3	ENSG00000119661	73644875	73703732	0	0	0	0	X	0	0	0	0	0
Q8WW22	DNAJA4	DNJA4_HUMAN DnaJ homolog subfamily A member 4 OS=Homo sapiens OX=9606 GN=DNAJA4 PE=1 SV=1		15q25.1	ENSG00000140403	78264086	78282196	0	X	0	X	0	0	0	0	0	0
Q96EY1	DNAJA3	DNJA3_HUMAN DnaJ homolog subfamily A member 3, mitochondrial OS=Homo sapiens OX=9606 GN=DNAJA3 PE=1 SV=2		16p13.3	ENSG00000103423	4425805	4456775	X	X	X	X	0	X	X	0	0	X
Q96AY3	FKBP10	FKB10_HUMAN Peptidyl-prolyl cis-trans isomerase FKBP10 OS=Homo sapiens OX=9606 GN=FKBP10 PE=1 SV=1		17q21.2	ENSG00000141756	41812680	41823213	0	0	0	0	X	0	0	0	0	0
Q9P1A6	DLGAP2	DLGP2_HUMAN Disks large-associated protein 2 OS=Homo sapiens OX=9606 GN=DLGAP2 PE=1 SV=4		8p23.3	ENSG00000198010	737628	1708476	X	0	0	0	0	0	0	0	0	0
Q8TDJ6	DMXL2	DMXL2_HUMAN DmX-like protein 2 OS=Homo sapiens OX=9606 GN=DMXL2 PE=1 SV=2		15q21.2	ENSG00000104093	51447711	51622833	0	0	0	0	X	0	0	0	0	0
P13929	ENO3	ENOB_HUMAN Beta-enolase OS=Homo sapiens OX=9606 GN=ENO3 PE=1 SV=5		17p13.2	ENSG00000108515	4948092	4957131	0	0	0	0	X	0	0	0	X	0
Q8TC92	ENOX1	ENOX1_HUMAN Ecto-NOX disulfide-thiol exchanger 1 OS=Homo sapiens OX=9606 GN=ENOX1 PE=1 SV=1		13q14.11	ENSG00000120658	43213518	43786908	0	X	0	0	0	0	0	0	0	0
P16452	EPB42	EPB42_HUMAN Erythrocyte membrane protein band 4.2 OS=Homo sapiens OX=9606 GN=EPB42 PE=1 SV=3		15q15.2	ENSG00000166947	43197227	43221018	0	0	X	0	X	0	0	0	0	0
O15197	EPHB6	EPHB6_HUMAN Ephrin type-B receptor 6 OS=Homo sapiens OX=9606 GN=EPHB6 PE=1 SV=4		7q34		0	0	X	X	X	0	0	0	0	0	0	0
P16422	EPCAM	EPCAM_HUMAN Epithelial cell adhesion molecule OS=Homo sapiens OX=9606 GN=EPCAM PE=1 SV=2	CD326	2p21	ENSG00000119888	47345158	47387601	X	X	X	X	X	0	0	0	0	0
Q15375	EPHA7	EPHA7_HUMAN Ephrin type-A receptor 7 OS=Homo sapiens OX=9606 GN=EPHA7 PE=1 SV=3		6q16.1	ENSG00000135333	93240020	93419687	X	X	X	X	0	X	X	0	0	0
P29323	EPHB2	EPHB2_HUMAN Ephrin type-B receptor 2 OS=Homo sapiens OX=9606 GN=EPHB2 PE=1 SV=5		1p36.12	ENSG00000133216	22710839	22921500	X	0	X	0	X	0	X	X	0	0
Q96RT1	ERBIN	ERBIN_HUMAN Erbin OS=Homo sapiens OX=9606 GN=ERBIN PE=1 SV=2		5q12.3	ENSG00000112851	65926556	66082546	X	X	X	X	0	0	X	0	0	0
O94905	ERLIN2	ERLN2_HUMAN Erlin-2 OS=Homo sapiens OX=9606 GN=ERLIN2 PE=1 SV=1		8p11.23	ENSG00000147475	37736601	37758422	X	0	0	X	0	0	0	0	X	0
P03372	ESR1	ESR1_HUMAN Estrogen receptor OS=Homo sapiens OX=9606 GN=ESR1 PE=1 SV=2		6q25.1-q25.2	ENSG00000091831	151656691	152129619	X	0	0	X	X	X	X	0	X	X
Q9BSJ8	ESYT1	ESYT1_HUMAN Extended synaptotagmin-1 OS=Homo sapiens OX=9606 GN=ESYT1 PE=1 SV=1		12q13.2	ENSG00000139641	56118250	56144674	0	0	0	0	0	0	0	0	X	0
Q9UI08	EVL	EVL_HUMAN Ena/VASP-like protein OS=Homo sapiens OX=9606 GN=EVL PE=1 SV=2		14q32.2	ENSG00000196405	99971449	100144236	X	X	X	0	0	0	0	0	0	0
P09622	DLD	DLDH_HUMAN Dihydrolipoyl dehydrogenase, mitochondrial OS=Homo sapiens OX=9606 GN=DLD PE=1 SV=2		7q31.1	ENSG00000091140	107891162	107931730	0	0	0	0	X	0	0	0	X	0
Q9H7D0	DOCK5	DOCK5_HUMAN Dedicator of cytokinesis protein 5 OS=Homo sapiens OX=9606 GN=DOCK5 PE=1 SV=3		8p21.2	ENSG00000147459	25184689	25418082	X	X	0	0	0	0	0	0	0	0
O95302	FKBP9	FKBP9_HUMAN Peptidyl-prolyl cis-trans isomerase FKBP9 OS=Homo sapiens OX=9606 GN=FKBP9 PE=1 SV=2		7p14.3	ENSG00000122642	32957404	33006930	0	0	0	X	0	0	0	0	0	0
Q96DT5	DNAH11	DYH11_HUMAN Dynein heavy chain 11, axonemal OS=Homo sapiens OX=9606 GN=DNAH11 PE=1 SV=4		7p15.3	ENSG00000105877	21543039	21901839	0	X	0	0	X	0	0	0	0	0
Q9H329	EPB41L4B	E41LB_HUMAN Band 4.1-like protein 4B OS=Homo sapiens OX=9606 GN=EPB41L4B PE=2 SV=2		9q31.3	ENSG00000095203	109171974	109321059	0	X	0	0	0	0	0	0	0	0
Q9H6D8	FNDC4	FNDC4_HUMAN Fibronectin type III domain-containing protein 4 OS=Homo sapiens OX=9606 GN=FNDC4 PE=2 SV=1		2p23.3	ENSG00000115226	27491883	27495200	0	X	0	0	0	0	X	0	0	0
P24530	EDNRB	EDNRB_HUMAN Endothelin receptor type B OS=Homo sapiens OX=9606 GN=EDNRB PE=1 SV=1		13q22.3	ENSG00000136160	77895481	77975529	X	X	X	X	X	X	X	0	0	0
P68104	EEF1A1	EF1A1_HUMAN Elongation factor 1-alpha 1 OS=Homo sapiens OX=9606 GN=EEF1A1 PE=1 SV=1		6q13	ENSG00000156508	73489308	73525587	0	X	X	X	0	X	0	0	0	0
O15169	AXIN1	AXIN1_HUMAN Axin-1 OS=Homo sapiens OX=9606 GN=AXIN1 PE=1 SV=2		16p13.3	ENSG00000103126	287440	352723	X	0	0	X	X	X	X	0	0	0
Q96A70	AZIN2	AZIN2_HUMAN Antizyme inhibitor 2 OS=Homo sapiens OX=9606 GN=AZIN2 PE=1 SV=1		1p35.1	ENSG00000142920	33081104	33123492	0	0	0	X	0	0	0	0	0	0
O75061	DNAJC6	AUXI_HUMAN Putative tyrosine-protein phosphatase auxilin OS=Homo sapiens OX=9606 GN=DNAJC6 PE=1 SV=3		1p31.3	ENSG00000116675	65248219	65415871	0	0	0	0	X	0	0	0	0	0
Q07817	BCL2L1	B2CL1_HUMAN Bcl-2-like protein 1 OS=Homo sapiens OX=9606 GN=BCL2L1 PE=1 SV=1		20q11.21	ENSG00000171552	31664452	31723989	X	0	X	X	X	X	X	0	0	0
Q9BYE9	CDHR2	CDHR2_HUMAN Cadherin-related family member 2 OS=Homo sapiens OX=9606 GN=CDHR2 PE=1 SV=2		5q35.2	ENSG00000074276	176542511	176595974	0	X	0	X	0	0	0	0	0	0
Q8TAM1	BBS10	BBS10_HUMAN Bardet-Biedl syndrome 10 protein OS=Homo sapiens OX=9606 GN=BBS10 PE=1 SV=2		12q21.2	ENSG00000179941	76344474	76348415	0	0	0	0	X	0	0	0	0	0
P23560	BDNF	BDNF_HUMAN Brain-derived neurotrophic factor OS=Homo sapiens OX=9606 GN=BDNF PE=1 SV=1		11p14.1	ENSG00000176697	27654893	27722058	X	X	X	X	X	X	0	0	0	0
Q9UHR4	BAIAP2L1	BI2L1_HUMAN Brain-specific angiogenesis inhibitor 1-associated protein 2-like protein 1 OS=Homo sapiens OX=9606 GN=BAIAP2L1 PE=1 SV=2		7q21.3-q22.1	ENSG00000006453	98291650	98401090	X	X	0	0	0	0	0	0	0	0
Q9P2M7	CGN	CING_HUMAN Cingulin OS=Homo sapiens OX=9606 GN=CGN PE=1 SV=2		1q21.3	ENSG00000143375	151510510	151538692	X	0	0	0	0	0	0	0	0	0
Q15642	TRIP10	CIP4_HUMAN Cdc42-interacting protein 4 OS=Homo sapiens OX=9606 GN=TRIP10 PE=1 SV=3		19p13.3	ENSG00000125733	6737925	6751530	X	0	0	0	0	0	0	0	0	0
Q96M02	C10orf90	CJ090_HUMAN (E2-independent) E3 ubiquitin-conjugating enzyme FATS OS=Homo sapiens OX=9606 GN=C10orf90 PE=2 SV=2		10q26.2	ENSG00000154493	126424997	126798708	0	0	0	X	0	0	0	0	0	0
Q6PI97	C11orf88	CK088_HUMAN UPF0722 protein C11orf88 OS=Homo sapiens OX=9606 GN=C11orf88 PE=2 SV=2		11q23.1	ENSG00000183644	111514778	111537043	0	X	0	0	0	0	0	0	0	0
Q7Z7J9	CAMK2N1	CK2N1_HUMAN Calcium/calmodulin-dependent protein kinase II inhibitor 1 OS=Homo sapiens OX=9606 GN=CAMK2N1 PE=1 SV=1		1p36.12	ENSG00000162545	20482391	20486210	X	0	0	X	0	0	X	0	0	0
Q96SN8	CDK5RAP2	CK5P2_HUMAN CDK5 regulatory subunit-associated protein 2 OS=Homo sapiens OX=9606 GN=CDK5RAP2 PE=1 SV=5		9q33.2	ENSG00000136861	120388869	120580170	0	0	0	X	0	0	0	0	0	X
Q07065	CKAP4	CKAP4_HUMAN Cytoskeleton-associated protein 4 OS=Homo sapiens OX=9606 GN=CKAP4 PE=1 SV=2		12q23.3	ENSG00000136026	106237881	106304279	0	X	X	0	0	0	0	0	0	0
Q14008	CKAP5	CKAP5_HUMAN Cytoskeleton-associated protein 5 OS=Homo sapiens OX=9606 GN=CKAP5 PE=1 SV=3		11p11.2	ENSG00000175216	46743048	46846308	0	0	0	X	0	0	0	0	0	0
Q96MX0	CMTM3	CKLF3_HUMAN CKLF-like MARVEL transmembrane domain-containing protein 3 OS=Homo sapiens OX=9606 GN=CMTM3 PE=1 SV=1		16q22.1	ENSG00000140931	66603874	66613892	X	0	X	0	0	0	0	0	0	0
Q96DZ9	CMTM5	CKLF5_HUMAN CKLF-like MARVEL transmembrane domain-containing protein 5 OS=Homo sapiens OX=9606 GN=CMTM5 PE=1 SV=2		14q11.2	ENSG00000166091	23376773	23379772	X	0	X	0	0	0	0	0	0	0
Q9NX76	CMTM6	CKLF6_HUMAN CKLF-like MARVEL transmembrane domain-containing protein 6 OS=Homo sapiens OX=9606 GN=CMTM6 PE=1 SV=1		3p22.3	ENSG00000091317	32481312	32502852	0	X	X	0	0	0	0	0	0	0
Q96FZ5	CMTM7	CKLF7_HUMAN CKLF-like MARVEL transmembrane domain-containing protein 7 OS=Homo sapiens OX=9606 GN=CMTM7 PE=2 SV=1		3p22.3	ENSG00000153551	32391698	32483067	X	0	X	0	0	0	0	0	0	0
Q9H741	C12orf49	CL049_HUMAN UPF0454 protein C12orf49 OS=Homo sapiens OX=9606 GN=C12orf49 PE=1 SV=1		12q24.22	ENSG00000111412	116710171	116738070	X	0	0	0	0	0	0	0	0	0
Q5QGZ9	CLEC12A	CL12A_HUMAN C-type lectin domain family 12 member A OS=Homo sapiens OX=9606 GN=CLEC12A PE=1 SV=3	CD371	12p13.31	ENSG00000172322	9951316	9995694	0	X	X	0	0	0	0	0	0	0
Q2HXU8	CLEC12B	CL12B_HUMAN C-type lectin domain family 12 member B OS=Homo sapiens OX=9606 GN=CLEC12B PE=1 SV=1		12p13.2	ENSG00000256660	10010627	10018796	X	0	X	0	0	0	0	0	0	0
Q2KHT3	CLEC16A	CL16A_HUMAN Protein CLEC16A OS=Homo sapiens OX=9606 GN=CLEC16A PE=1 SV=2		16p13.13	ENSG00000038532	10944564	11182186	X	0	X	X	0	X	0	0	0	0
O75122	CLASP2	CLAP2_HUMAN CLIP-associating protein 2 OS=Homo sapiens OX=9606 GN=CLASP2 PE=1 SV=3		3p22.3	ENSG00000163539	33496245	33718356	X	X	0	X	0	0	0	0	0	0
Q8IUN9	CLEC10A	CLC10_HUMAN C-type lectin domain family 10 member A OS=Homo sapiens OX=9606 GN=CLEC10A PE=2 SV=1	CD301	17p13.1	ENSG00000132514	7074537	7080307	X	0	X	0	0	0	0	0	0	0
Q86T13	CLEC14A	CLC14_HUMAN C-type lectin domain family 14 member A OS=Homo sapiens OX=9606 GN=CLEC14A PE=1 SV=1		14q21.1	ENSG00000176435	38254000	38256093	X	X	0	0	0	0	0	X	0	0
Q8NC01	CLEC1A	CLC1A_HUMAN C-type lectin domain family 1 member A OS=Homo sapiens OX=9606 GN=CLEC1A PE=2 SV=2		12p13.2	ENSG00000150048	10069554	10111627	X	0	0	0	0	0	0	0	0	0
Q9P126	CLEC1B	CLC1B_HUMAN C-type lectin domain family 1 member B OS=Homo sapiens OX=9606 GN=CLEC1B PE=1 SV=2		12p13.31-p13.2	ENSG00000165682	9985642	10013424	X	0	0	0	0	0	0	0	0	0
Q6UVW9	CLEC2A	CLC2A_HUMAN C-type lectin domain family 2 member A OS=Homo sapiens OX=9606 GN=CLEC2A PE=1 SV=2		12p13.31	ENSG00000188393	9898673	9932370	0	0	X	0	0	0	0	0	0	0
Q92478	CLEC2B	CLC2B_HUMAN C-type lectin domain family 2 member B OS=Homo sapiens OX=9606 GN=CLEC2B PE=1 SV=2		12p13.31	ENSG00000110852	9852369	9869386	0	0	X	0	0	0	0	0	0	0
Q9UHP7	CLEC2D	CLC2D_HUMAN C-type lectin domain family 2 member D OS=Homo sapiens OX=9606 GN=CLEC2D PE=1 SV=1		12p13.31	ENSG00000069493	9664969	9699553	X	0	X	0	0	0	0	0	0	0
[truncated: 4,260 more rows]

## Sheet: Detected cell membrane (1447)
UniProt ID	Gene name	Description	CD Antigen	Chromosome	Ensemble ID	Chromosome start (Ensemble)	Chromosome end (Ensemble)	Sustained proliferative signaling (Cell communication, signaling)	Tissue invasion and metastasis (Cell adhesion, motility, migration)	Evasion of immune destruction (Immune response processes)	Insensitivity to anti-growth signals (Cell cycle, division, growth, proliferation)	Genome instability (DNA damage response, mutations)	Evasion of apoptosis (Cell death, apoptosis, senescence, necrosis, aging, autophagy)	Inflammation (Inflammatory response, pathways)	Sustained angiogenesis (Angiogenesis)	Deregulated energetics (Reprogramming cellular metabolism)	Limitless replicative potential (DNA replication, chromosome organization, telomere maitenance)	PSMs	CGC COSMIC (v94)	Tier	Role in cancer	CGC Hallmark (Yes/No)	CGC and Hallmark literature proteins	Approved and investigational targets
P18077	RPL35A	RL35A_HUMAN 60S ribosomal protein L35a OS=Homo sapiens OX=9606 GN=RPL35A PE=1 SV=2		3q29	ENSG00000182899	197950190	197956610	0	0	0	X	X	0	0	0	0	0	38		0		0
P39023	RPL3	RL3_HUMAN 60S ribosomal protein L3 OS=Homo sapiens OX=9606 GN=RPL3 PE=1 SV=2		22q13.1	ENSG00000100316	39312882	39320389	0	0	0	X	0	0	X	0	0	0	48		0		0		P39023
P62987	UBA52	RL40_HUMAN Ubiquitin-60S ribosomal protein L40 OS=Homo sapiens OX=9606 GN=UBA52 PE=1 SV=2		19p13.1-p12	ENSG00000221983	18571730	18577550	X	0	X	X	X	X	X	0	X	X	687		0		0
P05387	RPLP2	RLA2_HUMAN 60S acidic ribosomal protein P2 OS=Homo sapiens OX=9606 GN=RPLP2 PE=1 SV=1		11p15.5	ENSG00000177600	809965	812880	0	0	0	X	0	0	0	0	0	0	205		0		0
P47736	RAP1GAP	RPGP1_HUMAN Rap1 GTPase-activating protein 1 OS=Homo sapiens OX=9606 GN=RAP1GAP PE=1 SV=2		1p36.12	ENSG00000076864	21596215	21669363	X	0	X	0	0	0	0	0	0	0	25		0		0
Q8NC42	RNF149	RN149_HUMAN E3 ubiquitin-protein ligase RNF149 OS=Homo sapiens OX=9606 GN=RNF149 PE=2 SV=2		2q11.2	ENSG00000163162	101271219	101308701	X	0	0	X	0	0	X	0	0	0	153		0		0
Q96EP0	RNF31	RNF31_HUMAN E3 ubiquitin-protein ligase RNF31 OS=Homo sapiens OX=9606 GN=RNF31 PE=1 SV=1		14q12	ENSG00000092098	24146683	24160660	X	0	X	X	0	0	X	0	0	0	15		0		0
P32969	RPL9	RL9_HUMAN 60S ribosomal protein L9 OS=Homo sapiens OX=9606 GN=RPL9 PE=1 SV=1		4p14	ENSG00000163682	39452587	39458931	0	0	0	X	0	0	0	0	0	0	16		0		0
Q9Y508	RNF114	RN114_HUMAN E3 ubiquitin-protein ligase RNF114 OS=Homo sapiens OX=9606 GN=RNF114 PE=1 SV=1		20q13.13	ENSG00000124226	49936336	49953885	0	0	0	X	0	0	0	0	0	0	7		0		0
P46776	RPL27A	RL27A_HUMAN 60S ribosomal protein L27a OS=Homo sapiens OX=9606 GN=RPL27A PE=1 SV=2		11p15	ENSG00000166441	8682788	8714759	0	0	0	X	0	0	0	0	0	0	114		0		0
P18621	RPL17	RL17_HUMAN 60S ribosomal protein L17 OS=Homo sapiens OX=9606 GN=RPL17 PE=1 SV=3		18q21.1	ENSG00000265681	49488453	49492508	0	0	0	X	0	0	0	0	0	0	180		0		0
P46778	RPL21	RL21_HUMAN 60S ribosomal protein L21 OS=Homo sapiens OX=9606 GN=RPL21 PE=1 SV=2		13q12.2	ENSG00000122026	27251362	27256691	0	0	0	X	X	0	0	0	0	0	11		0		0
P84098	RPL19	RL19_HUMAN 60S ribosomal protein L19 OS=Homo sapiens OX=9606 GN=RPL19 PE=1 SV=1		17q12	ENSG00000108298	39200283	39204840	0	0	0	X	0	0	0	0	0	0	69		0		0
O43665	RGS10	RGS10_HUMAN Regulator of G-protein signaling 10 OS=Homo sapiens OX=9606 GN=RGS10 PE=1 SV=3		10q26.11	ENSG00000148908	119499817	119542719	X	0	0	0	0	0	0	0	0	0	13		0		0
P61313	RPL15	RL15_HUMAN 60S ribosomal protein L15 OS=Homo sapiens OX=9606 GN=RPL15 PE=1 SV=2		3p24.2	ENSG00000174748	23916591	23924374	0	0	0	X	0	0	0	0	0	0	31		0		0
Q04912	MST1R	RON_HUMAN Macrophage-stimulating protein receptor OS=Homo sapiens OX=9606 GN=MST1R PE=1 SV=3	CD136	3p21.31	ENSG00000164078	49887002	49903873	X	X	X	X	X	0	X	0	0	0	1156		0		0
O75116	ROCK2	ROCK2_HUMAN Rho-associated protein kinase 2 OS=Homo sapiens OX=9606 GN=ROCK2 PE=1 SV=4		2p25.1	ENSG00000134318	11179759	11348330	X	X	X	X	0	0	X	X	X	0	36		0		0
P62070	RRAS2	RRAS2_HUMAN Ras-related protein R-Ras2 OS=Homo sapiens OX=9606 GN=RRAS2 PE=1 SV=1		11p15.2	ENSG00000133818	14277922	14364506	X	X	0	0	X	X	0	0	0	0	37		0		0
P10301	RRAS	RRAS_HUMAN Ras-related protein R-Ras OS=Homo sapiens OX=9606 GN=RRAS PE=1 SV=1		19q13.33	ENSG00000126458	49635292	49640143	X	X	X	0	0	0	X	X	0	0	18		0		0	X
P08865	RPSA	RSSA_HUMAN 40S ribosomal protein SA OS=Homo sapiens OX=9606 GN=RPSA PE=1 SV=4		3p22.1	ENSG00000168028	39406716	39412542	0	X	0	X	X	0	0	0	0	0	144		0		0
Q9BY07	SLC4A5	S4A5_HUMAN Electrogenic sodium bicarbonate cotransporter 4 OS=Homo sapiens OX=9606 GN=SLC4A5 PE=2 SV=2		2p13.1	ENSG00000188687	74216242	74343414	0	X	0	0	0	0	0	0	0	0	4		0		0
O43865	AHCYL1	SAHH2_HUMAN S-adenosylhomocysteine hydrolase-like protein 1 OS=Homo sapiens OX=9606 GN=AHCYL1 PE=1 SV=2		1p13.3	ENSG00000168710	109984765	110023742	X	0	0	0	0	X	0	0	X	0	83		0		0
Q9HAB3	SLC52A2	S52A2_HUMAN Solute carrier family 52, riboflavin transporter, member 2 OS=Homo sapiens OX=9606 GN=SLC52A2 PE=1 SV=1		8q24.3	ENSG00000185803	144333957	144361286	X	0	0	0	X	0	0	0	0	0	37		0		0
P07602	PSAP	SAP_HUMAN Prosaposin OS=Homo sapiens OX=9606 GN=PSAP PE=1 SV=2		10q22.1	ENSG00000197746	71816298	71851325	X	X	X	0	X	X	0	0	X	0	252		0		0
O15027	SEC16A	SC16A_HUMAN Protein transport protein Sec16A OS=Homo sapiens OX=9606 GN=SEC16A PE=1 SV=4		9q34.3	ENSG00000148396	136440096	136483759	0	0	X	0	0	X	0	0	0	0	66		0		0
P25815	S100P	S100P_HUMAN Protein S100-P OS=Homo sapiens OX=9606 GN=S100P PE=1 SV=2		4p16.1	ENSG00000163993	6693878	6697170	0	X	X	0	0	0	0	0	0	0	915		0		0
Q8NBW4	SLC38A9	S38A9_HUMAN Sodium-coupled neutral amino acid transporter 9 OS=Homo sapiens OX=9606 GN=SLC38A9 PE=1 SV=2		5q11.2	ENSG00000177058	55625845	55773194	X	0	X	X	0	X	0	0	0	0	19		0		0
P53794	SLC5A3	SC5A3_HUMAN Sodium/myo-inositol cotransporter OS=Homo sapiens OX=9606 GN=SLC5A3 PE=1 SV=2		21q22.11	ENSG00000198743	34073578	34106260	0	0	0	0	0	0	0	0	X	0	100		0		0
P55735	SEC13	SEC13_HUMAN Protein SEC13 homolog OS=Homo sapiens OX=9606 GN=SEC13 PE=1 SV=3		3p25.3	ENSG00000157020	10293131	10321112	X	0	X	X	0	0	0	0	X	0	7		0		0
Q8WUM9	SLC20A1	S20A1_HUMAN Sodium-dependent phosphate transporter 1 OS=Homo sapiens OX=9606 GN=SLC20A1 PE=1 SV=1		2q14.1	ENSG00000144136	112645939	112663825	X	0	0	0	0	0	X	0	0	0	44		0		0
Q9H0E2	TOLLIP	TOLIP_HUMAN Toll-interacting protein OS=Homo sapiens OX=9606 GN=TOLLIP PE=1 SV=1		11p15.5	ENSG00000078902	1274371	1309654	X	X	X	X	0	X	X	0	0	0	103		0		0
Q63HR2	TNS2	TNS2_HUMAN Tensin-2 OS=Homo sapiens OX=9606 GN=TNS2 PE=1 SV=2		12q13.13	ENSG00000111077	53046969	53064379	X	0	0	X	0	0	0	0	0	0	7		0		0
Q12816	TRO	TROP_HUMAN Trophinin OS=Homo sapiens OX=9606 GN=TRO PE=1 SV=3		Xp11.21	ENSG00000067445	54920462	54931431	0	X	0	0	0	0	0	0	0	0	7		0		0
Q9Y320	TMX2	TMX2_HUMAN Thioredoxin-related transmembrane protein 2 OS=Homo sapiens OX=9606 GN=TMX2 PE=1 SV=1		11q12.1	ENSG00000213593	57712593	57740973	0	0	0	0	X	0	0	0	0	0	127		0		0
P36941	LTBR	TNR3_HUMAN Tumor necrosis factor receptor superfamily member 3 OS=Homo sapiens OX=9606 GN=LTBR PE=1 SV=1		12p13	ENSG00000111321	6375045	6391571	X	0	X	0	0	X	X	0	0	0	48		0		0
O14657	TOR1B	TOR1B_HUMAN Torsin-1B OS=Homo sapiens OX=9606 GN=TOR1B PE=1 SV=2		9q34.11	ENSG00000136816	129803157	129811281	0	0	0	X	0	0	0	0	0	0	28		0		0
O95858	TSPAN15	TSN15_HUMAN Tetraspanin-15 OS=Homo sapiens OX=9606 GN=TSPAN15 PE=1 SV=1		10q22.1	ENSG00000099282	69451465	69507666	X	0	0	0	0	0	0	0	0	0	396		0		0
O94759	TRPM2	TRPM2_HUMAN Transient receptor potential cation channel subfamily M member 2 OS=Homo sapiens OX=9606 GN=TRPM2 PE=1 SV=2		21q22.3	ENSG00000142185	44350163	44443081	X	X	X	0	0	0	0	0	0	0	27		0		0
Q9UKE5	TNIK	TNIK_HUMAN TRAF2 and NCK-interacting protein kinase OS=Homo sapiens OX=9606 GN=TNIK PE=1 SV=1		3q26.2-q26.31	ENSG00000154310	171058414	171460408	X	0	0	X	0	0	X	0	0	0	7		0		0
Q7Z7N9	TMEM179B	T179B_HUMAN Transmembrane protein 179B OS=Homo sapiens OX=9606 GN=TMEM179B PE=1 SV=1		11q12.3	ENSG00000185475	62787402	62790400	0	X	X	0	0	0	0	0	0	0	4		0		0
A2VDJ0	TMEM131L	T131L_HUMAN Transmembrane protein 131-like OS=Homo sapiens OX=9606 GN=TMEM131L PE=1 SV=2		4q31.3	ENSG00000121210	153466346	153636711	X	X	X	X	0	0	0	0	0	0	7		0		0
O95359	TACC2	TACC2_HUMAN Transforming acidic coiled-coil-containing protein 2 OS=Homo sapiens OX=9606 GN=TACC2 PE=1 SV=3		10q26.13	ENSG00000138162	121989163	122254545	0	0	0	X	0	0	0	0	0	0	606		0		0
P09758	TACSTD2	TACD2_HUMAN Tumor-associated calcium signal transducer 2 OS=Homo sapiens OX=9606 GN=TACSTD2 PE=1 SV=3		1p32.1	ENSG00000184292	58575433	58577252	0	X	0	X	0	0	0	0	0	0	2910		0		0		P09758
P37802	TAGLN2	TAGL2_HUMAN Transgelin-2 OS=Homo sapiens OX=9606 GN=TAGLN2 PE=1 SV=3		1q23.2	ENSG00000158710	159918107	159925507	0	X	0	0	0	0	0	0	0	0	604		0		0
Q13445	TMED1	TMED1_HUMAN Transmembrane emp24 domain-containing protein 1 OS=Homo sapiens OX=9606 GN=TMED1 PE=1 SV=1		19p13.2	ENSG00000099203	10832067	10836318	X	0	0	0	0	0	0	0	0	0	19		0		0
P25942	CD40	TNR5_HUMAN Tumor necrosis factor receptor superfamily member 5 OS=Homo sapiens OX=9606 GN=CD40 PE=1 SV=1	CD40	20q13.12	ENSG00000101017	46118278	46129863	X	X	X	X	X	X	X	X	0	0	10		0		0		P25942
Q9UL62	TRPC5	TRPC5_HUMAN Short transient receptor potential channel 5 OS=Homo sapiens OX=9606 GN=TRPC5 PE=1 SV=1		Xq23	ENSG00000072315	111768011	112082776	0	0	0	X	0	X	0	0	0	0	6		0		0
A1L157	TSPAN11	TSN11_HUMAN Tetraspanin-11 OS=Homo sapiens OX=9606 GN=TSPAN11 PE=2 SV=2		12p11.21	ENSG00000110900	30926428	30996602	0	X	0	0	0	0	0	0	0	0	11		0		0
Q9ULQ1	TPCN1	TPC1_HUMAN Two pore calcium channel protein 1 OS=Homo sapiens OX=9606 GN=TPCN1 PE=1 SV=3		12q24.13	ENSG00000186815	113221050	113298585	X	0	X	0	0	X	0	0	0	0	7		0		0
P60174	TPI1	TPIS_HUMAN Triosephosphate isomerase OS=Homo sapiens OX=9606 GN=TPI1 PE=1 SV=3		12p13.31	ENSG00000111669	6867119	6870948	0	0	0	0	X	0	0	0	X	0	1146		0		0		P60174
O60784	TOM1	TOM1_HUMAN Target of Myb protein 1 OS=Homo sapiens OX=9606 GN=TOM1 PE=1 SV=2		22q12.3	ENSG00000100284	35299275	35347992	X	X	X	0	0	0	0	0	0	0	36		0		0
Q92544	TM9SF4	TM9S4_HUMAN Transmembrane 9 superfamily member 4 OS=Homo sapiens OX=9606 GN=TM9SF4 PE=1 SV=2		20q11.21	ENSG00000101337	32109714	32167258	0	X	0	0	0	0	0	0	0	0	14		0		0
P49755	TMED10	TMEDA_HUMAN Transmembrane emp24 domain-containing protein 10 OS=Homo sapiens OX=9606 GN=TMED10 PE=1 SV=2		14q24.3	ENSG00000170348	75131469	75176612	0	X	0	0	0	0	0	0	0	0	264		0		0
Q7Z7H5	TMED4	TMED4_HUMAN Transmembrane emp24 domain-containing protein 4 OS=Homo sapiens OX=9606 GN=TMED4 PE=1 SV=1		7p13	ENSG00000158604	44577894	44582287	X	0	0	0	0	0	X	0	0	0	81		0		0
Q13641	TPBG	TPBG_HUMAN Trophoblast glycoprotein OS=Homo sapiens OX=9606 GN=TPBG PE=1 SV=1		6q14.1	ENSG00000146242	82363206	82367420	X	X	X	X	0	0	X	0	0	0	723		0		0
Q9P0T7	TMEM9	TMEM9_HUMAN Transmembrane protein 9 OS=Homo sapiens OX=9606 GN=TMEM9 PE=1 SV=1		1q32.1	ENSG00000116857	201134772	201171574	X	0	0	X	0	0	0	0	0	0	22		0		0
P07204	THBD	TRBM_HUMAN Thrombomodulin OS=Homo sapiens OX=9606 GN=THBD PE=1 SV=2	CD141	20p11.21	ENSG00000178726	23045633	23049672	X	X	X	0	X	0	0	0	0	0	44		0		0
P35499	SCN4A	SCN4A_HUMAN Sodium channel protein type 4 subunit alpha OS=Homo sapiens OX=9606 GN=SCN4A PE=1 SV=4		17q23.3	ENSG00000007314	63938554	63972918	X	0	0	0	X	0	0	0	0	0	5		0		0		P35499
Q99985	SEMA3C	SEM3C_HUMAN Semaphorin-3C OS=Homo sapiens OX=9606 GN=SEMA3C PE=2 SV=2		7q21.11	ENSG00000075223	80742538	80922359	X	X	X	X	0	0	0	0	0	0	57		0		0
P53992	SEC24C	SC24C_HUMAN Protein transport protein Sec24C OS=Homo sapiens OX=9606 GN=SEC24C PE=1 SV=3		10q22.2	ENSG00000176986	73744372	73772161	0	0	X	0	0	0	0	0	0	0	316		0		0
O15126	SCAMP1	SCAM1_HUMAN Secretory carrier-associated membrane protein 1 OS=Homo sapiens OX=9606 GN=SCAMP1 PE=1 SV=2		5q14.1	ENSG00000085365	78360611	78480739	0	X	X	0	0	0	0	0	0	0	15		0		0
O00560	SDCBP	SDCB1_HUMAN Syntenin-1 OS=Homo sapiens OX=9606 GN=SDCBP PE=1 SV=1		8q12.1	ENSG00000137575	58552924	58582859	X	X	X	X	0	0	X	0	0	0	25		0		0
O75326	SEMA7A	SEM7A_HUMAN Semaphorin-7A OS=Homo sapiens OX=9606 GN=SEMA7A PE=1 SV=1	CD108	15q24.1	ENSG00000138623	74409289	74433958	X	X	X	X	0	0	X	0	0	0	58		0		0
P23396	RPS3	RS3_HUMAN 40S ribosomal protein S3 OS=Homo sapiens OX=9606 GN=RPS3 PE=1 SV=2		11q13.4	ENSG00000149273	75399515	75422280	X	X	X	X	X	X	X	0	0	0	287		0		0
Q9NQC3	RTN4	RTN4_HUMAN Reticulon-4 OS=Homo sapiens OX=9606 GN=RTN4 PE=1 SV=2		2p16.1	ENSG00000115310	54972187	55112621	X	X	X	X	0	X	X	X	X	0	132		0		0
P54920	NAPA	SNAA_HUMAN Alpha-soluble NSF attachment protein OS=Homo sapiens OX=9606 GN=NAPA PE=1 SV=3		19q13.33	ENSG00000105402	47487637	47515091	X	X	0	0	0	0	0	0	0	0	61		0		0
O43760	SYNGR2	SNG2_HUMAN Synaptogyrin-2 OS=Homo sapiens OX=9606 GN=SYNGR2 PE=1 SV=1		17q25.3	ENSG00000108639	78168581	78173527	0	X	0	0	0	0	0	0	0	0	284		0		0
O60493	SNX3	SNX3_HUMAN Sorting nexin-3 OS=Homo sapiens OX=9606 GN=SNX3 PE=1 SV=3		6q21	ENSG00000112335	108211222	108261246	X	0	0	X	0	0	0	0	0	0	65		0		0
P30626	SRI	SORCN_HUMAN Sorcin OS=Homo sapiens OX=9606 GN=SRI PE=1 SV=1		7q21.12	ENSG00000075142	88205115	88226993	X	0	0	0	0	0	0	0	0	0	5		0		0
Q9C093	SPEF2	SPEF2_HUMAN Sperm flagellar protein 2 OS=Homo sapiens OX=9606 GN=SPEF2 PE=1 SV=2		5p13.2	ENSG00000152582	35617844	35814611	0	X	0	0	X	0	0	0	0	0	4		0		0
P22105	TNXB	TENX_HUMAN Tenascin-X OS=Homo sapiens OX=9606 GN=TNXB PE=1 SV=5		6p21.33-p21.32	ENSG00000168477	32041153	32115334	0	X	0	0	X	0	0	0	0	0	4		0		0
O43291	SPINT2	SPIT2_HUMAN Kunitz-type protease inhibitor 2 OS=Homo sapiens OX=9606 GN=SPINT2 PE=1 SV=2		19q13.2	ENSG00000167642	38244035	38292615	0	X	0	X	X	0	0	0	0	0	162		0		0
Q96JI7	SPG11	SPTCS_HUMAN Spatacsin OS=Homo sapiens OX=9606 GN=SPG11 PE=1 SV=3		15q21.1	ENSG00000104133	44554818	44663688	X	0	0	X	0	0	0	0	0	0	2		0		0
P12931	SRC	SRC_HUMAN Proto-oncogene tyrosine-protein kinase Src OS=Homo sapiens OX=9606 GN=SRC PE=1 SV=3		20q11.23	ENSG00000197122	37344685	37406050	X	X	X	X	X	X	X	0	X	X	222	SRC	1	oncogene	0	X	P12931
Q9Y5M8	SRPRB	SRPRB_HUMAN Signal recognition particle receptor subunit beta OS=Homo sapiens OX=9606 GN=SRPRB PE=1 SV=3		3q22.1	ENSG00000144867	133784023	133825772	X	0	0	X	0	0	0	0	0	0	41		0		0
O95210	STBD1	STBD1_HUMAN Starch-binding domain-containing protein 1 OS=Homo sapiens OX=9606 GN=STBD1 PE=1 SV=1		4q21.1	ENSG00000118804	76306733	76311130	0	X	X	0	0	X	0	0	X	0	20		0		0
Q9UJZ1	STOML2	STML2_HUMAN Stomatin-like protein 2, mitochondrial OS=Homo sapiens OX=9606 GN=STOML2 PE=1 SV=1		9p13.3	ENSG00000165283	35099776	35103195	X	0	X	0	0	0	0	0	X	X	141		0		0
Q13277	STX3	STX3_HUMAN Syntaxin-3 OS=Homo sapiens OX=9606 GN=STX3 PE=1 SV=3		11q12.1	ENSG00000166900	59713456	59805882	X	X	X	X	0	0	X	0	0	0	21		0		0
P61764	STXBP1	STXB1_HUMAN Syntaxin-binding protein 1 OS=Homo sapiens OX=9606 GN=STXBP1 PE=1 SV=1		9q34.11	ENSG00000136854	127579370	127696027	X	X	X	0	X	X	X	0	0	0	15		0		0
Q8TCT7	SPPL2B	SPP2B_HUMAN Signal peptide peptidase-like 2B OS=Homo sapiens OX=9606 GN=SPPL2B PE=1 SV=2		19p13.3	ENSG00000005206	2328615	2355095	X	0	X	0	0	0	X	0	0	0	4		0		0
Q14247	CTTN	SRC8_HUMAN Src substrate cortactin OS=Homo sapiens OX=9606 GN=CTTN PE=1 SV=2		11q13.3	ENSG00000085733	70398404	70436584	X	X	X	X	0	X	0	0	0	0	570		0		0
P13726	F3	TF_HUMAN Tissue factor OS=Homo sapiens OX=9606 GN=F3 PE=1 SV=1	CD142	1p21.3	ENSG00000117525	94529173	94541759	X	X	X	X	0	0	X	X	0	0	119		0		0
Q8WYL5	SSH1	SSH1_HUMAN Protein phosphatase Slingshot homolog 1 OS=Homo sapiens OX=9606 GN=SSH1 PE=1 SV=2		12q24.11	ENSG00000084112	108778191	108857590	X	X	0	0	0	X	0	0	0	0	35		0		0
P43307	SSR1	SSRA_HUMAN Translocon-associated protein subunit alpha OS=Homo sapiens OX=9606 GN=SSR1 PE=1 SV=3		6p24.3	ENSG00000124783	7268306	7347446	X	0	0	X	0	0	0	0	0	0	19		0		0
Q9Y365	STARD10	STA10_HUMAN START domain-containing protein 10 OS=Homo sapiens OX=9606 GN=STARD10 PE=1 SV=2		11q13	ENSG00000214530	72754729	72794047	X	X	0	0	0	0	0	0	X	0	44		0		0
P40763	STAT3	STAT3_HUMAN Signal transducer and activator of transcription 3 OS=Homo sapiens OX=9606 GN=STAT3 PE=1 SV=2		17q21.2	ENSG00000168610	42313324	42388540	X	X	X	X	X	X	X	0	X	0	153	STAT3	1	oncogene	0	X	P40763
Q658P3	STEAP3	STEA3_HUMAN Metalloreductase STEAP3 OS=Homo sapiens OX=9606 GN=STEAP3 PE=1 SV=2		2q14.2	ENSG00000115107	119223831	119265652	0	X	0	X	0	X	0	0	0	0	333		0		0
Q687X5	STEAP4	STEA4_HUMAN Metalloreductase STEAP4 OS=Homo sapiens OX=9606 GN=STEAP4 PE=1 SV=1		7q21.12	ENSG00000127954	88270892	88306894	0	0	0	0	0	0	0	0	X	0	20		0		0
O94804	STK10	STK10_HUMAN Serine/threonine-protein kinase 10 OS=Homo sapiens OX=9606 GN=STK10 PE=1 SV=1		5q35.1	ENSG00000072786	172042079	172188224	0	X	X	X	0	0	0	0	0	0	26		0		0
Q13586	STIM1	STIM1_HUMAN Stromal interaction molecule 1 OS=Homo sapiens OX=9606 GN=STIM1 PE=1 SV=3		11p15.4	ENSG00000167323	3854527	4093210	X	0	0	0	X	0	0	X	0	0	57		0		0
Q9H3M7	TXNIP	TXNIP_HUMAN Thioredoxin-interacting protein OS=Homo sapiens OX=9606 GN=TXNIP PE=1 SV=1		1q21.1	ENSG00000265972	145992435	145996579	X	0	0	X	0	X	0	0	0	0	40		0		0
P40818	USP8	UBP8_HUMAN Ubiquitin carboxyl-terminal hydrolase 8 OS=Homo sapiens OX=9606 GN=USP8 PE=1 SV=1		15q21.2	ENSG00000138592	50424380	50514421	X	0	0	X	X	0	0	0	0	0	41	USP8	1	oncogene	Yes	X
Q6IBS0	TWF2	TWF2_HUMAN Twinfilin-2 OS=Homo sapiens OX=9606 GN=TWF2 PE=1 SV=2		3p21.2	ENSG00000247596	52228612	52246788	0	0	0	X	0	0	0	0	0	0	79		0		0
Q9Y2K6	USP20	UBP20_HUMAN Ubiquitin carboxyl-terminal hydrolase 20 OS=Homo sapiens OX=9606 GN=USP20 PE=1 SV=2		9q34.2	ENSG00000136878	129834698	129881828	X	0	0	X	0	0	0	0	0	0	2		0		0
P61086	UBE2K	UBE2K_HUMAN Ubiquitin-conjugating enzyme E2 K OS=Homo sapiens OX=9606 GN=UBE2K PE=1 SV=3		4p14	ENSG00000078140	39698109	39782792	X	0	X	X	0	X	X	0	0	0	62		0		0
Q8TEU7	RAPGEF6	RPGF6_HUMAN Rap guanine nucleotide exchange factor 6 OS=Homo sapiens OX=9606 GN=RAPGEF6 PE=1 SV=2		5q31.1	ENSG00000158987	131423921	131635231	X	0	0	0	0	0	0	0	0	0	3		0		0
Q9Y6N7	ROBO1	ROBO1_HUMAN Roundabout homolog 1 OS=Homo sapiens OX=9606 GN=ROBO1 PE=1 SV=1		3p12.3	ENSG00000169855	78597239	79767998	X	X	X	X	0	0	X	X	0	0	110		0		0
Q9P258	RCC2	RCC2_HUMAN Protein RCC2 OS=Homo sapiens OX=9606 GN=RCC2 PE=1 SV=2		1p36.13	ENSG00000179051	17406760	17439677	X	X	0	X	0	0	0	0	0	0	75		0		0
A7KAX9	ARHGAP32	RHG32_HUMAN Rho GTPase-activating protein 32 OS=Homo sapiens OX=9606 GN=ARHGAP32 PE=1 SV=1		11q24.3	ENSG00000134909	128965060	129279324	X	0	0	0	0	0	0	0	0	0	13		0		0
Q9NPQ8	RIC8A	RIC8A_HUMAN Synembryn-A OS=Homo sapiens OX=9606 GN=RIC8A PE=1 SV=3		11p15.5	ENSG00000177963	207708	215113	X	X	0	0	0	0	0	0	0	0	16		0		0
Q9Y572	RIPK3	RIPK3_HUMAN Receptor-interacting serine/threonine-protein kinase 3 OS=Homo sapiens OX=9606 GN=RIPK3 PE=1 SV=2		14q12	ENSG00000129465	24336025	24340022	X	X	X	X	0	X	X	0	0	0	8		0		0
Q5UIP0	RIF1	RIF1_HUMAN Telomere-associated protein RIF1 OS=Homo sapiens OX=9606 GN=RIF1 PE=1 SV=2		2q23.3	ENSG00000080345	151409883	151508013	0	0	X	X	X	0	X	0	0	X	8		0		0
Q8N264	ARHGAP24	RHG24_HUMAN Rho GTPase-activating protein 24 OS=Homo sapiens OX=9606 GN=ARHGAP24 PE=1 SV=2		4q21.23-q21.3	ENSG00000138639	85475150	86002668	X	X	0	0	0	0	0	X	0	0	2		0		0
Q86X27	RALGPS2	RGPS2_HUMAN Ras-specific guanine nucleotide-releasing factor RalGPS2 OS=Homo sapiens OX=9606 GN=RALGPS2 PE=1 SV=1		1q25.2	ENSG00000116191	178725147	178921841	X	0	0	0	0	0	0	0	0	0	16		0		0
Q9Y4F9	RIPOR2	RIPR2_HUMAN Rho family-interacting cell polarization regulator 2 OS=Homo sapiens OX=9606 GN=RIPOR2 PE=1 SV=4		6p22.3	ENSG00000111913	24804282	25042170	X	X	X	X	0	0	X	0	0	0	11		0		0
P61586	RHOA	RHOA_HUMAN Transforming protein RhoA OS=Homo sapiens OX=9606 GN=RHOA PE=1 SV=1		3p21.31	ENSG00000067560	49359139	49412998	X	X	X	X	X	0	X	0	0	0	32	RHOA	1	oncogene, TSG	Yes	X
P84095	RHOG	RHOG_HUMAN Rho-related GTP-binding protein RhoG OS=Homo sapiens OX=9606 GN=RHOG PE=1 SV=1		11p15.4	ENSG00000177105	3826978	3840959	X	X	X	X	0	0	0	0	0	0	20		0		0
Q6PJF5	RHBDF2	RHDF2_HUMAN Inactive rhomboid protein 2 OS=Homo sapiens OX=9606 GN=RHBDF2 PE=1 SV=2		17q25.3	ENSG00000129667	76470891	76501790	X	0	X	0	X	0	X	0	0	0	21		0		0
Q9H0J4	QRICH2	QRIC2_HUMAN Glutamine-rich protein 2 OS=Homo sapiens OX=9606 GN=QRICH2 PE=1 SV=1		17q25.1	ENSG00000129646	76274049	76308276	0	X	0	X	X	0	0	0	0	0	6		0		0
Q9UL25	RAB21	RAB21_HUMAN Ras-related protein Rab-21 OS=Homo sapiens OX=9606 GN=RAB21 PE=1 SV=3		12q21.1	ENSG00000080371	71754863	71800286	X	0	0	X	0	0	0	0	0	0	42		0		0
Q6ZRP7	QSOX2	QSOX2_HUMAN Sulfhydryl oxidase 2 OS=Homo sapiens OX=9606 GN=QSOX2 PE=1 SV=3		9q34.3	ENSG00000165661	136206333	136245812	0	X	0	X	0	0	0	0	0	0	65		0		0
Q15286	RAB35	RAB35_HUMAN Ras-related protein Rab-35 OS=Homo sapiens OX=9606 GN=RAB35 PE=1 SV=1		12q24.23	ENSG00000111737	120095099	120117502	X	0	X	X	0	0	0	0	0	0	363		0		0
P51153	RAB13	RAB13_HUMAN Ras-related protein Rab-13 OS=Homo sapiens OX=9606 GN=RAB13 PE=1 SV=1		1q21.3	ENSG00000143545	153981617	153986358	X	X	X	0	0	0	0	0	0	0	306		0		0
P14923	JUP	PLAK_HUMAN Junction plakoglobin OS=Homo sapiens OX=9606 GN=JUP PE=1 SV=3		17q21.2	ENSG00000173801	41754604	41786931	X	X	X	X	X	X	0	X	0	0	119		0		0
Q9Y263	PLAA	PLAP_HUMAN Phospholipase A-2-activating protein OS=Homo sapiens OX=9606 GN=PLAA PE=1 SV=2		9p21.2	ENSG00000137055	26903372	26947242	X	X	X	X	X	X	X	0	X	0	21		0		0
Q02809	PLOD1	PLOD1_HUMAN Procollagen-lysine,2-oxoglutarate 5-dioxygenase 1 OS=Homo sapiens OX=9606 GN=PLOD1 PE=1 SV=2		1p36.22	ENSG00000083444	11934205	11975538	0	0	0	0	X	0	0	0	0	0	15		0		0
O60568	PLOD3	PLOD3_HUMAN Multifunctional procollagen lysine hydroxylase and glycosyltransferase LH3 OS=Homo sapiens OX=9606 GN=PLOD3 PE=1 SV=1		7q22.1	ENSG00000106397	101205977	101218420	0	X	0	0	X	0	0	0	0	0	216		0		0
Q04941	PLP2	PLP2_HUMAN Proteolipid protein 2 OS=Homo sapiens OX=9606 GN=PLP2 PE=1 SV=1		Xp11.23	ENSG00000102007	49171898	49175235	X	0	X	0	0	0	X	0	0	0	83		0		0
O43688	PLPP2	PLPP2_HUMAN Phospholipid phosphatase 2 OS=Homo sapiens OX=9606 GN=PLPP2 PE=1 SV=1		19p13.3	ENSG00000141934	281040	291403	X	0	0	X	0	0	0	0	X	0	21		0		0
O14495	PLPP3	PLPP3_HUMAN Phospholipid phosphatase 3 OS=Homo sapiens OX=9606 GN=PLPP3 PE=1 SV=1		1p32.2	ENSG00000162407	56494761	56645301	X	X	0	X	0	0	0	0	X	0	63		0		0
P13797	PLS3	PLST_HUMAN Plastin-3 OS=Homo sapiens OX=9606 GN=PLS3 PE=1 SV=4		Xq23	ENSG00000102024	115561174	115650861	0	0	0	0	X	0	0	0	0	0	221		0		0
Q9NPF4	OSGEP	OSGEP_HUMAN Probable tRNA N6-adenosine threonylcarbamoyltransferase OS=Homo sapiens OX=9606 GN=OSGEP PE=1 SV=1		14q11.2	ENSG00000092094	20446401	20455089	0	0	0	0	X	0	0	0	0	0	8		0		0
Q8TBY8	PMFBP1	PMFBP_HUMAN Polyamine-modulated factor 1-binding protein 1 OS=Homo sapiens OX=9606 GN=PMFBP1 PE=1 SV=3		16q22.2	ENSG00000118557	72112157	72176878	0	0	0	0	X	0	0	0	0	0	6		0		0
P14927	UQCRB	QCR7_HUMAN Cytochrome b-c1 complex subunit 7 OS=Homo sapiens OX=9606 GN=UQCRB PE=1 SV=2		8q22.1	ENSG00000156467	96222947	96235546	0	0	0	0	0	0	0	0	X	0	14		0		0
Q9NTZ6	RBM12	RBM12_HUMAN RNA-binding protein 12 OS=Homo sapiens OX=9606 GN=RBM12 PE=1 SV=1		20q11.22	ENSG00000244462	35648925	35664956	0	0	0	0	X	0	0	0	0	0	36		0		0
P01111	NRAS	RASN_HUMAN GTPase NRas OS=Homo sapiens OX=9606 GN=NRAS PE=1 SV=1		1p13.2	ENSG00000213281	114704469	114716771	X	X	X	X	X	0	X	0	0	0	3	NRAS	1	oncogene	Yes	X
Q70E73	RAPH1	RAPH1_HUMAN Ras-associated and pleckstrin homology domains-containing protein 1 OS=Homo sapiens OX=9606 GN=RAPH1 PE=1 SV=3		2q33.2	ENSG00000173166	203394345	203535335	X	0	0	0	0	0	0	0	0	0	4		0		0
O14966	RAB29	RAB7L_HUMAN Ras-related protein Rab-7L1 OS=Homo sapiens OX=9606 GN=RAB29 PE=1 SV=1		1q32.1	ENSG00000117280	205767986	205775482	X	0	X	0	0	X	0	0	0	0	24		0		0
P62834	RAP1A	RAP1A_HUMAN Ras-related protein Rap-1A OS=Homo sapiens OX=9606 GN=RAP1A PE=1 SV=1		1p13.2	ENSG00000116473	111542218	111716691	X	X	X	0	0	0	X	0	0	0	157		0		0	X
P63244	RACK1	RACK1_HUMAN Receptor of activated protein C kinase 1 OS=Homo sapiens OX=9606 GN=RACK1 PE=1 SV=3		5q35.3	ENSG00000204628	181236897	181248096	X	X	0	X	0	X	X	0	X	0	92		0		0
P01112	HRAS	RASH_HUMAN GTPase HRas OS=Homo sapiens OX=9606 GN=HRAS PE=1 SV=1		11p15.5	ENSG00000174775	532242	537321	X	X	X	X	X	X	X	0	0	X	39	HRAS	1	oncogene	Yes	X
P57735	RAB25	RAB25_HUMAN Ras-related protein Rab-25 OS=Homo sapiens OX=9606 GN=RAB25 PE=1 SV=2		1q22	ENSG00000132698	156061160	156070504	0	X	0	X	0	0	0	0	0	0	91		0		0
Q15907	RAB11B	RB11B_HUMAN Ras-related protein Rab-11B OS=Homo sapiens OX=9606 GN=RAB11B PE=1 SV=4		19p13.2	ENSG00000185236	8389981	8404434	X	X	0	0	X	0	0	0	0	0	178		0		0
P51151	RAB9A	RAB9A_HUMAN Ras-related protein Rab-9A OS=Homo sapiens OX=9606 GN=RAB9A PE=1 SV=1		Xp22.2	ENSG00000123595	13689128	13710504	X	0	0	0	0	0	0	0	0	0	29		0		0
P60763	RAC3	RAC3_HUMAN Ras-related C3 botulinum toxin substrate 3 OS=Homo sapiens OX=9606 GN=RAC3 PE=1 SV=1		17q25.3	ENSG00000169750	82031678	82034204	X	X	0	X	X	0	0	0	0	0	44		0		0
Q9H0T7	RAB17	RAB17_HUMAN Ras-related protein Rab-17 OS=Homo sapiens OX=9606 GN=RAB17 PE=1 SV=2		2q37.3	ENSG00000124839	237574322	237601614	0	0	X	0	0	0	0	0	0	0	4		0		0
O96013	PAK4	PAK4_HUMAN Serine/threonine-protein kinase PAK 4 OS=Homo sapiens OX=9606 GN=PAK4 PE=1 SV=1		19q13.2	ENSG00000130669	39125770	39182816	X	X	0	X	0	X	0	X	0	0	6		0		0
Q96RD7	PANX1	PANX1_HUMAN Pannexin-1 OS=Homo sapiens OX=9606 GN=PANX1 PE=1 SV=4		11q21	ENSG00000110218	94128841	94181968	X	0	0	0	X	0	0	0	0	0	85		0		0
Q9NVD7	PARVA	PARVA_HUMAN Alpha-parvin OS=Homo sapiens OX=9606 GN=PARVA PE=1 SV=1		11p15.3	ENSG00000197702	12377563	12535356	0	X	X	0	0	0	0	X	0	0	15		0		0
O60245	PCDH7	PCDH7_HUMAN Protocadherin-7 OS=Homo sapiens OX=9606 GN=PCDH7 PE=1 SV=2		4p15.1	ENSG00000169851	30720415	31146805	0	X	0	0	0	0	0	0	0	0	27		0		0
Q9UHG3	PCYOX1	PCYOX_HUMAN Prenylcysteine oxidase 1 OS=Homo sapiens OX=9606 GN=PCYOX1 PE=1 SV=3		2p13.3	ENSG00000116005	70257386	70281185	0	0	0	X	0	0	0	0	0	0	371		0		0
P30101	PDIA3	PDIA3_HUMAN Protein disulfide-isomerase A3 OS=Homo sapiens OX=9606 GN=PDIA3 PE=1 SV=4		15q15.3	ENSG00000167004	43746410	43773278	X	0	X	X	0	X	X	0	0	0	2776		0		0
Q96D71	REPS1	REPS1_HUMAN RalBP1-associated Eps domain-containing protein 1 OS=Homo sapiens OX=9606 GN=REPS1 PE=1 SV=3		6q24.1	ENSG00000135597	138903493	138988261	0	0	0	0	X	0	0	0	0	0	2		0		0
P08134	RHOC	RHOC_HUMAN Rho-related GTP-binding protein RhoC OS=Homo sapiens OX=9606 GN=RHOC PE=1 SV=1		1p13.2	ENSG00000155366	112701127	112707434	X	X	0	X	0	0	X	0	0	0	35		0		0
Q13017	ARHGAP5	RHG05_HUMAN Rho GTPase-activating protein 5 OS=Homo sapiens OX=9606 GN=ARHGAP5 PE=1 SV=2		14q12	ENSG00000100852	32076114	32159728	X	X	0	0	0	0	0	0	0	0	11	ARHGAP5	2	oncogene	0	X
Q9H0H5	RACGAP1	RGAP1_HUMAN Rac GTPase-activating protein 1 OS=Homo sapiens OX=9606 GN=RACGAP1 PE=1 SV=1		12q13.12	ENSG00000161800	49976923	50033136	X	0	X	X	0	0	0	0	0	X	26		0		0
Q9NRY4	ARHGAP35	RHG35_HUMAN Rho GTPase-activating protein 35 OS=Homo sapiens OX=9606 GN=ARHGAP35 PE=1 SV=3		19q13.32	ENSG00000160007	46860997	47005077	X	X	X	0	0	0	0	0	0	0	31		0		0
P63000	RAC1	RAC1_HUMAN Ras-related C3 botulinum toxin substrate 1 OS=Homo sapiens OX=9606 GN=RAC1 PE=1 SV=1		7p22.1	ENSG00000136238	6374527	6403967	X	X	X	X	X	0	X	0	0	X	115	RAC1	1	oncogene	Yes	X
P61026	RAB10	RAB10_HUMAN Ras-related protein Rab-10 OS=Homo sapiens OX=9606 GN=RAB10 PE=1 SV=1		2p23.3	ENSG00000084733	26034084	26137454	0	X	X	X	0	0	0	0	0	0	697		0		0
O95716	RAB3D	RAB3D_HUMAN Ras-related protein Rab-3D OS=Homo sapiens OX=9606 GN=RAB3D PE=1 SV=1		19p13.2	ENSG00000105514	11322068	11346270	0	X	X	0	0	0	0	0	0	0	384		0		0
P51149	RAB7A	RAB7A_HUMAN Ras-related protein Rab-7a OS=Homo sapiens OX=9606 GN=RAB7A PE=1 SV=1		3q21.3	ENSG00000075785	128693669	128825942	X	X	X	X	X	X	0	0	X	0	307		0		0
P11234	RALB	RALB_HUMAN Ras-related protein Ral-B OS=Homo sapiens OX=9606 GN=RALB PE=1 SV=1		2q14.2	ENSG00000144118	120240064	120294710	X	0	X	X	0	X	0	0	0	0	334		0		0
P61224	RAP1B	RAP1B_HUMAN Ras-related protein Rap-1b OS=Homo sapiens OX=9606 GN=RAP1B PE=1 SV=1		12q15	ENSG00000127314	68610855	68671901	X	X	X	X	0	0	X	0	0	0	180		0		0
Q6ZS82	RGS9BP	R9BP_HUMAN Regulator of G-protein signaling 9-binding protein OS=Homo sapiens OX=9606 GN=RGS9BP PE=2 SV=1		19q13.11	ENSG00000186326	32675848	32678300	X	0	0	0	0	0	0	0	0	0	3		0		0
P35241	RDX	RADI_HUMAN Radixin OS=Homo sapiens OX=9606 GN=RDX PE=1 SV=1		11q23	ENSG00000137710	109864295	110296712	X	X	0	X	X	0	0	0	0	0	57		0		0
P20336	RAB3A	RAB3A_HUMAN Ras-related protein Rab-3A OS=Homo sapiens OX=9606 GN=RAB3A PE=1 SV=1		19p13.11	ENSG00000105649	18196784	18204042	X	X	X	0	0	0	0	0	0	0	216		0		0
P61106	RAB14	RAB14_HUMAN Ras-related protein Rab-14 OS=Homo sapiens OX=9606 GN=RAB14 PE=1 SV=4		9q33.2	ENSG00000119396	121178133	121223014	X	X	X	0	0	0	0	0	X	0	544		0		0
Q9NP72	RAB18	RAB18_HUMAN Ras-related protein Rab-18 OS=Homo sapiens OX=9606 GN=RAB18 PE=1 SV=1		10p12.1	ENSG00000099246	27504174	27543207	X	X	X	0	0	0	0	0	0	0	181		0		0
P61225	RAP2B	RAP2B_HUMAN Ras-related protein Rap-2b OS=Homo sapiens OX=9606 GN=RAP2B PE=1 SV=1		3q25.2	ENSG00000181467	153162226	153170627	X	X	X	0	0	0	0	0	0	0	21		0		0
Q96T37	RBM15	RBM15_HUMAN RNA-binding protein 15 OS=Homo sapiens OX=9606 GN=RBM15 PE=1 SV=2		1p13.3	ENSG00000162775	110338506	110346681	X	0	X	0	0	0	X	X	0	0	10	RBM15	1	fusion	Yes	X
P46939	UTRN	UTRO_HUMAN Utrophin OS=Homo sapiens OX=9606 GN=UTRN PE=1 SV=2		6q24.2	ENSG00000152818	144285701	144853034	0	X	0	0	0	0	0	0	0	0	11		0		0
Q70J99	UNC13D	UN13D_HUMAN Protein unc-13 homolog D OS=Homo sapiens OX=9606 GN=UNC13D PE=1 SV=1		17q25.3	ENSG00000092929	75827225	75844552	0	X	X	0	0	0	X	0	0	0	260		0		0
Q93008	USP9X	USP9X_HUMAN Probable ubiquitin carboxyl-terminal hydrolase FAF-X OS=Homo sapiens OX=9606 GN=USP9X PE=1 SV=3		Xp11.4	ENSG00000124486	41085445	41236579	X	X	0	X	X	0	0	0	0	0	258		0		0
O60763	USO1	USO1_HUMAN General vesicular transport factor p115 OS=Homo sapiens OX=9606 GN=USO1 PE=1 SV=2		4q21.1	ENSG00000138768	75724577	75814286	X	0	0	0	0	0	0	0	0	0	73		0		0
Q06418	TYRO3	TYRO3_HUMAN Tyrosine-protein kinase receptor TYRO3 OS=Homo sapiens OX=9606 GN=TYRO3 PE=1 SV=1		15q15.1	ENSG00000092445	41557675	41583589	X	X	X	X	0	X	X	0	0	0	69		0		0
Q9NYU2	UGGT1	UGGG1_HUMAN UDP-glucose:glycoprotein glucosyltransferase 1 OS=Homo sapiens OX=9606 GN=UGGT1 PE=1 SV=3		2q14.3	ENSG00000136731	128091200	128195677	0	0	0	X	0	0	0	0	0	0	1178		0		0
Q8TAA9	VANGL1	VANG1_HUMAN Vang-like protein 1 OS=Homo sapiens OX=9606 GN=VANGL1 PE=1 SV=1		1p13.1	ENSG00000173218	115641970	115698224	X	0	0	X	X	0	0	0	0	0	3		0		0
Q99536	VAT1	VAT1_HUMAN Synaptic vesicle membrane protein VAT-1 homolog OS=Homo sapiens OX=9606 GN=VAT1 PE=1 SV=2		17q21.31	ENSG00000108828	43014607	43025123	0	X	X	0	0	0	0	0	0	0	42		0		0
P21281	ATP6V1B2	VATB2_HUMAN V-type proton ATPase subunit B, brain isoform OS=Homo sapiens OX=9606 GN=ATP6V1B2 PE=1 SV=3		8p21.3	ENSG00000147416	20197381	20226819	X	0	X	0	X	X	0	0	X	0	9		0		0		P21281
P21796	VDAC1	VDAC1_HUMAN Voltage-dependent anion-selective channel protein 1 OS=Homo sapiens OX=9606 GN=VDAC1 PE=1 SV=2		5q31.1	ENSG00000213585	133971871	134004975	X	0	X	0	0	X	0	0	0	0	142		0		0	X	P21796
Q9HBG4	ATP6V0A4	VPP4_HUMAN V-type proton ATPase 116 kDa subunit a isoform 4 OS=Homo sapiens OX=9606 GN=ATP6V0A4 PE=1 SV=2		7q34	ENSG00000105929	138706294	138799560	X	0	0	0	X	0	0	0	0	0	90		0		0
P07947	YES1	YES_HUMAN Tyrosine-protein kinase Yes OS=Homo sapiens OX=9606 GN=YES1 PE=1 SV=3		18p11.32	ENSG00000176105	721588	812546	X	X	X	X	0	0	X	0	0	0	312		0		0		P07947
Q8N0Z9	VSIG10	VSI10_HUMAN V-set and immunoglobulin domain-containing protein 10 OS=Homo sapiens OX=9606 GN=VSIG10 PE=2 SV=1		12q24.23	ENSG00000176834	118063593	118136026	0	X	0	0	0	0	0	0	0	0	5		0		0
Q9Y3S1	WNK2	WNK2_HUMAN Serine/threonine-protein kinase WNK2 OS=Homo sapiens OX=9606 GN=WNK2 PE=1 SV=4		9q22.31	ENSG00000165238	93184916	93320572	X	0	0	X	0	0	X	0	0	0	8	WNK2	2	TSG	0	X
Q8IZH2	XRN1	XRN1_HUMAN 5'-3' exoribonuclease 1 OS=Homo sapiens OX=9606 GN=XRN1 PE=1 SV=1		3q23	ENSG00000114127	142306607	142448062	0	0	0	0	0	0	0	0	0	X	23		0		0
P50993	ATP1A2	AT1A2_HUMAN Sodium/potassium-transporting ATPase subunit alpha-2 OS=Homo sapiens OX=9606 GN=ATP1A2 PE=1 SV=1		1q23.2	ENSG00000018625	160115759	160143591	X	0	0	0	X	0	0	0	X	0	1882		0		0
Q93084	ATP2A3	AT2A3_HUMAN Sarcoplasmic/endoplasmic reticulum calcium ATPase 3 OS=Homo sapiens OX=9606 GN=ATP2A3 PE=1 SV=2		17p13.2	ENSG00000074370	3923870	3964464	X	0	0	0	0	X	0	0	0	0	940		0		0
Q01814	ATP2B2	AT2B2_HUMAN Plasma membrane calcium-transporting ATPase 2 OS=Homo sapiens OX=9606 GN=ATP2B2 PE=1 SV=2		3p25.3	ENSG00000157087	10324023	10708007	X	0	0	0	0	0	0	0	0	0	44		0		0
P05026	ATP1B1	AT1B1_HUMAN Sodium/potassium-transporting ATPase subunit beta-1 OS=Homo sapiens OX=9606 GN=ATP1B1 PE=1 SV=1		1q24.2	ENSG00000143153	169105697	169132722	X	X	X	0	0	0	0	0	X	0	2839		0		0	X
P98194	ATP2C1	AT2C1_HUMAN Calcium-transporting ATPase type 2C member 1 OS=Homo sapiens OX=9606 GN=ATP2C1 PE=1 SV=3		3q22.1	ENSG00000017260	130850595	131016712	X	X	0	0	X	0	X	0	0	0	2		0		0
Q5T9A4	ATAD3B	ATD3B_HUMAN ATPase family AAA domain-containing protein 3B OS=Homo sapiens OX=9606 GN=ATAD3B PE=1 SV=1		1p36.33	ENSG00000160072	1471765	1497848	0	X	X	0	0	0	0	0	0	0	33		0		0
P53634	CTSC	CATC_HUMAN Dipeptidyl peptidase 1 OS=Homo sapiens OX=9606 GN=CTSC PE=1 SV=2		11q14.2	ENSG00000109861	88265069	88359684	X	X	X	X	X	X	X	0	0	0	6		0		0
P07339	CTSD	CATD_HUMAN Cathepsin D OS=Homo sapiens OX=9606 GN=CTSD PE=1 SV=1		11p15.5	ENSG00000117984	1752752	1764573	0	X	X	X	X	X	0	0	0	0	847		0		0
Q04656	ATP7A	ATP7A_HUMAN Copper-transporting ATPase 1 OS=Homo sapiens OX=9606 GN=ATP7A PE=1 SV=4		Xq21.1	ENSG00000165240	77910656	78050395	0	X	X	X	X	0	0	0	X	0	94		0		0		Q04656
P25705	ATP5F1A	ATPA_HUMAN ATP synthase subunit alpha, mitochondrial OS=Homo sapiens OX=9606 GN=ATP5F1A PE=1 SV=1		18q21.1	ENSG00000152234	46080248	46104334	0	X	0	X	X	0	0	0	X	0	1250		0		0
Q96CT7	CCDC124	CC124_HUMAN Coiled-coil domain-containing protein 124 OS=Homo sapiens OX=9606 GN=CCDC124 PE=1 SV=1		19p13.11	ENSG00000007080	17933015	17943991	0	0	0	X	0	0	0	0	0	0	40		0		0
Q9UFE4	CCDC39	CCD39_HUMAN Coiled-coil domain-containing protein 39 OS=Homo sapiens OX=9606 GN=CCDC39 PE=2 SV=3		3q26.33	ENSG00000284862	180602858	180684942	0	X	0	0	0	0	0	0	0	0	9		0		0
Q6YHK3	CD109	CD109_HUMAN CD109 antigen OS=Homo sapiens OX=9606 GN=CD109 PE=1 SV=2	CD109	6q13	ENSG00000156535	73695785	73828316	X	X	X	X	0	0	0	0	0	0	3		0		0
P48047	ATP5PO	ATPO_HUMAN ATP synthase subunit O, mitochondrial OS=Homo sapiens OX=9606 GN=ATP5PO PE=1 SV=1		21q22.11	ENSG00000241837	33903453	33915814	0	0	0	0	0	0	0	0	X	0	149		0		0
Q8IX05	CD302	CD302_HUMAN CD302 antigen OS=Homo sapiens OX=9606 GN=CD302 PE=1 SV=1	CD302	2q24.2	ENSG00000241399	159768628	159798255	X	0	0	0	0	0	0	0	0	0	34		0		0
Q9NPF0	CD320	CD320_HUMAN CD320 antigen OS=Homo sapiens OX=9606 GN=CD320 PE=1 SV=1	CD320	19p13.2	ENSG00000167775	8302127	8308358	X	0	X	X	X	0	0	0	0	0	19		0		0
O43286	B4GALT5	B4GT5_HUMAN Beta-1,4-galactosyltransferase 5 OS=Homo sapiens OX=9606 GN=B4GALT5 PE=1 SV=1		20q13.13	ENSG00000158470	49632945	49713878	0	0	0	0	0	0	0	0	X	0	11		0		0
P98196	ATP11A	AT11A_HUMAN Probable phospholipid-transporting ATPase IH OS=Homo sapiens OX=9606 GN=ATP11A PE=1 SV=3		13q34	ENSG00000068650	112690038	112887168	0	X	X	0	0	0	0	0	0	0	3		0		0
P46100	ATRX	ATRX_HUMAN Transcriptional regulator ATRX OS=Homo sapiens OX=9606 GN=ATRX PE=1 SV=5		Xq21.1	ENSG00000085224	77504880	77786233	X	0	0	X	X	0	0	0	0	X	2	ATRX	1	TSG	Yes	X
Q76LX8	ADAMTS13	ATS13_HUMAN A disintegrin and metalloproteinase with thrombospondin motifs 13 OS=Homo sapiens OX=9606 GN=ADAMTS13 PE=1 SV=1		9q34.2	ENSG00000160323	133414358	133459402	X	X	X	0	X	0	X	0	0	0	4		0		0
Q8NFZ8	CADM4	CADM4_HUMAN Cell adhesion molecule 4 OS=Homo sapiens OX=9606 GN=CADM4 PE=1 SV=1		19q13.31	ENSG00000105767	43622368	43639850	X	X	0	X	0	0	0	X	0	0	230		0		0
P27797	CALR	CALR_HUMAN Calreticulin OS=Homo sapiens OX=9606 GN=CALR PE=1 SV=1		19p13.13	ENSG00000179218	12938578	12944489	X	X	X	X	0	X	X	0	0	0	557	CALR	1	oncogene	Yes	X	P27797
Q12797	ASPH	ASPH_HUMAN Aspartyl/asparaginyl beta-hydroxylase OS=Homo sapiens OX=9606 GN=ASPH PE=1 SV=3		8q12.3	ENSG00000198363	61500556	61714640	X	0	0	X	X	0	0	0	X	0	25		0		0
P54709	ATP1B3	AT1B3_HUMAN Sodium/potassium-transporting ATPase subunit beta-3 OS=Homo sapiens OX=9606 GN=ATP1B3 PE=1 SV=1	CD298	3q23	ENSG00000069849	141876124	141926549	X	X	X	0	0	0	0	0	0	0	1892		0		0
Q9Y2Q0	ATP8A1	AT8A1_HUMAN Phospholipid-transporting ATPase IA OS=Homo sapiens OX=9606 GN=ATP8A1 PE=1 SV=1		4p13	ENSG00000124406	42408373	42657105	0	X	X	0	0	0	0	0	0	0	8		0		0
O43520	ATP8B1	AT8B1_HUMAN Phospholipid-transporting ATPase IC OS=Homo sapiens OX=9606 GN=ATP8B1 PE=1 SV=3		18q21.31	ENSG00000081923	57646426	57803315	0	0	0	0	X	0	0	0	X	0	31		0		0
Q16720	ATP2B3	AT2B3_HUMAN Plasma membrane calcium-transporting ATPase 3 OS=Homo sapiens OX=9606 GN=ATP2B3 PE=1 SV=3		Xq28	ENSG00000067842	153517642	153582939	X	0	0	0	X	0	0	0	0	0	10	ATP2B3	1	TSG	Yes	X
P04040	CAT	CATA_HUMAN Catalase OS=Homo sapiens OX=9606 GN=CAT PE=1 SV=3		11p13	ENSG00000121691	34438934	34472060	X	X	X	X	0	X	0	0	X	0	361		0		0		P04040
Q9Y646	CPQ	CBPQ_HUMAN Carboxypeptidase Q OS=Homo sapiens OX=9606 GN=CPQ PE=1 SV=1		8q22.1	ENSG00000104324	96645242	97149654	0	X	0	0	0	0	0	0	0	0	9		0		0
P36542	ATP5F1C	ATPG_HUMAN ATP synthase subunit gamma, mitochondrial OS=Homo sapiens OX=9606 GN=ATP5F1C PE=1 SV=1		10p14	ENSG00000165629	7788147	7807815	0	0	0	0	0	0	0	0	X	0	138		0		0
O75882	ATRN	ATRN_HUMAN Attractin OS=Homo sapiens OX=9606 GN=ATRN PE=1 SV=2		20p13	ENSG00000088812	3471018	3651118	X	X	0	0	0	0	X	0	0	0	253		0		0
P54252	ATXN3	ATX3_HUMAN Ataxin-3 OS=Homo sapiens OX=9606 GN=ATXN3 PE=1 SV=5		14q32.12	ENSG00000066427	92044496	92106621	X	X	0	X	X	0	0	0	0	0	9		0		0
Q9Y679	AUP1	AUP1_HUMAN Ancient ubiquitous protein 1 OS=Homo sapiens OX=9606 GN=AUP1 PE=1 SV=2		2p13.1	ENSG00000115307	74526645	74529760	0	0	X	X	0	X	0	0	0	0	47		0		0
P16070	CD44	CD44_HUMAN CD44 antigen OS=Homo sapiens OX=9606 GN=CD44 PE=1 SV=3	CD44	11p13	ENSG00000026508	35138882	35232402	X	X	X	X	X	X	X	0	0	X	381		0		0	X	P16070
Q08722	CD47	CD47_HUMAN Leukocyte surface antigen CD47 OS=Homo sapiens OX=9606 GN=CD47 PE=1 SV=1	CD47	3q13.12	ENSG00000196776	108043091	108091862	X	X	X	X	0	0	X	0	0	0	246		0		0
P60033	CD81	CD81_HUMAN CD81 antigen OS=Homo sapiens OX=9606 GN=CD81 PE=1 SV=1	CD81	11p15.5	ENSG00000110651	2376177	2397397	X	X	X	X	0	0	X	0	X	0	82		0		0
P48960	CD97	CD97_HUMAN CD97 antigen OS=Homo sapiens OX=9606 GN=CD97 PE=1 SV=4	CD97	0	ENSG00000123146	14380501	14408725	X	X	X	0	0	0	X	0	0	0	937		0		0
P21926	CD9	CD9_HUMAN CD9 antigen OS=Homo sapiens OX=9606 GN=CD9 PE=1 SV=4	CD9	12p13.31	ENSG00000010278	6199715	6238271	0	X	0	0	0	0	0	0	0	0	414		0		0
Q9H5V8	CDCP1	CDCP1_HUMAN CUB domain-containing protein 1 OS=Homo sapiens OX=9606 GN=CDCP1 PE=1 SV=3	CD318	3p21.31	ENSG00000163814	45082277	45146422	0	X	0	0	0	0	0	0	0	0	111		0		0
Q9NV96	TMEM30A	CC50A_HUMAN Cell cycle control protein 50A OS=Homo sapiens OX=9606 GN=TMEM30A PE=1 SV=1		6q14.1	ENSG00000112697	75252924	75284948	0	X	X	0	0	0	0	0	0	0	24		0		0
Q8IYE1	CCDC13	CCD13_HUMAN Coiled-coil domain-containing protein 13 OS=Homo sapiens OX=9606 GN=CCDC13 PE=1 SV=2		3p22.1	ENSG00000244607	42705756	42773253	0	0	0	0	X	0	0	0	0	0	6		0		0
Q4G0X9	CCDC40	CCD40_HUMAN Coiled-coil domain-containing protein 40 OS=Homo sapiens OX=9606 GN=CCDC40 PE=2 SV=2		17q25.3	ENSG00000141519	80036632	80100613	0	X	0	0	0	0	0	0	0	0	2		0		0
O60583	CCNT2	CCNT2_HUMAN Cyclin-T2 OS=Homo sapiens OX=9606 GN=CCNT2 PE=1 SV=2		2q21.3	ENSG00000082258	134918235	134959342	0	0	0	X	0	0	0	0	0	0	20		0		0
P48509	CD151	CD151_HUMAN CD151 antigen OS=Homo sapiens OX=9606 GN=CD151 PE=1 SV=3	CD151	11p15.5	ENSG00000177697	832887	839831	0	X	X	X	0	0	0	0	0	0	420		0		0
Q92485	SMPDL3B	ASM3B_HUMAN Acid sphingomyelinase-like phosphodiesterase 3b OS=Homo sapiens OX=9606 GN=SMPDL3B PE=1 SV=2		1p35.3	ENSG00000130768	27935000	27959157	X	X	X	0	0	0	X	0	X	0	1145		0		0
O43852	CALU	CALU_HUMAN Calumenin OS=Homo sapiens OX=9606 GN=CALU PE=1 SV=2		7q32.1	ENSG00000128595	128739292	128773400	0	X	0	0	0	0	0	0	0	0	1355		0		0
P27824	CANX	CALX_HUMAN Calnexin OS=Homo sapiens OX=9606 GN=CANX PE=1 SV=2		5q35.3	ENSG00000127022	179678628	179731641	X	X	X	X	0	0	X	0	0	0	1806		0		0
Q9P1Y5	CAMSAP3	CAMP3_HUMAN Calmodulin-regulated spectrin-associated protein 3 OS=Homo sapiens OX=9606 GN=CAMSAP3 PE=1 SV=2		19p13.2	ENSG00000076826	7595863	7618304	0	X	0	0	0	0	0	0	0	0	8		0		0
P07384	CAPN1	CAN1_HUMAN Calpain-1 catalytic subunit OS=Homo sapiens OX=9606 GN=CAPN1 PE=1 SV=1		11q13.1	ENSG00000014216	65180566	65212006	X	X	X	X	X	X	0	0	0	0	213		0		0
P17655	CAPN2	CAN2_HUMAN Calpain-2 catalytic subunit OS=Homo sapiens OX=9606 GN=CAPN2 PE=1 SV=6		1q41	ENSG00000162909	223701593	223776018	0	0	0	X	0	X	X	0	X	0	215		0		0
P63098	PPP3R1	CANB1_HUMAN Calcineurin subunit B type 1 OS=Homo sapiens OX=9606 GN=PPP3R1 PE=1 SV=2		2p14	ENSG00000221823	68178857	68256237	X	0	X	X	0	0	0	0	0	0	14		0		0
Q8WVQ1	CANT1	CANT1_HUMAN Soluble calcium-activated nucleotidase 1 OS=Homo sapiens OX=9606 GN=CANT1 PE=1 SV=1		17q25.3	ENSG00000171302	78991716	79009867	X	X	X	0	X	0	X	0	0	0	379	CANT1	1	fusion	Yes	X
Q01518	CAP1	CAP1_HUMAN Adenylyl cyclase-associated protein 1 OS=Homo sapiens OX=9606 GN=CAP1 PE=1 SV=5		1p34.2	ENSG00000131236	40040233	40072649	X	X	X	0	0	0	0	0	0	0	939		0		0
P40123	CAP2	CAP2_HUMAN Adenylyl cyclase-associated protein 2 OS=Homo sapiens OX=9606 GN=CAP2 PE=1 SV=1		6p22.3	ENSG00000112186	17393505	17557790	X	0	0	0	0	0	0	0	0	0	19		0		0
P06576	ATP5F1B	ATPB_HUMAN ATP synthase subunit beta, mitochondrial OS=Homo sapiens OX=9606 GN=ATP5F1B PE=1 SV=3		12q13.3	ENSG00000110955	56638175	56645984	0	X	0	0	0	0	X	X	X	0	2080		0		0		P06576
O60512	B4GALT3	B4GT3_HUMAN Beta-1,4-galactosyltransferase 3 OS=Homo sapiens OX=9606 GN=B4GALT3 PE=1 SV=2		1q23.3	ENSG00000158850	161171310	161177968	0	0	0	0	0	0	0	0	X	0	3		0		0
O15551	CLDN3	CLD3_HUMAN Claudin-3 OS=Homo sapiens OX=9606 GN=CLDN3 PE=1 SV=1		7q11.23	ENSG00000165215	73768997	73770270	X	X	0	X	0	0	0	0	0	0	69		0		0
Q00610	CLTC	CLH1_HUMAN Clathrin heavy chain 1 OS=Homo sapiens OX=9606 GN=CLTC PE=1 SV=5		17q23.1	ENSG00000141367	59619689	59696956	X	0	X	X	X	X	0	0	X	0	427	CLTC	1	TSG, fusion	Yes	X
O00299	CLIC1	CLIC1_HUMAN Chloride intracellular channel protein 1 OS=Homo sapiens OX=9606 GN=CLIC1 PE=1 SV=4		6p21.33	ENSG00000213719	31730581	31739763	X	X	0	X	0	0	0	0	0	0	150		0		0
Q9Y696	CLIC4	CLIC4_HUMAN Chloride intracellular channel protein 4 OS=Homo sapiens OX=9606 GN=CLIC4 PE=1 SV=4		1p36.11	ENSG00000169504	24745382	24844321	0	X	0	0	0	0	0	X	0	0	78		0		0
P30622	CLIP1	CLIP1_HUMAN CAP-Gly domain-containing linker protein 1 OS=Homo sapiens OX=9606 GN=CLIP1 PE=1 SV=2		12q24.31	ENSG00000130779	122271432	122422669	0	0	0	X	0	0	0	0	0	0	13	CLIP1	1	fusion	Yes	X
Q96KA5	CLPTM1L	CLP1L_HUMAN Cleft lip and palate transmembrane protein 1-like protein OS=Homo sapiens OX=9606 GN=CLPTM1L PE=1 SV=1		5p15.33	ENSG00000049656	1317752	1345099	0	0	0	0	0	X	0	0	0	0	7		0		0
Q10589	BST2	BST2_HUMAN Bone marrow stromal antigen 2 OS=Homo sapiens OX=9606 GN=BST2 PE=1 SV=1	CD317	19p13.11	ENSG00000130303	17402939	17405630	X	X	X	X	0	0	X	0	0	0	50		0		0
O00481	BTN3A1	BT3A1_HUMAN Butyrophilin subfamily 3 member A1 OS=Homo sapiens OX=9606 GN=BTN3A1 PE=1 SV=3	CD277	6p22.2	ENSG00000026950	26402237	26415208	X	X	X	X	0	0	0	0	0	0	16		0		0
P09543	CNP	CN37_HUMAN 2',3'-cyclic-nucleotide 3'-phosphodiesterase OS=Homo sapiens OX=9606 GN=CNP PE=1 SV=2		17q21.2	ENSG00000173786	41966763	41977740	X	0	0	0	0	0	0	0	0	0	373		0		0
P15291	B4GALT1	B4GT1_HUMAN Beta-1,4-galactosyltransferase 1 OS=Homo sapiens OX=9606 GN=B4GALT1 PE=1 SV=5		9p21.1	ENSG00000086062	33104082	33167356	0	X	X	X	0	X	X	X	X	0	71		0		0
Q9H8M5	CNNM2	CNNM2_HUMAN Metal transporter CNNM2 OS=Homo sapiens OX=9606 GN=CNNM2 PE=1 SV=2		10q24.32	ENSG00000148842	102918294	103090222	0	0	0	0	X	0	0	0	0	0	181		0		0
Q6P4Q7	CNNM4	CNNM4_HUMAN Metal transporter CNNM4 OS=Homo sapiens OX=9606 GN=CNNM4 PE=1 SV=3		2q11.2	ENSG00000158158	96760902	96811874	0	0	0	0	X	0	0	0	0	0	2184		0		0
Q12860	CNTN1	CNTN1_HUMAN Contactin-1 OS=Homo sapiens OX=9606 GN=CNTN1 PE=1 SV=1		12q12	ENSG00000018236	40692439	41072415	X	X	0	0	0	0	0	0	0	0	599		0		0
P02452	COL1A1	CO1A1_HUMAN Collagen alpha-1(I) chain OS=Homo sapiens OX=9606 GN=COL1A1 PE=1 SV=5		17q21.33	ENSG00000108821	50184101	50201632	X	X	X	X	X	0	X	0	0	0	16	COL1A1	1	fusion	0	X	P02452
P02458	COL2A1	CO2A1_HUMAN Collagen alpha-1(II) chain OS=Homo sapiens OX=9606 GN=COL2A1 PE=1 SV=3		12q13.11	ENSG00000139219	47972967	48004554	X	X	X	0	X	X	0	0	0	0	7	COL2A1	1	fusion	0	X
P01024	C3	CO3_HUMAN Complement C3 OS=Homo sapiens OX=9606 GN=C3 PE=1 SV=2		19p13.3	ENSG00000125730	6677704	6730562	X	X	X	0	X	0	X	X	X	0	24		0		0
P0C0L4	C4A	CO4A_HUMAN Complement C4-A OS=Homo sapiens OX=9606 GN=C4A PE=1 SV=2		6p21.33	ENSG00000206340	31972402	31993060	0	X	X	0	X	0	X	0	0	0	16		0		0
P05997	COL5A2	CO5A2_HUMAN Collagen alpha-2(V) chain OS=Homo sapiens OX=9606 GN=COL5A2 PE=1 SV=3		2q32.2	ENSG00000204262	189031898	189225312	0	X	0	0	X	0	0	0	0	0	4		0		0
P25940	COL5A3	CO5A3_HUMAN Collagen alpha-3(V) chain OS=Homo sapiens OX=9606 GN=COL5A3 PE=1 SV=3		19p13.2	ENSG00000080573	9959561	10010504	0	X	0	0	0	0	0	0	0	0	4		0		0
P12110	COL6A2	CO6A2_HUMAN Collagen alpha-2(VI) chain OS=Homo sapiens OX=9606 GN=COL6A2 PE=1 SV=4		21q22.3	ENSG00000142173	46098112	46132848	0	X	0	0	X	0	0	0	0	0	2		0		0
A8TX70	COL6A5	CO6A5_HUMAN Collagen alpha-5(VI) chain OS=Homo sapiens OX=9606 GN=COL6A5 PE=1 SV=1		3q22.1	ENSG00000172752	130345516	130484844	0	X	0	0	0	0	0	0	0	0	11		0		0
Q02388	COL7A1	CO7A1_HUMAN Collagen alpha-1(VII) chain OS=Homo sapiens OX=9606 GN=COL7A1 PE=1 SV=2		3p21.31	ENSG00000114270	48564073	48595329	0	X	0	0	X	0	0	0	0	0	41		0		0	X
P13987	CD59	CD59_HUMAN CD59 glycoprotein OS=Homo sapiens OX=9606 GN=CD59 PE=1 SV=1	CD59	11p13	ENSG00000085063	33703010	33736479	X	X	X	0	X	0	0	0	0	0	341		0		0
P08962	CD63	CD63_HUMAN CD63 antigen OS=Homo sapiens OX=9606 GN=CD63 PE=1 SV=2	CD63	12q13.2	ENSG00000135404	55725323	55729707	X	X	X	0	0	0	0	X	0	0	87		0		0
P60953	CDC42	CDC42_HUMAN Cell division control protein 42 homolog OS=Homo sapiens OX=9606 GN=CDC42 PE=1 SV=2		1p36.12	ENSG00000070831	22025511	22101360	X	X	X	X	X	X	X	X	X	X	116		0		0
P61769	B2M	B2MG_HUMAN Beta-2-microglobulin OS=Homo sapiens OX=9606 GN=B2M PE=1 SV=1		15q21.1	ENSG00000166710	44711487	44718851	X	X	X	X	X	X	X	0	0	0	63	B2M	1	TSG	Yes	X
Q7KYR7	BTN2A1	BT2A1_HUMAN Butyrophilin subfamily 2 member A1 OS=Homo sapiens OX=9606 GN=BTN2A1 PE=1 SV=3		6p22.2	ENSG00000112763	26457904	26476621	X	0	X	0	0	0	0	0	X	0	153		0		0
O00478	BTN3A3	BT3A3_HUMAN Butyrophilin subfamily 3 member A3 OS=Homo sapiens OX=9606 GN=BTN3A3 PE=1 SV=1		6p22.2	ENSG00000111801	26440472	26453415	X	0	X	0	0	0	0	0	0	0	10		0		0
O96005	CLPTM1	CLPT1_HUMAN Cleft lip and palate transmembrane protein 1 OS=Homo sapiens OX=9606 GN=CLPTM1 PE=1 SV=1		19q13.32	ENSG00000104853	44954585	44993341	0	0	X	0	0	0	0	0	0	0	123		0		0
Q07912	TNK2	ACK1_HUMAN Activated CDC42 kinase 1 OS=Homo sapiens OX=9606 GN=TNK2 PE=1 SV=3		3q29	ENSG00000061938	195863364	195911945	X	0	X	X	0	0	0	0	0	0	2		0		0		Q07912
P55196	AFDN	AFAD_HUMAN Afadin OS=Homo sapiens OX=9606 GN=AFDN PE=1 SV=3		6q27	ENSG00000130396	167826911	167972023	X	X	0	X	0	0	0	0	0	0	170	AFDN	1	oncogene, fusion	0	X
Q9UHX3	ADGRE2	AGRE2_HUMAN Adhesion G protein-coupled receptor E2 OS=Homo sapiens OX=9606 GN=ADGRE2 PE=1 SV=2	CD312	19p13.12	ENSG00000127507	14732392	14778560	X	X	X	0	X	0	X	0	0	0	45		0		0
O43707	ACTN4	ACTN4_HUMAN Alpha-actinin-4 OS=Homo sapiens OX=9606 GN=ACTN4 PE=1 SV=2		19q13.2	ENSG00000130402	38647649	38731589	X	X	0	0	X	X	X	0	X	0	1328		0		0
Q9Y6U3	SCIN	ADSV_HUMAN Adseverin OS=Homo sapiens OX=9606 GN=SCIN PE=1 SV=4		7p21.3	ENSG00000006747	12570577	12660182	0	X	X	X	0	X	0	0	0	0	195		0		0
Q53H12	AGK	AGK_HUMAN Acylglycerol kinase, mitochondrial OS=Homo sapiens OX=9606 GN=AGK PE=1 SV=2		7q34	ENSG00000006530	141551278	141655244	0	0	0	X	X	0	0	0	X	0	62		0		0
P22570	FDXR	ADRO_HUMAN NADPH:adrenodoxin oxidoreductase, mitochondrial OS=Homo sapiens OX=9606 GN=FDXR PE=1 SV=3		17q25.1	ENSG00000161513	74862497	74873031	0	0	0	0	X	0	0	0	X	0	151		0		0
P12235	SLC25A4	ADT1_HUMAN ADP/ATP translocase 1 OS=Homo sapiens OX=9606 GN=SLC25A4 PE=1 SV=4		4q35.1	ENSG00000151729	185143266	185150382	X	0	X	0	X	X	0	0	0	0	717		0		0
P05141	SLC25A5	ADT2_HUMAN ADP/ATP translocase 2 OS=Homo sapiens OX=9606 GN=SLC25A5 PE=1 SV=7		Xq24	ENSG00000005022	119468422	119471396	X	0	X	X	0	X	X	0	0	0	1515		0		0
Q86UQ4	ABCA13	ABCAD_HUMAN ATP-binding cassette sub-family A member 13 OS=Homo sapiens OX=9606 GN=ABCA13 PE=2 SV=3		7p12.3	ENSG00000179869	48171458	48647497	0	X	X	0	0	0	0	0	0	0	3		0		0
Q04771	ACVR1	ACVR1_HUMAN Activin receptor type-1 OS=Homo sapiens OX=9606 GN=ACVR1 PE=1 SV=1		2q24.1	ENSG00000115170	157736251	157876330	X	X	0	X	X	X	X	X	0	0	52	ACVR1	1	oncogene	Yes	X
Q13444	ADAM15	ADA15_HUMAN Disintegrin and metalloproteinase domain-containing protein 15 OS=Homo sapiens OX=9606 GN=ADAM15 PE=1 SV=4		1q21.3	ENSG00000143537	155050566	155062775	X	X	X	X	0	0	0	X	0	0	123		0		0
O60503	ADCY9	ADCY9_HUMAN Adenylate cyclase type 9 OS=Homo sapiens OX=9606 GN=ADCY9 PE=1 SV=4		16p13.3	ENSG00000162104	3953387	4116442	X	0	X	0	0	0	X	0	0	0	208		0		0
P55263	ADK	ADK_HUMAN Adenosine kinase OS=Homo sapiens OX=9606 GN=ADK PE=1 SV=2		10q22.2	ENSG00000156110	74151202	74709963	0	0	0	0	X	0	0	0	0	0	117		0		0		P55263
Q96PN6	ADCY10	ADCYA_HUMAN Adenylate cyclase type 10 OS=Homo sapiens OX=9606 GN=ADCY10 PE=1 SV=3		1q24.2	ENSG00000143199	167809386	167914215	X	0	0	0	0	X	0	0	0	0	12		0		0
Q9BYF1	ACE2	ACE2_HUMAN Angiotensin-converting enzyme 2 OS=Homo sapiens OX=9606 GN=ACE2 PE=1 SV=2		Xp22.2	ENSG00000130234	15494566	15607236	X	X	0	X	0	0	X	0	0	0	2		0		0
O95622	ADCY5	ADCY5_HUMAN Adenylate cyclase type 5 OS=Homo sapiens OX=9606 GN=ADCY5 PE=1 SV=3		3q21.1	ENSG00000173175	123282296	123449090	X	0	X	0	X	0	X	0	0	0	4		0		0
O43306	ADCY6	ADCY6_HUMAN Adenylate cyclase type 6 OS=Homo sapiens OX=9606 GN=ADCY6 PE=1 SV=2		12q13.12	ENSG00000174233	48766194	48789089	X	0	X	0	X	0	X	0	0	0	711		0		0
Q2M2I8	AAK1	AAK1_HUMAN AP2-associated protein kinase 1 OS=Homo sapiens OX=9606 GN=AAK1 PE=1 SV=3		2p13.3	ENSG00000115977	69457997	69674349	X	0	0	0	0	0	0	0	0	0	20		0		0
P00505	GOT2	AATM_HUMAN Aspartate aminotransferase, mitochondrial OS=Homo sapiens OX=9606 GN=GOT2 PE=1 SV=3		16q21	ENSG00000125166	58707131	58734342	0	X	0	0	X	0	0	0	X	0	1802		0		0
O14672	ADAM10	ADA10_HUMAN Disintegrin and metalloproteinase domain-containing protein 10 OS=Homo sapiens OX=9606 GN=ADAM10 PE=1 SV=1	CD156c	15q21.3	ENSG00000137845	58588809	58749791	X	X	X	X	X	X	0	0	0	0	1497		0		0
P36896	ACVR1B	ACV1B_HUMAN Activin receptor type-1B OS=Homo sapiens OX=9606 GN=ACVR1B PE=1 SV=1		12q13.13	ENSG00000135503	51951699	51997078	X	X	X	X	0	X	0	0	0	0	106		0		0
P20674	COX5A	COX5A_HUMAN Cytochrome c oxidase subunit 5A, mitochondrial OS=Homo sapiens OX=9606 GN=COX5A PE=1 SV=2		15q24.2	ENSG00000178741	74919791	74938083	0	0	0	0	X	0	0	0	X	0	76		0		0
Q9H444	CHMP4B	CHM4B_HUMAN Charged multivesicular body protein 4b OS=Homo sapiens OX=9606 GN=CHMP4B PE=1 SV=1		20q11.22	ENSG00000101421	33811348	33854366	0	0	X	X	X	X	0	0	0	X	63		0		0
P53621	COPA	COPA_HUMAN Coatomer subunit alpha OS=Homo sapiens OX=9606 GN=COPA PE=1 SV=2		1q23.2	ENSG00000122218	160288594	160343273	X	X	0	0	X	0	0	0	0	0	258		0		0
Q9Y2Z9	COQ6	COQ6_HUMAN Ubiquinone biosynthesis monooxygenase COQ6, mitochondrial OS=Homo sapiens OX=9606 GN=COQ6 PE=1 SV=2		14q24.3	ENSG00000119723	73949926	73963670	0	0	0	0	X	0	0	0	0	0	116		0		0
P10809	HSPD1	CH60_HUMAN 60 kDa heat shock protein, mitochondrial OS=Homo sapiens OX=9606 GN=HSPD1 PE=1 SV=2		2q33.1	ENSG00000144381	197486584	197516737	X	X	X	X	X	X	X	0	0	0	5370		0		0
Q96CF2	CHMP4C	CHM4C_HUMAN Charged multivesicular body protein 4c OS=Homo sapiens OX=9606 GN=CHMP4C PE=1 SV=1		8q21.13	ENSG00000164695	81732448	81759515	0	0	X	X	0	X	0	0	0	X	14		0		0
Q05707	COL14A1	COEA1_HUMAN Collagen alpha-1(XIV) chain OS=Homo sapiens OX=9606 GN=COL14A1 PE=1 SV=3		8q24.12	ENSG00000187955	120059780	120373573	0	X	0	0	0	0	0	0	0	0	16		0		0
P08195	SLC3A2	4F2_HUMAN 4F2 cell-surface antigen heavy chain OS=Homo sapiens OX=9606 GN=SLC3A2 PE=1 SV=3	CD98	11q12.3	ENSG00000168003	62856004	62888880	0	X	X	0	0	0	0	0	X	0	7340		0		0
P30153	PPP2R1A	2AAA_HUMAN Serine/threonine-protein phosphatase 2A 65 kDa regulatory subunit A alpha isoform OS=Homo sapiens OX=9606 GN=PPP2R1A PE=1 SV=4		19q13.41	ENSG00000105568	52190048	52229518	X	X	0	X	X	X	X	0	X	X	17	PPP2R1A	1	TSG	0	X
P11171	EPB41	41_HUMAN Protein 4.1 OS=Homo sapiens OX=9606 GN=EPB41 PE=1 SV=4		1p35.3	ENSG00000159023	28887091	29120046	0	0	0	X	0	0	0	0	0	0	26		0		0
P01023	A2M	A2MG_HUMAN Alpha-2-macroglobulin OS=Homo sapiens OX=9606 GN=A2M PE=1 SV=3		12p13.31	ENSG00000175899	9067664	9116229	X	X	X	0	0	0	0	0	0	0	26		0		0		P01023
P27348	YWHAQ	1433T_HUMAN 14-3-3 protein theta OS=Homo sapiens OX=9606 GN=YWHAQ PE=1 SV=1		2p25.1	ENSG00000134308	9583967	9630997	X	0	0	X	0	0	0	0	0	0	540		0		0		P27348
Q9H845	ACAD9	ACAD9_HUMAN Acyl-CoA dehydrogenase family member 9, mitochondrial OS=Homo sapiens OX=9606 GN=ACAD9 PE=1 SV=1		3q21.3	ENSG00000177646	128879596	128924003	0	0	0	0	X	0	0	0	X	0	70		0		0
Q04917	YWHAH	1433F_HUMAN 14-3-3 protein eta OS=Homo sapiens OX=9606 GN=YWHAH PE=1 SV=4		22q12.3	ENSG00000128245	31944522	31957603	X	0	0	0	0	0	0	0	X	0	229		0		0		Q04917
Q13131	PRKAA1	AAPK1_HUMAN 5'-AMP-activated protein kinase catalytic subunit alpha-1 OS=Homo sapiens OX=9606 GN=PRKAA1 PE=1 SV=4		5p13.1	ENSG00000132356	40759379	40798374	X	0	X	X	0	X	X	0	X	X	10		0		0		Q13131
Q86UK0	ABCA12	ABCAC_HUMAN ATP-binding cassette sub-family A member 12 OS=Homo sapiens OX=9606 GN=ABCA12 PE=1 SV=3		2q35	ENSG00000144452	214931542	215138626	X	X	0	0	X	0	0	0	X	0	176		0		0
P11229	CHRM1	ACM1_HUMAN Muscarinic acetylcholine receptor M1 OS=Homo sapiens OX=9606 GN=CHRM1 PE=1 SV=2		11q12.3	ENSG00000168539	62908679	62921807	X	X	0	X	0	0	0	0	0	0	20		0		0		P11229
Q15067	ACOX1	ACOX1_HUMAN Peroxisomal acyl-coenzyme A oxidase 1 OS=Homo sapiens OX=9606 GN=ACOX1 PE=1 SV=3		17q25.1	ENSG00000161533	75941507	75979177	0	0	0	0	X	0	0	0	X	0	268		0		0
O00400	SLC33A1	ACATN_HUMAN Acetyl-coenzyme A transporter 1 OS=Homo sapiens OX=9606 GN=SLC33A1 PE=1 SV=1		3q25.31	ENSG00000169359	155821024	155854456	X	0	0	0	X	0	0	0	0	0	53		0		0
P53396	ACLY	ACLY_HUMAN ATP-citrate synthase OS=Homo sapiens OX=9606 GN=ACLY PE=1 SV=3		17q21.2	ENSG00000131473	41866917	41930542	0	X	X	0	0	0	0	0	X	0	1774		0		0
P13569	CFTR	CFTR_HUMAN Cystic fibrosis transmembrane conductance regulator OS=Homo sapiens OX=9606 GN=CFTR PE=1 SV=3		7q31.2	ENSG00000001626	117287120	117715971	X	X	X	0	X	X	0	0	X	0	3		0		0	X	P13569
Q96G23	CERS2	CERS2_HUMAN Ceramide synthase 2 OS=Homo sapiens OX=9606 GN=CERS2 PE=1 SV=1		1q21.3	ENSG00000143418	150960583	150975003	0	X	0	X	0	0	0	0	X	0	59		0		0
Q6ZMG9	CERS6	CERS6_HUMAN Ceramide synthase 6 OS=Homo sapiens OX=9606 GN=CERS6 PE=1 SV=1		2q24.3	ENSG00000172292	168456249	168775134	0	0	0	0	0	0	X	0	X	0	16		0		0
O15121	DEGS1	DEGS1_HUMAN Sphingolipid delta(4)-desaturase DES1 OS=Homo sapiens OX=9606 GN=DEGS1 PE=1 SV=1		1q42.11	ENSG00000143753	224175756	224193441	0	X	X	0	X	0	0	0	X	0	6		0		0
Q08345	DDR1	DDR1_HUMAN Epithelial discoidin domain-containing receptor 1 OS=Homo sapiens OX=9606 GN=DDR1 PE=1 SV=1	CD167a	6p21.33	ENSG00000137332	30870863	30890046	X	X	0	X	0	0	0	0	0	0	731		0		0	X	Q08345
P15924	DSP	DESP_HUMAN Desmoplakin OS=Homo sapiens OX=9606 GN=DSP PE=1 SV=3		6p24.3	ENSG00000096696	7541617	7586714	X	X	X	0	X	X	0	0	0	0	208		0		0
Q13574	DGKZ	DGKZ_HUMAN Diacylglycerol kinase zeta OS=Homo sapiens OX=9606 GN=DGKZ PE=1 SV=3		11p11.2	ENSG00000149091	46332905	46380554	X	X	X	X	X	0	0	0	X	0	6		0		0		Q13574
Q9P265	DIP2B	DIP2B_HUMAN Disco-interacting protein 2 homolog B OS=Homo sapiens OX=9606 GN=DIP2B PE=1 SV=3		12q13.12	ENSG00000066084	50504985	50748657	0	0	0	X	0	0	0	0	0	0	4		0		0
Q9Y6G9	DYNC1LI1	DC1L1_HUMAN Cytoplasmic dynein 1 light intermediate chain 1 OS=Homo sapiens OX=9606 GN=DYNC1LI1 PE=1 SV=3		3p22.3	ENSG00000144635	32525974	32570858	0	X	X	X	0	X	0	0	0	X	113		0		0
Q13561	DCTN2	DCTN2_HUMAN Dynactin subunit 2 OS=Homo sapiens OX=9606 GN=DCTN2 PE=1 SV=4		12q13.3	ENSG00000175203	57529633	57547224	0	0	X	X	0	0	0	0	0	X	40		0		0
O94760	DDAH1	DDAH1_HUMAN N(G),N(G)-dimethylarginine dimethylaminohydrolase 1 OS=Homo sapiens OX=9606 GN=DDAH1 PE=1 SV=3		1p22.3	ENSG00000153904	85318481	85578363	X	0	X	X	0	0	0	X	X	0	32		0		0
Q96PD2	DCBLD2	DCBD2_HUMAN Discoidin, CUB and LCCL domain-containing protein 2 OS=Homo sapiens OX=9606 GN=DCBLD2 PE=1 SV=1		3q12.1	ENSG00000057019	98795941	98901695	X	0	0	X	0	0	0	0	0	0	17		0		0
Q7Z4W1	DCXR	DCXR_HUMAN L-xylulose reductase OS=Homo sapiens OX=9606 GN=DCXR PE=1 SV=2		17q25.3	ENSG00000169738	82035136	82037709	0	0	0	0	0	0	0	0	X	0	346		0		0
P17661	DES	DESM_HUMAN Desmin OS=Homo sapiens OX=9606 GN=DES PE=1 SV=3		2q35	ENSG00000175084	219418377	219426735	0	0	0	0	X	0	0	0	0	0	40		0		0
Q96F07	CYFIP2	CYFP2_HUMAN Cytoplasmic FMR1-interacting protein 2 OS=Homo sapiens OX=9606 GN=CYFIP2 PE=1 SV=2		5q33.3	ENSG00000055163	157266079	157395595	X	X	X	X	X	X	0	0	0	0	38		0		0
P60981	DSTN	DEST_HUMAN Destrin OS=Homo sapiens OX=9606 GN=DSTN PE=1 SV=3		20p12.1	ENSG00000125868	17570075	17609919	0	X	0	0	0	0	0	0	0	0	2072		0		0
O60610	DIAPH1	DIAP1_HUMAN Protein diaphanous homolog 1 OS=Homo sapiens OX=9606 GN=DIAPH1 PE=1 SV=2		5q31.3	ENSG00000131504	141515016	141619055	0	X	X	0	X	0	0	0	0	0	121		0		0
Q5VZ89	DENND4C	DEN4C_HUMAN DENN domain-containing protein 4C OS=Homo sapiens OX=9606 GN=DENND4C PE=1 SV=3		9p22.1	ENSG00000137145	19230435	19374281	X	0	0	0	0	0	0	0	0	0	64		0		0
Q00796	SORD	DHSO_HUMAN Sorbitol dehydrogenase OS=Homo sapiens OX=9606 GN=SORD PE=1 SV=4		15q21.1	ENSG00000140263	45023147	45077185	0	X	0	0	X	0	0	0	X	0	73		0		0
O00571	DDX3X	DDX3X_HUMAN ATP-dependent RNA helicase DDX3X OS=Homo sapiens OX=9606 GN=DDX3X PE=1 SV=3		Xp11.4	ENSG00000215301	41333348	41364472	X	X	X	X	X	X	X	0	0	X	120	DDX3X	1	TSG	Yes	X
Q86XP1	DGKH	DGKH_HUMAN Diacylglycerol kinase eta OS=Homo sapiens OX=9606 GN=DGKH PE=1 SV=1		13q14.11	ENSG00000102780	42040036	42256578	X	0	0	0	0	0	0	0	X	0	13		0		0		Q86XP1
P26885	FKBP2	FKBP2_HUMAN Peptidyl-prolyl cis-trans isomerase FKBP2 OS=Homo sapiens OX=9606 GN=FKBP2 PE=1 SV=2		11q13.1	ENSG00000173486	64241003	64244132	0	0	0	X	0	0	0	0	0	0	39		0		0
Q02790	FKBP4	FKBP4_HUMAN Peptidyl-prolyl cis-trans isomerase FKBP4 OS=Homo sapiens OX=9606 GN=FKBP4 PE=1 SV=3		12p13.33	ENSG00000004478	2794970	2805423	X	0	0	X	0	0	0	0	0	0	448		0		0
Q96N67	DOCK7	DOCK7_HUMAN Dedicator of cytokinesis protein 7 OS=Homo sapiens OX=9606 GN=DOCK7 PE=1 SV=4		1p31.3	ENSG00000116641	62454298	62688386	X	X	0	X	0	0	0	0	0	0	37		0		0
P78536	ADAM17	ADA17_HUMAN Disintegrin and metalloproteinase domain-containing protein 17 OS=Homo sapiens OX=9606 GN=ADAM17 PE=1 SV=1	CD156b	2p25.1	ENSG00000151694	9488486	9556732	X	X	X	X	0	X	X	0	0	0	277		0		0
P30533	LRPAP1	AMRP_HUMAN Alpha-2-macroglobulin receptor-associated protein OS=Homo sapiens OX=9606 GN=LRPAP1 PE=1 SV=1		4p16.3	ENSG00000163956	3503612	3532446	X	0	0	0	0	X	0	0	0	0	11		0		0
P25054	APC	APC_HUMAN Adenomatous polyposis coli protein OS=Homo sapiens OX=9606 GN=APC PE=1 SV=2		5q22.2	ENSG00000134982	112707498	112846239	X	X	0	X	X	X	0	0	0	X	4	APC	1	TSG	Yes	X
P53365	ARFIP2	ARFP2_HUMAN Arfaptin-2 OS=Homo sapiens OX=9606 GN=ARFIP2 PE=1 SV=1		11p15.4	ENSG00000132254	6474683	6481479	X	0	X	0	0	X	0	0	0	0	86		0		0
Q92974	ARHGEF2	ARHG2_HUMAN Rho guanine nucleotide exchange factor 2 OS=Homo sapiens OX=9606 GN=ARHGEF2 PE=1 SV=4		1q22	ENSG00000116584	155946851	156007070	X	X	X	X	0	X	X	0	0	0	22		0		0
Q9NZN5	ARHGEF12	ARHGC_HUMAN Rho guanine nucleotide exchange factor 12 OS=Homo sapiens OX=9606 GN=ARHGEF12 PE=1 SV=1		11q23.3	ENSG00000196914	120336413	120489937	X	0	0	0	0	X	0	0	0	0	15	ARHGEF12	1	TSG, fusion	0	X
P43155	CRAT	CACP_HUMAN Carnitine O-acetyltransferase OS=Homo sapiens OX=9606 GN=CRAT PE=1 SV=5		9q34.11	ENSG00000095321	129094142	129111189	0	0	0	0	0	0	0	0	X	0	52		0		0
Q13510	ASAH1	ASAH1_HUMAN Acid ceramidase OS=Homo sapiens OX=9606 GN=ASAH1 PE=1 SV=5		8p22	ENSG00000104763	18055992	18084998	0	X	X	0	X	X	X	0	X	0	66		0		0
P61158	ACTR3	ARP3_HUMAN Actin-related protein 3 OS=Homo sapiens OX=9606 GN=ACTR3 PE=1 SV=3		2q14.1	ENSG00000115091	113890063	113962596	X	X	X	X	0	0	X	0	0	0	270		0		0
O15145	ARPC3	ARPC3_HUMAN Actin-related protein 2/3 complex subunit 3 OS=Homo sapiens OX=9606 GN=ARPC3 PE=1 SV=3		12q24.11	ENSG00000111229	110434823	110450422	X	X	X	0	0	0	0	0	0	0	93		0		0
Q8IZT6	ASPM	ASPM_HUMAN Abnormal spindle-like microcephaly-associated protein OS=Homo sapiens OX=9606 GN=ASPM PE=1 SV=2		1q31.3	ENSG00000066279	197084121	197146694	X	X	0	X	X	0	0	0	0	0	12		0		0
P05023	ATP1A1	AT1A1_HUMAN Sodium/potassium-transporting ATPase subunit alpha-1 OS=Homo sapiens OX=9606 GN=ATP1A1 PE=1 SV=1		1p13.1	ENSG00000163399	116372668	116410261	X	0	0	0	0	0	0	0	X	0	4516	ATP1A1	1	oncogene, TSG	Yes	X
P23634	ATP2B4	AT2B4_HUMAN Plasma membrane calcium-transporting ATPase 4 OS=Homo sapiens OX=9606 GN=ATP2B4 PE=1 SV=2		1q32.1	ENSG00000058668	203626787	203744081	X	X	0	X	0	0	0	X	0	0	214		0		0
Q5VZK9	CARMIL1	CARL1_HUMAN F-actin-uncapping protein LRRC16A OS=Homo sapiens OX=9606 GN=CARMIL1 PE=1 SV=1		6p22.2	ENSG00000079691	25279078	25620530	0	X	0	0	0	0	0	0	0	0	85		0		0
Q86YS7	C2CD5	C2CD5_HUMAN C2 domain-containing protein 5 OS=Homo sapiens OX=9606 GN=C2CD5 PE=1 SV=1		12p12.1	ENSG00000111731	22448583	22544546	X	0	0	X	0	0	0	0	0	0	5		0		0
P61160	ACTR2	ARP2_HUMAN Actin-related protein 2 OS=Homo sapiens OX=9606 GN=ACTR2 PE=1 SV=1		2p14	ENSG00000138071	65227788	65271253	X	X	X	X	X	0	X	0	0	0	83		0		0
Q9NVJ2	ARL8B	ARL8B_HUMAN ADP-ribosylation factor-like protein 8B OS=Homo sapiens OX=9606 GN=ARL8B PE=1 SV=1		3p26.1	ENSG00000134108	5122249	5180911	0	X	X	X	0	X	0	0	0	0	135		0		0
Q07021	C1QBP	C1QBP_HUMAN Complement component 1 Q subcomponent-binding protein, mitochondrial OS=Homo sapiens OX=9606 GN=C1QBP PE=1 SV=1		17p13.2	ENSG00000108561	5432777	5448830	X	X	X	X	X	X	0	0	0	0	155		0		0		Q07021
Q4AC94	C2CD3	C2CD3_HUMAN C2 domain-containing protein 3 OS=Homo sapiens OX=9606 GN=C2CD3 PE=1 SV=4		11q13.4	ENSG00000168014	74012718	74171210	X	0	0	X	X	0	0	0	0	0	10		0		0
Q6P1N0	CC2D1A	C2D1A_HUMAN Coiled-coil and C2 domain-containing protein 1A OS=Homo sapiens OX=9606 GN=CC2D1A PE=1 SV=1		19p13.12	ENSG00000132024	13906201	13930879	X	0	0	0	0	0	X	0	0	0	8		0		0
P16615	ATP2A2	AT2A2_HUMAN Sarcoplasmic/endoplasmic reticulum calcium ATPase 2 OS=Homo sapiens OX=9606 GN=ATP2A2 PE=1 SV=1		12q24.11	ENSG00000174437	110280756	110351093	X	X	X	0	X	X	0	0	0	0	754		0		0
P13637	ATP1A3	AT1A3_HUMAN Sodium/potassium-transporting ATPase subunit alpha-3 OS=Homo sapiens OX=9606 GN=ATP1A3 PE=1 SV=3		19q13.2	ENSG00000105409	41966582	41997497	X	0	0	0	X	0	0	0	0	0	1342		0		0
Q13733	ATP1A4	AT1A4_HUMAN Sodium/potassium-transporting ATPase subunit alpha-4 OS=Homo sapiens OX=9606 GN=ATP1A4 PE=1 SV=3		1q23.2	ENSG00000132681	160151586	160186980	X	X	0	0	0	0	0	0	0	0	1441		0		0
Q9NTI2	ATP8A2	AT8A2_HUMAN Phospholipid-transporting ATPase IB OS=Homo sapiens OX=9606 GN=ATP8A2 PE=1 SV=3		13q12.13	ENSG00000132932	25371974	26025851	0	0	0	X	X	0	0	0	0	0	2		0		0
Q7Z3C6	ATG9A	ATG9A_HUMAN Autophagy-related protein 9A OS=Homo sapiens OX=9606 GN=ATG9A PE=1 SV=3		2q35	ENSG00000198925	219219380	219229717	0	0	X	0	0	X	0	0	0	0	25		0		0
P07858	CTSB	CATB_HUMAN Cathepsin B OS=Homo sapiens OX=9606 GN=CTSB PE=1 SV=3		8p23.1	ENSG00000164733	11842524	11869533	X	X	X	X	0	X	0	0	0	0	13		0		0		P07858
Q9UBR2	CTSZ	CATZ_HUMAN Cathepsin Z OS=Homo sapiens OX=9606 GN=CTSZ PE=1 SV=1		20q13.32	ENSG00000101160	58985686	59008238	0	X	X	X	0	X	0	0	0	0	78		0		0
Q13938	CAPS	CAYP1_HUMAN Calcyphosin OS=Homo sapiens OX=9606 GN=CAPS PE=1 SV=2		19p13.3	ENSG00000105519	5912339	5916211	X	0	0	0	0	0	0	0	0	0	114		0		0
Q9BRK5	SDF4	CAB45_HUMAN 45 kDa calcium-binding protein OS=Homo sapiens OX=9606 GN=SDF4 PE=1 SV=1		1p36.33	ENSG00000078808	1216909	1232067	0	X	0	0	0	0	0	0	0	0	87		0		0
P33151	CDH5	CADH5_HUMAN Cadherin-5 OS=Homo sapiens OX=9606 GN=CDH5 PE=1 SV=5	CD144	16q21	ENSG00000179776	66366622	66404784	X	X	0	X	0	X	X	X	0	0	189		0		0		P33151
Q9BY67	CADM1	CADM1_HUMAN Cell adhesion molecule 1 OS=Homo sapiens OX=9606 GN=CADM1 PE=1 SV=2		11q23.3	ENSG00000182985	115169218	115504957	0	X	X	0	0	X	0	0	0	0	391		0		0
O43570	CA12	CAH12_HUMAN Carbonic anhydrase 12 OS=Homo sapiens OX=9606 GN=CA12 PE=1 SV=1		15q22.2	ENSG00000074410	63321378	63381846	0	0	0	0	X	0	0	0	X	0	1105		0		0		O43570
O15144	ARPC2	ARPC2_HUMAN Actin-related protein 2/3 complex subunit 2 OS=Homo sapiens OX=9606 GN=ARPC2 PE=1 SV=1		2q35	ENSG00000163466	218217141	218254356	X	X	X	0	0	0	0	0	0	0	41		0		0
P59998	ARPC4	ARPC4_HUMAN Actin-related protein 2/3 complex subunit 4 OS=Homo sapiens OX=9606 GN=ARPC4 PE=1 SV=3		3p25.3	ENSG00000241553	9792495	9807101	X	0	X	0	0	0	0	0	0	0	14		0		0
P49407	ARRB1	ARRB1_HUMAN Beta-arrestin-1 OS=Homo sapiens OX=9606 GN=ARRB1 PE=1 SV=2		11q13.4	ENSG00000137486	75260122	75351705	X	0	0	X	0	X	X	0	0	X	99		0		0
Q8N5I2	ARRDC1	ARRD1_HUMAN Arrestin domain-containing protein 1 OS=Homo sapiens OX=9606 GN=ARRDC1 PE=1 SV=1		9q34.3	ENSG00000197070	137605685	137615360	X	0	0	X	0	0	0	0	0	0	29		0		0
P02647	APOA1	APOA1_HUMAN Apolipoprotein A-I OS=Homo sapiens OX=9606 GN=APOA1 PE=1 SV=1		11q23.3	ENSG00000118137	116835751	116837622	X	X	X	X	X	0	X	0	X	0	5		0		0		P02647
P04114	APOB	APOB_HUMAN Apolipoprotein B-100 OS=Homo sapiens OX=9606 GN=APOB PE=1 SV=2		2p24.1	ENSG00000084674	21001429	21044073	X	X	X	X	X	0	X	0	X	0	5		0		0		P04114
Q9NPY3	CD93	C1QR1_HUMAN Complement component C1q receptor OS=Homo sapiens OX=9606 GN=CD93 PE=1 SV=3	CD93	20p11.21	ENSG00000125810	23079360	23086324	X	X	X	0	0	0	X	0	0	0	12		0		0
Q96EU7	C1GALT1C1	C1GLC_HUMAN C1GALT1-specific chaperone 1 OS=Homo sapiens OX=9606 GN=C1GALT1C1 PE=1 SV=1		Xq24	ENSG00000171155	120625674	120630054	0	0	0	0	X	0	0	0	0	0	2		0		0
Q8TCZ2	CD99L2	C99L2_HUMAN CD99 antigen-like protein 2 OS=Homo sapiens OX=9606 GN=CD99L2 PE=1 SV=1		Xq28	ENSG00000102181	150766336	150898816	0	X	X	0	0	0	0	0	0	0	129		0		0
O75129	ASTN2	ASTN2_HUMAN Astrotactin-2 OS=Homo sapiens OX=9606 GN=ASTN2 PE=1 SV=2		9q33.1	ENSG00000148219	116423112	117415070	0	X	0	0	0	0	0	0	0	0	3		0		0
P20020	ATP2B1	AT2B1_HUMAN Plasma membrane calcium-transporting ATPase 1 OS=Homo sapiens OX=9606 GN=ATP2B1 PE=1 SV=4		12q21.33	ENSG00000070961	89588049	89709300	X	0	0	0	0	0	0	0	0	0	166		0		0
Q9Y2J4	AMOTL2	AMOL2_HUMAN Angiomotin-like protein 2 OS=Homo sapiens OX=9606 GN=AMOTL2 PE=1 SV=3		3q22.2	ENSG00000114019	134355347	134375479	X	X	0	X	0	0	0	X	0	0	2		0		0
P04083	ANXA1	ANXA1_HUMAN Annexin A1 OS=Homo sapiens OX=9606 GN=ANXA1 PE=1 SV=2		9q21.13	ENSG00000135046	73151865	73170393	X	X	X	X	0	X	X	0	X	X	15		0		0
P09525	ANXA4	ANXA4_HUMAN Annexin A4 OS=Homo sapiens OX=9606 GN=ANXA4 PE=1 SV=4		2p13.3	ENSG00000196975	69644425	69827112	X	0	0	0	0	X	0	0	0	0	105		0		0
P20073	ANXA7	ANXA7_HUMAN Annexin A7 OS=Homo sapiens OX=9606 GN=ANXA7 PE=1 SV=3		10q22.2	ENSG00000138279	73375101	73414076	0	0	X	X	0	X	0	0	0	0	530		0		0
Q9BXS5	AP1M1	AP1M1_HUMAN AP-1 complex subunit mu-1 OS=Homo sapiens OX=9606 GN=AP1M1 PE=1 SV=3		19p13.11	ENSG00000072958	16197854	16245906	0	X	X	0	0	0	0	0	0	0	14		0		0
O95782	AP2A1	AP2A1_HUMAN AP-2 complex subunit alpha-1 OS=Homo sapiens OX=9606 GN=AP2A1 PE=1 SV=3		19q13.33	ENSG00000196961	49767001	49807114	X	0	X	X	0	0	0	0	X	0	24		0		0
Q06481	APLP2	APLP2_HUMAN Amyloid-like protein 2 OS=Homo sapiens OX=9606 GN=APLP2 PE=1 SV=2		11q24.3	ENSG00000084234	130068147	130144811	X	X	0	0	0	0	0	0	0	0	30		0		0
Q99758	ABCA3	ABCA3_HUMAN ATP-binding cassette sub-family A member 3 OS=Homo sapiens OX=9606 GN=ABCA3 PE=1 SV=2		16p13.3	ENSG00000167972	2275881	2340746	0	0	0	0	X	0	0	0	X	0	25		0		0		Q99758
Q15758	SLC1A5	AAAT_HUMAN Neutral amino acid transporter B(0) OS=Homo sapiens OX=9606 GN=SLC1A5 PE=1 SV=2		19q13.32	ENSG00000105281	46774883	46788594	X	X	0	0	0	0	0	0	0	0	1412		0		0		Q15758
P29274	ADORA2A	AA2AR_HUMAN Adenosine receptor A2a OS=Homo sapiens OX=9606 GN=ADORA2A PE=1 SV=2		22q11.23	ENSG00000128271	24417879	24442357	X	X	X	X	0	X	X	0	0	0	3		0		0
Q9BZC7	ABCA2	ABCA2_HUMAN ATP-binding cassette sub-family A member 2 OS=Homo sapiens OX=9606 GN=ABCA2 PE=1 SV=4		9q34.3	ENSG00000107331	137007234	137028922	0	0	0	X	X	0	0	0	X	0	8		0		0
Q4KMQ2	ANO6	ANO6_HUMAN Anoctamin-6 OS=Homo sapiens OX=9606 GN=ANO6 PE=1 SV=2		12q12	ENSG00000177119	45215987	45482280	X	X	X	0	0	X	X	0	0	0	61		0		0
P30411	BDKRB2	BKRB2_HUMAN B2 bradykinin receptor OS=Homo sapiens OX=9606 GN=BDKRB2 PE=1 SV=2		14q32.2	ENSG00000168398	96204679	96244166	X	X	0	X	0	X	X	0	0	X	15		0		0
P08758	ANXA5	ANXA5_HUMAN Annexin A5 OS=Homo sapiens OX=9606 GN=ANXA5 PE=1 SV=2		4q27	ENSG00000164111	121667946	121696995	X	X	0	0	0	X	0	0	0	0	365		0		0
P07355	ANXA2	ANXA2_HUMAN Annexin A2 OS=Homo sapiens OX=9606 GN=ANXA2 PE=1 SV=2		15q22.2	ENSG00000182718	60347134	60402883	X	X	X	X	0	0	X	X	0	0	453		0		0
P12429	ANXA3	ANXA3_HUMAN Annexin A3 OS=Homo sapiens OX=9606 GN=ANXA3 PE=1 SV=3		4q21.21	ENSG00000138772	78551747	78610451	0	X	X	0	0	0	0	X	0	0	131		0		0
P19801	AOC1	AOC1_HUMAN Amiloride-sensitive amine oxidase [copper-containing] OS=Homo sapiens OX=9606 GN=AOC1 PE=1 SV=4		7q36.1	ENSG00000002726	150824627	150861504	X	X	X	0	0	0	0	0	0	0	10		0		0
O43747	AP1G1	AP1G1_HUMAN AP-1 complex subunit gamma-1 OS=Homo sapiens OX=9606 GN=AP1G1 PE=1 SV=5		16q22.2	ENSG00000166747	71729000	71809201	0	0	X	0	0	0	0	0	0	0	27		0		0
P63010	AP2B1	AP2B1_HUMAN AP-2 complex subunit beta OS=Homo sapiens OX=9606 GN=AP2B1 PE=1 SV=1		17q12	ENSG00000006125	35578046	35726413	X	0	X	X	0	X	0	0	0	0	129		0		0
Q96CW1	AP2M1	AP2M1_HUMAN AP-2 complex subunit mu OS=Homo sapiens OX=9606 GN=AP2M1 PE=1 SV=2		3q27.1	ENSG00000161203	184174689	184184091	X	0	X	X	X	0	0	0	0	0	105		0		0
O14617	AP3D1	AP3D1_HUMAN AP-3 complex subunit delta-1 OS=Homo sapiens OX=9606 GN=AP3D1 PE=1 SV=1		19p13.3	ENSG00000065000	2100988	2164468	0	X	X	X	0	0	0	0	0	0	39		0		0
Q92572	AP3S1	AP3S1_HUMAN AP-3 complex subunit sigma-1 OS=Homo sapiens OX=9606 GN=AP3S1 PE=1 SV=1		5q22.3-q23.1	ENSG00000177879	115841592	115914081	X	0	0	0	0	0	0	0	0	0	10		0		0
Q13873	BMPR2	BMPR2_HUMAN Bone morphogenetic protein receptor type-2 OS=Homo sapiens OX=9606 GN=BMPR2 PE=1 SV=2		2q33.1-q33.2	ENSG00000204217	202376327	202567751	X	X	X	X	X	X	0	0	0	0	63		0		0
P36894	BMPR1A	BMR1A_HUMAN Bone morphogenetic protein receptor type-1A OS=Homo sapiens OX=9606 GN=BMPR1A PE=1 SV=2	CD292	10q23.2	ENSG00000107779	86756601	86932825	X	X	X	X	X	X	0	0	0	0	20	BMPR1A	1	oncogene, TSG	Yes	X
[truncated: 1,055 more rows]

## Sheet: List of 138
UniProt ID	Gene name	Description	CD Antigen	Chromosome	Ensemble ID	Chromosome start (Ensemble)	Chromosome end (Ensemble)	Sustained proliferative signaling (Cell communication, signaling)	Tissue invasion and metastasis (Cell adhesion, motility, migration)	Evasion of immune destruction (Immune response processes)	Insensitivity to anti-growth signals (Cell cycle, division, growth, proliferation)	Genome instability (DNA damage response, mutations)	Evasion of apoptosis (Cell death, apoptosis, senescence, necrosis, aging, autophagy)	Inflammation (Inflammatory response, pathways)	Sustained angiogenesis (Angiogenesis)	Deregulated energetics (Reprogramming cellular metabolism)	Limitless replicative potential (DNA replication, chromosome organization, telomere maitenance)	PSMs	CGC COSMIC (v94)	Tier	Role in cancer	CGC Hallmark (Yes/No)	CGC and Hallmark literature proteins	Approved and investigational targets
[truncated: 139 more rows]

[truncated: 1 more sheets: Degree_betweenness centrality]
